# Supplementary material for: Dynamic miRNA profile of host T cells during early hepatic stages of Schistosoma japonicum infection
Source: Front Immunol. 2022 Sep 2;13:911139. doi: 10.3389/fimmu.2022.911139 (PMC9478579; doi:10.3389/fimmu.2022.911139)
Supplement: Supplementary Data Sheet 1 — T cells raw reads filtration. [file DataSheet_1.xlsx]

## Sheet: S. datasheet 1
S. datasheet 1. T cells raw reads filtration
Sample	Sequence Type	Raw Tag Count	Low Quality Tag Count	Invalid Adapter Tag Count	PolyA Tag Count	Short Valid Length Tag	Clean Tag Count	Q20 of Clean Tag	Percentage of Clean Tag (%)
Blood_14dpi_1	SE50	35232153	108617	801189	2824	5838370	28481153	98.8	80.84
Blood_14dpi_2	SE50	30350896	67606	971618	7412	5948854	23355406	98.8	76.95
Blood_21dpi_1	SE50	29868295	84227	414141	2556	711951	28655420	98.7	95.94
Blood_21dpi_2	SE50	31309320	112948	464328	2484	360767	30368793	98.6	97
Blood_Control_1	SE50	37333333	99828	754961	2195	8321642	28154707	99.2	75.41
Blood_Control_2	SE50	37837837	95739	1262493	3488	8394178	28081939	99.1	74.22
Liver_14dpi_1	SE50	35232153	87948	881267	3331	1019158	33240449	99.1	94.35
Liver_14dpi_2	SE50	35232153	76537	643646	6049	743031	33762890	99.1	95.83
Liver_21dpi_1	SE50	30036635	74691	512254	2572	542738	28904380	99	96.23
Liver_21dpi_2	SE50	35232153	69524	576275	1892	1576140	33008322	99	93.69
Liver_Control_1	SE50	35232153	100536	663561	4799	1773274	32689983	99	92.78
Liver_Control_2	SE50	35232153	89327	777841	4642	5482284	28878059	99.1	81.97
