# Supplementary material for: Dynamic miRNA profile of host T cells during early hepatic stages of Schistosoma japonicum infection
Source: Front Immunol. 2022 Sep 2;13:911139. doi: 10.3389/fimmu.2022.911139 (PMC9478579; doi:10.3389/fimmu.2022.911139)
Supplement: Supplementary Data Sheet 2 — T cells clean reads mapping. [file DataSheet_2.xlsx]

## Sheet: S. datasheet 2
S. datasheet 2. T cells clean reads mapping
Sample	Total Clean Reads (M)	Total Mapping(%)
Blood_14dpi_1	27.16	87.16
Blood_14dpi_2	22.27	87.47
Blood_21dpi_1	27.33	91.64
Blood_21dpi_2	28.96	90.78
Blood_Control_1	26.85	93.38
Blood_Control_2	26.78	92.58
Liver_14dpi_1	31.7	86.96
Liver_14dpi_2	32.2	85.97
Liver_21dpi_1	27.57	85.04
Liver_21dpi_2	31.48	85.32
Liver_Control_1	31.18	87.95
Liver_Control_2	27.54	90.61
