# Supplementary material for: Dynamic miRNA profile of host T cells during early hepatic stages of Schistosoma japonicum infection
Source: Front Immunol. 2022 Sep 2;13:911139. doi: 10.3389/fimmu.2022.911139 (PMC9478579; doi:10.3389/fimmu.2022.911139)
Supplement: Supplementary Data Sheet 3 — The list of differentially expressed T cell miRNAs in blood or liver among uninfected control, 14 dpi and 21 dpi. [file DataSheet_3.xlsx]

## Sheet: Blood uninfected vs 14dpi
S. datasheet 3. The list of differently expressed T cell miRNAs in blood (uninfected vs 14dpi)
miRNA name	miRBase Gene ID	log2 (Blood 14dpi / Blood Uninfected)	Qvalue (Blood 14dpi / Blood Uninfected)	Blood 14dpi 1 Expression	Blood 14dpi 2 Expression	Blood Uninfected 1 Expression	Blood Uninfected 2 Expression	Blood 14dpi 2 Read Count	Blood 14dpi 1 Read Count	Blood Uninfected 1 Read Count	Blood Uninfected 2 Read Count
mmu-miR-338-5p	MIMAT0004647	13.3386	2.23641e-05	8.724	11.994	0	0	160	198	0	0
mmu-miR-7658-5p	MIMAT0029822	12.1724	0.0128302	2.508	6.724	0	0	46	111	0	0
mmu-miR-375-3p	MIMAT0000739	6.81272	8.74565e-10	16.522	40.586	0.386	0.122	303	670	6	2
mmu-miR-338-3p	MIMAT0000582	5.76475	0.00160609	36.806	56.275	0	1.712	675	929	0	28
mmu-miR-122-5p	MIMAT0000246	5.33991	5.31065e-07	42.586	180.577	5.02	0.489	781	2981	78	8
mmu-miR-100-5p	MIMAT0000655	3.4915	4.83424e-05	31.354	39.617	2.703	3.607	575	654	42	59
mmu-miR-204-5p	MIMAT0000237	3.31805	1.25256e-05	52.565	86.381	5.986	7.947	964	1426	93	130
mmu-miR-138-5p	MIMAT0000150	3.24391	7.99615e-06	42.75	64.15	5.599	5.685	784	1059	87	93
mmu-miR-124-3p	MIMAT0000134	2.3336	0.0376134	17.067	20.656	4.183	3.301	313	341	65	54
mmu-miR-143-3p	MIMAT0000247	2.18704	0.0379208	35.988	18.355	6.372	5.563	660	303	99	91
mmu-miR-99a-5p	MIMAT0000131	1.8345	0.000223877	130.54	159.799	50.781	30.627	2394	2638	789	501
mmu-miR-126a-3p	MIMAT0000138	1.56206	0.0145665	144.172	83.474	42.8	34.295	2644	1378	665	561
mmu-miR-29b-3p	MIMAT0000127	-2.2881	0.00141823	110.801	149.441	785.915	485.142	2032	2467	12211	7936
mmu-miR-297a-5p	MIMAT0000375	-2.81591	0.00342872	21.484	13.206	176.479	67.795	394	218	2742	1109
mmu-miR-32-5p	MIMAT0000654	-2.84073	0.0283454	13.087	4.361	62.945	62.049	240	72	978	1015
mmu-miR-486a-5p	MIMAT0003130	-5.66135	0.000283483	5.126	0.242	225.458	46.216	94	4	3503	756
mmu-miR-297b-5p	MIMAT0003480	-7.57894	0.0379208	0	0.061	4.441	7.03	0	1	69	115
mmu-miR-190b-5p	MIMAT0004852	-7.81402	0.0298599	0.055	0	3.411	8.742	1	0	53	143
mmu-miR-486b-3p	MIMAT0014944	-8.28522	2.97095e-15	0.109	0.242	60.049	49.761	2	4	933	814
mmu-miR-486b-5p	MIMAT0014943	-9.46392	1.41594e-20	0.164	0.242	86.63	200.084	3	4	1346	3273
mmu-miR-466a-3p	MIMAT0002107	-12.4271	0.0242892	0	0	1.416	9.598	0	0	22	157
mmu-miR-1306-3p	MIMAT0009411	-12.4406	0.0182894	0	0	5.921	5.196	0	0	92	85
novel-mmu-miR365-5p		-14.1167	4.14225e-06	0	0	22.14	13.388	0	0	344	219
mmu-miR-669o-3p	MIMAT0017347	-14.1979	1.12975e-12	0	0	37.587	0	0	0	584	0

## Sheet: Blood uninfected vs 21dpi
S. datasheet 3. The list of differently expressed T cell miRNAs in blood (uninfected vs 21dpi)
miRNA name	miRBase Gene ID	log2 (Blood 21dpi / Blood Uninfected)	Qvalue (Blood 21dpi / Blood Uninfected)	Blood Uninfected 1 Expression	Blood Uninfected 2 Expression	Blood 21dpi 1 Expression	Blood 21dpi 2 Expression	Blood 21dpi 1 Read Count	Blood 21dpi 2 Read Count	Blood Uninfected 1 Read Count	Blood Uninfected 2 Read Count
mmu-miR-338-5p	MIMAT0004647	14.088	1.58245e-05	18.874	15.956	0	0	283	256	0	0
mmu-miR-466c-3p	MIMAT0004878	13.8408	5.91964e-11	29.344	0	0	0	440	0	0	0
mmu-miR-466o-5p	MIMAT0014885	13.2014	0.0025451	9.737	9.1	0	0	146	146	0	0
mmu-miR-301b-3p	MIMAT0004186	12.5798	0.0342756	2.334	9.91	0	0	35	159	0	0
mmu-miR-133a-3p	MIMAT0000145	12.5083	0.035069	6.602	5.049	0	0	99	81	0	0
mmu-miR-375-3p	MIMAT0000739	7.88365	3.48527e-14	78.896	41.075	0.386	0.122	1183	659	6	2
mmu-miR-100-5p	MIMAT0000655	4.18938	1.26709e-05	60.023	55.099	2.703	3.607	900	884	42	59
mmu-miR-204-5p	MIMAT0000237	4.13367	1.95615e-08	142.521	102.032	5.986	7.947	2137	1637	93	130
mmu-miR-138-5p	MIMAT0000150	3.87081	3.83478e-07	91.034	74.047	5.599	5.685	1365	1188	87	93
mmu-miR-124-3p	MIMAT0000134	3.15091	0.0192909	36.681	29.793	4.183	3.301	550	478	65	54
mmu-miR-10a-5p	MIMAT0000648	3.08681	1.13612e-05	127.648	238.283	26.259	16.811	1914	3823	408	275
mmu-miR-99a-5p	MIMAT0000131	2.74386	4.73003e-09	282.107	263.214	50.781	30.627	4230	4223	789	501
mmu-miR-126a-3p	MIMAT0000138	2.3217	0.0071636	133.05	252.369	42.8	34.295	1995	4049	665	561
mmu-miR-451a	MIMAT0001632	2.20101	0.00232851	247.093	339.006	63.525	63.944	3705	5439	987	1046
mmu-miR-223-3p	MIMAT0000665	1.97606	0.0193313	118.511	108.514	37.716	19.99	1777	1741	586	327
mmu-miR-149-5p	MIMAT0000159	1.62587	0.0204435	487.318	490.091	222.368	94.326	7307	7863	3455	1543
mmu-miR-142a-3p	MIMAT0000155	-1.0244	0.000977166	613.365	546.311	1083.46	1275.45	9197	8765	16834	20864
mmu-miR-32-5p	MIMAT0000654	-1.3617	0.0193313	23.209	25.43	62.945	62.049	348	408	978	1015
mmu-miR-30e-5p	MIMAT0000248	-1.48482	0.0484889	57.688	23.623	70.347	157.231	865	379	1093	2572
mmu-miR-700-5p	MIMAT0017256	-1.81085	0.0223596	10.404	23.623	63.138	56.241	156	379	981	920
mmu-miR-324-3p	MIMAT0000556	-1.8379	0.037142	8.47	13.962	31.408	48.783	127	224	488	798
mmu-miR-186-5p	MIMAT0000215	-2.00825	0.0339814	10.604	8.851	23.427	54.835	159	142	364	897
mmu-miR-486a-5p	MIMAT0003130	-4.30374	0.00111945	0.667	13.089	225.458	46.216	10	210	3503	756
mmu-miR-486b-5p	MIMAT0014943	-6.05779	3.30622e-12	3.868	0.436	86.63	200.084	58	7	1346	3273
mmu-miR-466h-5p	MIMAT0004884	-7.2313	0.0342756	0	0.062	4.119	5.196	0	1	64	85
mmu-miR-486b-3p	MIMAT0014944	-8.14474	5.10138e-21	0.2	0.187	60.049	49.761	3	3	933	814
novel-mmu-miR243-3p		-11.964	0.0342756	0	0	4.505	3.485	0	0	70	57
mmu-miR-466f	MIMAT0005844	-12.0654	0.0342756	0	0	6.372	2.201	0	0	99	36
mmu-miR-466b-5p	MIMAT0004875	-12.1408	0.0339814	0	0	7.015	2.017	0	0	109	33
mmu-miR-466a-3p	MIMAT0002107	-12.4271	0.00750935	0	0	1.416	9.598	0	0	22	157
mmu-miR-669o-3p	MIMAT0017347	-14.1979	3.33289e-05	0	0	37.587	0	0	0	584	0

## Sheet: Liver uninfected vs 14dpi
S. datasheet 3. The list of differently expressed T cell miRNAs in liver (uninfected vs 14dpi)
miRNA name	miRBase Gene ID	log2 (Liver 14dpi / Liver Uninfected)	Qvalue (Liver 14dpi / Liver Uninfected)	Liver 14dpi 1 Expression	Liver 14dpi 2 Expression	Liver Uninfected 1 Expression	Liver Uninfected 2 Expression	Liver 14dpi 1 Read Count	Liver 14dpi 2 Read Count	Liver Uninfected 1 Read Count	Liver Uninfected 2 Read Count
mmu-miR-10a-5p	MIMAT0000648	1.81647	0.0107831	197.168	412.17	87.07	85.93	3815	8747	1766	1536
mmu-miR-122-5p	MIMAT0000246	2.35771	0.000147066	162.231	289.466	46	42.126	3139	6143	933	753
mmu-miR-18b-5p	MIMAT0004858	7.03839	3.66438e-06	7.907	32.844	0.197	0.112	153	697	4	2
mmu-miR-1969	MIMAT0009442	13.0461	4.16834e-08	0	16.917	0	0	0	359	0	0
mmu-miR-221-3p	MIMAT0000669	3.19161	0.0165898	16.693	14.278	1.824	1.566	323	303	37	28
mmu-miR-223-3p	MIMAT0000665	1.84983	4.16834e-08	420.538	297.006	92.938	106.126	8137	6303	1885	1897
mmu-miR-223-5p	MIMAT0017056	3.04656	0.000147066	44.602	41.608	3.944	6.49	863	883	80	116
mmu-miR-362-5p	MIMAT0000706	12.5639	1.86473e-06	0	12.11	0	0	0	257	0	0
mmu-miR-466b-3p	MIMAT0004876	-12.9629	0.0107831	0	0	8.135	7.832	0	0	165	140
mmu-miR-6924-5p	MIMAT0027748	13.9656	4.69758e-05	0	31.995	0	0	0	679	0	0
mmu-miR-7213-5p	MIMAT0028394	12.9333	5.00037e-07	0	15.644	0	0	0	332	0	0
mmu-miR-7659-5p	MIMAT0029824	12.635	5.00037e-07	0	12.723	0	0	0	270	0	0
mmu-miR-99b-3p	MIMAT0004525	6.17355	0.0044821	3.773	14.56	0.197	0.056	73	309	4	1
novel-mmu-miR120-3p		-12.7733	0.0238461	0	0	8.184	5.818	0	0	166	104
novel-mmu-miR133-3p		-2.3646	0.0338908	15.505	7.068	55.27	60.979	300	150	1121	1090
novel-mmu-miR279-3p		8.56183	0.0338908	0.052	21.11	0	0.056	1	448	0	1
novel-mmu-miR62-5p		12.5469	5.68204e-07	0	11.969	0	0	0	254	0	0

## Sheet: Liver uninfected vs 21dpi
S. datasheet 3. The list of differently expressed T cell miRNAs in liver (uninfected vs 21dpi)
miRNA name	miRBase Gene ID	log2 (Liver 21dpi / Liver Uninfected)	Qvalue (Liver 21dpi / Liver Uninfected)	Liver 21dpi 1 Expression	Liver 21dpi 2 Expression	Liver Uninfected 1 Expression	Liver Uninfected 2 Expression	Liver 21dpi 1 Read Count	Liver 21dpi 2 Read Count	Liver Uninfected 1 Read Count	Liver Uninfected 2 Read Count
mmu-miR-669p-5p	MIMAT0014889	14.47	1.84923e-09	30.257	15.129	0	0	512	316	0	0
mmu-miR-6538	MIMAT0025583	12.5498	0.00530495	0.118	11.873	0	0	2	248	0	0
novel-mmu-miR226-3p		11.9326	0.00778229	2.6	5.219	0	0	44	109	0	0
novel-mmu-miR44-5p		11.8986	0.0229837	6.678	0.958	0	0	113	20	0	0
mmu-miR-152-3p	MIMAT0000162	11.8556	0.0128117	4.491	2.92	0	0	76	61	0	0
mmu-miR-1199-5p	MIMAT0005860	8.68412	0.0200078	20.565	0	0.049	0	348	0	1	0
mmu-miR-338-5p	MIMAT0004647	6.9205	3.2984e-06	16.428	8.283	0.148	0.056	278	173	3	1
mmu-miR-375-3p	MIMAT0000739	6.66458	5.15193e-12	27.716	19.965	0.247	0.224	469	417	5	4
mmu-miR-18b-5p	MIMAT0004858	5.5191	0.00698263	11.583	2.633	0.197	0.112	196	55	4	2
mmu-miR-221-3p	MIMAT0000669	4.05085	7.2579e-08	33.684	22.502	1.824	1.566	570	470	37	28
mmu-miR-100-5p	MIMAT0000655	3.49293	1.08756e-06	54.545	28.678	4.93	2.462	923	599	100	44
mmu-miR-138-5p	MIMAT0000150	3.33081	7.50202e-05	81.315	53.191	11.241	2.126	1376	1111	228	38
mmu-miR-204-5p	MIMAT0000237	3.15372	7.23946e-09	100.521	59.367	11.981	5.986	1701	1240	243	107
mmu-miR-1948-3p	MIMAT0009415	2.37093	0.00149797	52.122	42.084	13.066	5.147	882	879	265	92
mmu-miR-124-3p	MIMAT0000134	2.21036	0.049776	32.148	14.89	7.198	2.965	544	311	146	53
mmu-miR-222-3p	MIMAT0000670	1.77881	0.000238363	196.668	80.337	47.775	32.951	3328	1678	969	589
mmu-miR-127-3p	MIMAT0000139	1.69702	0.0307361	42.785	27.864	7.691	14.098	724	582	156	252
mmu-miR-182-5p	MIMAT0000211	1.59094	3.84261e-06	270.655	339.781	81.351	121.287	4580	7097	1650	2168
mmu-miR-10a-5p	MIMAT0000648	1.58807	2.73012e-11	297.78	222.339	87.07	85.93	5039	4644	1766	1536
mmu-miR-301a-3p	MIMAT0000379	1.5033	0.000182187	106.371	121.798	36.682	43.804	1800	2544	744	783
mmu-miR-196b-5p	MIMAT0001081	1.49663	0.0174121	51.767	37.679	12.622	19.077	876	787	256	341
mmu-miR-449a-5p	MIMAT0001542	1.33855	6.95042e-11	535.696	455.978	184.741	207.385	9065	9524	3747	3707
mmu-miR-96-5p	MIMAT0000541	1.30096	2.53737e-07	313.263	252.885	101.27	128.503	5301	5282	2054	2297
mmu-miR-99a-5p	MIMAT0000131	1.25654	0.00169487	266.105	145.258	106.496	65.678	4503	3034	2160	1174
mmu-miR-1983	MIMAT0009455	1.14767	0.0174121	66.896	60.756	30.371	27.245	1132	1269	616	487
mmu-miR-148a-3p	MIMAT0000516	1.13074	0.0387918	166.766	82.204	39.295	74.406	2822	1717	797	1330
mmu-miR-29b-3p	MIMAT0000127	-1.01785	0.0087559	154.12	124.384	279.355	284.587	2608	2598	5666	5087
mmu-miR-142a-5p	MIMAT0000154	-1.21922	0.0317252	322.541	437.785	719.786	1050.41	5458	9144	14599	18776
mmu-miR-669l-5p	MIMAT0009418	-1.31411	0.0447224	45.149	46.01	98.608	128.056	764	961	2000	2289
mmu-miR-99b-5p	MIMAT0000132	-1.3354	9.86105e-05	215.756	187.581	571.086	446.713	3651	3918	11583	7985
mmu-miR-29a-3p	MIMAT0000535	-1.34417	0.0431299	47.217	24.704	79.774	102.825	799	516	1618	1838
mmu-miR-1839-5p	MIMAT0009456	-1.37089	0.00564072	56.731	49.696	130.359	144.895	960	1038	2644	2590
mmu-miR-142a-3p	MIMAT0000155	-1.47079	1.08756e-06	187.745	166.755	460.004	522.573	3177	3483	9330	9341
mmu-miR-30c-5p	MIMAT0000514	-1.51911	0.000283683	111.926	91.971	231.728	352.671	1894	1921	4700	6304
mmu-miR-151-5p	MIMAT0004536	-1.54123	0.00155871	48.753	36.099	111.18	135.776	825	754	2255	2427
mmu-miR-467a-5p	MIMAT0003409	-1.56453	3.08639e-10	450.186	354.431	1060.18	1319.72	7618	7403	21503	23590
mmu-miR-181c-5p	MIMAT0000674	-1.71944	1.39379e-19	1014.54	790.301	2922.14	3021.37	17168	16507	59268	54007
mmu-miR-30b-5p	MIMAT0000130	-1.85357	9.86598e-09	304.221	171.829	687.738	1032.67	5148	3589	13949	18459
mmu-miR-26b-5p	MIMAT0000534	-1.94675	2.08742e-11	475.065	442.476	1458.9	2078.27	8039	9242	29590	37149
novel-mmu-miR389-3p		-2.11342	0.0174121	17.256	6.128	39.591	61.594	292	128	803	1101
mmu-miR-467e-5p	MIMAT0005293	-2.13787	1.09181e-09	65.3	54.34	226.354	300.196	1105	1135	4591	5366
mmu-miR-181a-1-3p	MIMAT0000660	-2.45327	0.00171917	14.301	7.66	80.612	39.664	242	160	1635	709
mmu-miR-669c-5p	MIMAT0003479	-2.66471	5.2058e-07	13.533	13.358	83.126	87.385	229	279	1686	1562
mmu-miR-467a-3p	MIMAT0002108	-3.08746	0.0376379	1.714	2.059	11.586	20.476	29	43	235	366
mmu-miR-486b-5p	MIMAT0014943	-7.39123	0.00784668	0.295	1.724	325.454	13.65	5	36	6601	244
mmu-miR-486a-5p	MIMAT0003130	-8.7609	0.00210169	0.65	0.192	3.303	361.958	11	4	67	6470
mmu-miR-486b-3p	MIMAT0014944	-8.87352	1.27315e-26	0.177	0.144	71.934	78.154	3	3	1459	1397
mmu-miR-3473d	MIMAT0020632	-11.7524	0.0377551	0	0	3.599	3.301	0	0	73	59
mmu-miR-16-2-3p	MIMAT0017018	-12.0664	0.0141778	0	0	4.437	4.14	0	0	90	74
mmu-miR-6957-5p	MIMAT0027814	-12.1994	0.0123144	0	0	2.021	7.385	0	0	41	132
mmu-miR-466b-3p	MIMAT0004876	-12.9629	0.000269043	0	0	8.135	7.832	0	0	165	140
mmu-miR-669a-5p	MIMAT0003477	-15.5864	4.14614e-12	0	0	49.452	48.951	0	0	1003	875
