# Supplementary material for: Dynamic miRNA profile of host T cells during early hepatic stages of Schistosoma japonicum infection
Source: Front Immunol. 2022 Sep 2;13:911139. doi: 10.3389/fimmu.2022.911139 (PMC9478579; doi:10.3389/fimmu.2022.911139)
Supplement: Supplementary Data Sheet 4 — The list of differently expressed T cell miRNAs between blood and livers in uninfected control, 14 dpi and 21 dpi. [file DataSheet_4.xlsx]

## Sheet: uninfected blood vs liver
S. datasheet 4. The list of differently expressed T cell miRNAs between blood and liver (uninfected)
Gene ID	miRBase Gene ID	log2 (Liver_Uninfected / Blood_Uninfected)	Qvalue (Liver_Uninfected / Blood_Uninfected)	Blood_Uninfected_1 Expression	Blood_Uninfected_2 Expression	Liver_Uninfected_1 Expression	Liver_Uninfected_2 Expression	Blood_Uninfected_1 Read Count	Blood_Uninfected_2 Read Count	Liver_Uninfected_1 Read Count	Liver_Uninfected_2 Read Count
mmu-miR-669a-5p	MIMAT0003477	15.5864	5.59375e-12	0	0	49.452	48.951	0	0	1003	875
mmu-miR-122-5p	MIMAT0000246	3.99944	0.000167809	5.02	0.489	46	42.126	78	8	933	753
mmu-miR-149-5p	MIMAT0000159	2.34162	1.6378e-11	222.368	94.326	911.528	693.706	3455	1543	18488	12400
mmu-miR-10a-5p	MIMAT0000648	2.00602	4.10014e-05	26.259	16.811	87.07	85.93	408	275	1766	1536
mmu-miR-223-3p	MIMAT0000665	1.78644	0.000190581	37.716	19.99	92.938	106.126	586	327	1885	1897
mmu-miR-126a-3p	MIMAT0000138	1.41291	0.00604303	42.8	34.295	87.859	117.427	665	561	1782	2099
mmu-miR-23b-3p	MIMAT0000125	1.25737	4.10014e-05	1132.37	518.397	1933.79	2012.53	17594	8480	39222	35974
mmu-miR-183-5p	MIMAT0000212	1.21989	0.00832608	192.247	69.996	331.173	279.664	2987	1145	6717	4999
mmu-miR-99b-5p	MIMAT0000132	1.13306	0.00207433	314.598	149.467	571.086	446.713	4888	2445	11583	7985
mmu-miR-23a-3p	MIMAT0000532	1.03512	0.0011117	1055.33	482.452	1519.69	1631.66	16397	7892	30823	29166
mmu-miR-15b-5p	MIMAT0000124	-1.17037	0.000917739	1398.89	844.841	474.056	522.853	21735	13820	9615	9346
mmu-miR-29b-3p	MIMAT0000127	-1.17241	0.00154184	785.915	485.142	279.355	284.587	12211	7936	5666	5087
mmu-miR-142a-3p	MIMAT0000155	-1.26348	0.00604303	1083.46	1275.45	460.004	522.573	16834	20864	9330	9341
mmu-miR-211-5p	MIMAT0000668	-1.28619	0.000114846	2422.69	1457.5	836.488	754.517	37642	23842	16966	13487
mmu-miR-151-5p	MIMAT0004536	-1.4046	0.000487985	376.449	277.355	111.18	135.776	5849	4537	2255	2427
mmu-miR-378a-5p	MIMAT0000742	-1.71398	4.10014e-05	254.935	200.634	72.181	66.685	3961	3282	1464	1192
mmu-miR-297a-5p	MIMAT0000375	-1.86326	0.0152675	176.479	67.795	38.999	28.14	2742	1109	791	503
mmu-miR-30e-5p	MIMAT0000248	-2.08536	0.0261567	70.347	157.231	17.207	36.42	1093	2572	349	651
mmu-miR-30a-5p	MIMAT0000128	-2.67906	0.0109752	27.096	32.644	3.846	5.483	421	534	78	98
mmu-miR-5099	MIMAT0020606	-5.29376	0.00243464	5.149	20.112	0.197	0.448	80	329	4	8
mmu-miR-106b-3p	MIMAT0004582	-11.896	0.0367387	2.06	5.563	0	0	32	91	0	0
mmu-miR-466h-5p	MIMAT0004884	-12.1855	0.0140498	4.119	5.196	0	0	64	85	0	0
mmu-miR-466a-3p	MIMAT0002107	-12.4271	0.00794703	1.416	9.598	0	0	22	157	0	0
mmu-miR-297b-5p	MIMAT0003480	-12.4858	0.00449763	4.441	7.03	0	0	69	115	0	0
mmu-miR-669a-3p	MIMAT0017243	-13.9422	6.99363e-05	0	31.483	0	0	0	515	0	0
mmu-miR-669p-5p	MIMAT0014889	-16.0502	3.93102e-13	65.777	69.935	0	0	1022	1144	0	0

## Sheet: 14dpi blood vs liver
S. datasheet 4. The list of differently expressed T cell miRNAs between blood and liver (14dpi)
Gene ID	miRBase Gene ID	log2 (Liver 14dpi / Blood 14dpi)	Qvalue (Liver 14dpi / Blood 14dpi)	Blood 14dpi 1 Expression	Blood 14dpi 2 Expression	Liver 14dpi 1 Expression	Liver 14dpi 2 Expression	Blood 14dpi 1 Read Count	Blood 14dpi 2 Read Count	Liver 14dpi 1 Read Count	Liver 14dpi 2 Read Count
mmu-miR-669a-5p	MIMAT0003477	14.9045	1.01102e-07	0	0	40.416	20.922	0	0	782	444
mmu-miR-21a-3p	MIMAT0004628	14.1699	4.93299e-05	0	0	6.047	30.817	0	0	117	654
mmu-miR-6924-5p	MIMAT0027748	13.9656	2.7685e-09	0	0	0	31.995	0	0	0	679
mmu-miR-301a-5p	MIMAT0017008	13.1841	0.000972688	0	0	4.29	14.325	0	0	83	304
mmu-miR-1969	MIMAT0009442	13.0461	5.74759e-08	0	0	0	16.917	0	0	0	359
mmu-miR-7213-5p	MIMAT0028394	12.9333	5.74759e-08	0	0	0	15.644	0	0	0	332
mmu-miR-511-3p	MIMAT0017281	12.8061	9.33931e-08	0	0	0	14.325	0	0	0	304
mmu-miR-1199-5p	MIMAT0005860	12.7966	9.33931e-08	0	0	0	14.231	0	0	0	302
novel-mmu-miR76-5p		12.2536	0.0381758	0	0	0.672	9.094	0	0	13	193
mmu-miR-223-5p	MIMAT0017056	9.46483	5.74759e-08	0	0.121	44.602	41.608	0	2	863	883
mmu-miR-190b-5p	MIMAT0004852	8.89538	0.000530064	0.055	0	8.373	17.341	1	0	162	368
mmu-miR-486b-5p	MIMAT0014943	7.99394	0.000605585	0.164	0.242	0.775	102.724	3	4	15	2180
mmu-miR-486b-3p	MIMAT0014944	7.32913	9.49472e-08	0.109	0.242	33.749	22.854	2	4	653	485
mmu-miR-99b-3p	MIMAT0004525	6.31674	0.00414831	0.109	0.121	3.773	14.56	2	2	73	309
mmu-miR-223-3p	MIMAT0000665	3.47012	0.000112566	35.007	29.743	420.538	297.006	642	491	8137	6303
mmu-miR-10a-5p	MIMAT0000648	3.02988	0.0256128	37.897	36.709	197.168	412.17	695	606	3815	8747
mmu-miR-149-5p	MIMAT0000159	2.61654	0.0182138	93.897	57.123	501.421	424.752	1722	943	9702	9014
mmu-miR-449a-5p	MIMAT0001542	2.59612	0.0189532	36.37	27.32	209.158	175.951	667	451	4047	3734
mmu-miR-124-3p	MIMAT0000134	-3.063	0.0480436	17.067	20.656	3.101	1.414	313	341	60	30
mmu-miR-204-5p	MIMAT0000237	-3.93632	0.000254689	52.565	86.381	6.202	2.874	964	1426	120	61
mmu-miR-100-5p	MIMAT0000655	-3.9375	0.000703208	31.354	39.617	3.359	1.272	575	654	65	27
mmu-miR-375-3p	MIMAT0000739	-5.30755	0.00615944	16.522	40.586	1.395	0.047	303	670	27	1
mmu-miR-338-3p	MIMAT0000582	-5.90816	0.00655243	36.806	56.275	1.55	0	675	929	30	0
mmu-miR-138-5p	MIMAT0000150	-6.08935	5.74759e-08	42.75	64.15	1.24	0.33	784	1059	24	7
mmu-miR-338-5p	MIMAT0004647	-8.63816	0.0006021	8.724	11.994	0.052	0	160	198	1	0
novel-mmu-miR120-3p		-11.9719	0.0401708	4.58	3.453	0	0	84	57	0	0
novel-mmu-miR34-3p		-11.9848	0.0381758	3.926	4.18	0	0	72	69	0	0
mmu-miR-6916-3p	MIMAT0027733	-12.0808	0.0284843	3.817	4.846	0	0	70	80	0	0
mmu-miR-7658-5p	MIMAT0029822	-12.1724	0.0256128	2.508	6.724	0	0	46	111	0	0
mmu-miR-3470b	MIMAT0015641	-12.5118	0.00655042	5.562	6.118	0	0	102	101	0	0
mmu-miR-669a-3p	MIMAT0017243	-14.9208	5.74759e-08	28.9	33.135	0	0	530	547	0	0
mmu-miR-669p-5p	MIMAT0014889	-15.617	2.82525e-09	45.204	55.306	0	0	829	913	0	0

## Sheet: 21dpi blood vs liver
S. datasheet 4. The list of differently expressed T cell miRNAs between blood and liver (21dpi)
Gene ID	miRBase Gene ID	Type	log2 (Liver 21dpi / Blood 21dpi)	Qvalue (Liver 21dpi / Blood 21dpi)	Blood 21dpi 1 Expression	Blood 21dpi 2 Expression	Liver 21dpi 1 Expression	Liver 21dpi 2 Expression	Blood 21dpi 1 Read Count	Blood 21dpi 2 Read Count	Liver 21dpi 1 Read Count	Liver 21dpi 2 Read Count
mmu-miR-669o-3p	MIMAT0017347	miRNA	12.5992	0.0429593	0	0	12.41	0	0	0	210	0
mmu-miR-185-3p	MIMAT0016996	miRNA	12.2125	0.00348738	0	0	6.619	2.873	0	0	112	60
novel-mmu-miR2-5p		miRNA	11.9366	0.00652442	0	0	3.723	4.117	0	0	63	86
mmu-miR-122-3p	MIMAT0017005	miRNA	11.6883	0.0305239	0	0	5.259	1.341	0	0	89	28
novel-mmu-miR186-5p		miRNA	11.5127	0.0277916	0	0	0.768	5.075	0	0	13	106
mmu-miR-505-5p	MIMAT0017259	miRNA	11.4818	0.0439368	0	0	0.118	5.602	0	0	2	117
mmu-miR-6538	MIMAT0025583	miRNA	7.59559	0.0166852	0	0.062	0.118	11.873	0	1	2	248
mmu-miR-210-5p	MIMAT0017052	miRNA	6.74277	0.0410246	0	0.062	3.959	2.681	0	1	67	56
mmu-miR-652-5p	MIMAT0017260	miRNA	6.54714	0.0485972	0	0.062	1.536	4.261	0	1	26	89
mmu-miR-98-3p	MIMAT0017023	miRNA	5.48633	0.0439368	0	0.187	1.3	7.038	0	3	22	147
mmu-miR-351-5p	MIMAT0000609	miRNA	3.71866	0.0219051	1.801	0.062	10.992	13.549	27	1	186	283
mmu-miR-196b-5p	MIMAT0001081	miRNA	2.52689	0.000832083	3.801	11.718	51.767	37.679	57	188	876	787
mmu-miR-148a-3p	MIMAT0000516	miRNA	1.86555	1.46363e-05	25.876	42.446	166.766	82.204	388	681	2822	1717
mmu-miR-222-3p	MIMAT0000670	miRNA	1.56978	0.000508214	35.347	57.966	196.668	80.337	530	930	3328	1678
mmu-miR-122-5p	MIMAT0000246	miRNA	1.51684	0.0365393	8.937	29.731	65.123	45.531	134	477	1102	951
mmu-miR-1948-3p	MIMAT0009415	miRNA	1.33548	0.042898	10.404	26.926	52.122	42.084	156	432	882	879
mmu-miR-301a-3p	MIMAT0000379	miRNA	1.06652	0.00310504	45.617	63.326	106.371	121.798	684	1016	1800	2544
mmu-miR-30d-5p	MIMAT0000515	miRNA	-1.41386	0.043647	3687.66	3181.88	1490.14	1088.05	55294	51050	25216	22726
mmu-let-7b-5p	MIMAT0000522	miRNA	-1.53133	0.047627	2044.57	1971.21	739.22	650.07	30657	31626	12509	13578
mmu-let-7c-5p	MIMAT0000523	miRNA	-1.58358	0.0365393	3967.37	3206.63	1250.04	1143.58	59488	51447	21153	23886
mmu-miR-15b-5p	MIMAT0000124	miRNA	-1.6506	0.0305239	1594.67	1033.35	462.359	374.683	23911	16579	7824	7826
mmu-miR-142a-3p	MIMAT0000155	miRNA	-1.70986	0.0254974	613.365	546.311	187.745	166.755	9197	8765	3177	3483
mmu-miR-181c-5p	MIMAT0000674	miRNA	-1.78997	0.000831622	3204.28	3037.03	1014.54	790.301	48046	48726	17168	16507
mmu-miR-30c-5p	MIMAT0000514	miRNA	-1.8039	0.0222315	343.263	368.674	111.926	91.971	5147	5915	1894	1921
mmu-miR-669l-5p	MIMAT0009418	miRNA	-1.96537	0.042898	189.005	166.979	45.149	46.01	2834	2679	764	961
mmu-miR-669o-5p	MIMAT0009421	miRNA	-2.00896	0.0365393	144.121	98.791	37.466	22.885	2161	1585	634	478
mmu-miR-211-5p	MIMAT0000668	miRNA	-2.03689	3.46529e-06	2018.83	1673.15	534.633	365.06	30271	26844	9047	7625
mmu-miR-30b-5p	MIMAT0000130	miRNA	-2.04447	3.45153e-05	1027.26	936.551	304.221	171.829	15403	15026	5148	3589
mmu-miR-29a-3p	MIMAT0000535	miRNA	-2.10122	0.0336425	201.143	107.455	47.217	24.704	3016	1724	799	516
mmu-miR-26b-5p	MIMAT0000534	miRNA	-2.1295	0.000111413	1989.22	2025.62	475.065	442.476	29827	32499	8039	9242
mmu-miR-467a-5p	MIMAT0003409	miRNA	-2.245	1.02618e-05	1756.33	2057.84	450.186	354.431	26335	33016	7618	7403
mmu-miR-669d-5p	MIMAT0005833	miRNA	-2.31218	0.0254974	74.962	77.475	18.438	12.256	1124	1243	312	256
novel-mmu-miR389-3p		miRNA	-2.48806	0.0370093	72.227	58.963	17.256	6.128	1083	946	292	128
mmu-miR-297c-5p	MIMAT0004865	miRNA	-2.56377	0.0248502	55.354	71.304	12.469	8.953	830	1144	211	187
mmu-miR-181a-1-3p	MIMAT0000660	miRNA	-2.58955	0.0126115	69.426	62.765	14.301	7.66	1041	1007	242	160
mmu-miR-151-5p	MIMAT0004536	miRNA	-2.83273	1.4804e-07	362.604	241.898	48.753	36.099	5437	3881	825	754
mmu-miR-151-3p	MIMAT0000161	miRNA	-2.96491	0.0219051	58.222	69.06	13.237	3.064	873	1108	224	64
mmu-miR-467e-5p	MIMAT0005293	miRNA	-3.10967	1.14927e-12	568.615	464.1	65.3	54.34	8526	7446	1105	1135
mmu-miR-669c-5p	MIMAT0003479	miRNA	-3.60686	3.761e-08	195.541	132.075	13.533	13.358	2932	2119	229	279
mmu-miR-669f-3p	MIMAT0005839	miRNA	-4.90352	0.0393507	27.277	9.536	1.182	0.048	409	153	20	1
mmu-miR-466d-3p	MIMAT0004931	miRNA	-6.34531	0.00113141	12.471	14.523	0.236	0.096	187	233	4	2
mmu-miR-25-5p	MIMAT0017049	miRNA	-7.89583	0.0254974	4.068	10.222	0.059	0	61	164	1	0
mmu-miR-6948-3p	MIMAT0027797	miRNA	-12.4674	0.0254974	3.535	7.791	0	0	53	125	0	0
novel-mmu-miR9-3p		miRNA	-12.8723	0.00628481	6.269	8.726	0	0	94	140	0	0
mmu-miR-16-2-3p	MIMAT0017018	miRNA	-13.6911	0.00017948	8.937	17.514	0	0	134	281	0	0
mmu-miR-669a-5p	MIMAT0003477	miRNA	-15.199	0.047285	1.867	73.361	0	0	28	1177	0	0
