# Supplementary material for: Dynamic miRNA profile of host T cells during early hepatic stages of Schistosoma japonicum infection
Source: Front Immunol. 2022 Sep 2;13:911139. doi: 10.3389/fimmu.2022.911139 (PMC9478579; doi:10.3389/fimmu.2022.911139)
Supplement: Supplementary Data Sheet 5 — The list of GO enrichment analysis of target mRNAs of differentially expressed miRNAs in blood. [file DataSheet_5.xlsx]

## Sheet: Uninfected vs 14dpi MF
S. datasheet 5. The list of GO enrichment analysis of target mRNAs of differentially expressed miRNA in blood
Gene ID	Gene Symbol	Type	GO molecular function Term	GO molecular function Term Level 1	GO molecular function Term Level 2
100017	'Ldlrap1'	mRNA	GO:0001540///amyloid-beta binding+++GO:0001784///phosphotyrosine residue binding+++GO:0005102///signaling receptor binding+++GO:0005515///protein binding+++GO:0005546///phosphatidylinositol-4,5-bisphosphate binding+++GO:0030159///receptor signaling complex scaffold activity+++GO:0030276///clathrin binding+++GO:0035591///signaling adaptor activity+++GO:0035612///AP-2 adaptor complex binding+++GO:0…	molecular_function	binding+++structural molecule activity+++cargo receptor activity
100019	'Mdn1'	mRNA	GO:0000166///nucleotide binding+++GO:0003674///molecular_function+++GO:0005524///ATP binding+++GO:0016887///ATPase activity	molecular_function	binding+++molecular_function+++catalytic activity
100037258	'Dnajc3'	mRNA	GO:0004860///protein kinase inhibitor activity+++GO:0005515///protein binding+++GO:0019901///protein kinase binding+++GO:0051087///chaperone binding+++GO:0051787///misfolded protein binding	molecular_function	molecular function regulator+++binding
100039060	'Gm2026'	mRNA	GO:0003676///nucleic acid binding+++GO:0046872///metal ion binding	molecular_function	binding
100039123	'Gm14295'	mRNA	GO:0003674///molecular_function+++GO:0003676///nucleic acid binding+++GO:0046872///metal ion binding	molecular_function	molecular_function+++binding
100039227	'Duxbl2'	mRNA	GO:0000977///RNA polymerase II regulatory region sequence-specific DNA binding+++GO:0003674///molecular_function+++GO:0003677///DNA binding+++GO:0003700///DNA-binding transcription factor activity	molecular_function	binding+++molecular_function+++transcription regulator activity
100039596	'Tcf24'	mRNA	GO:0000977///RNA polymerase II regulatory region sequence-specific DNA binding+++GO:0000981///DNA-binding transcription factor activity, RNA polymerase II-specific+++GO:0046983///protein dimerization activity	molecular_function	binding+++transcription regulator activity
100039707	'Mthfsl'	mRNA	GO:0000166///nucleotide binding+++GO:0005524///ATP binding+++GO:0005542///folic acid binding+++GO:0030272///5-formyltetrahydrofolate cyclo-ligase activity+++GO:0046872///metal ion binding	molecular_function	binding+++catalytic activity
100040531	'Dynlt1f'	mRNA	GO:0003774///motor activity+++GO:0008022///protein C-terminus binding+++GO:0030742///GTP-dependent protein binding+++GO:0031681///G-protein beta-subunit binding+++GO:0042802///identical protein binding	molecular_function	catalytic activity+++binding
100040563	'Dynlt1c'	mRNA	GO:0003774///motor activity+++GO:0008022///protein C-terminus binding+++GO:0030742///GTP-dependent protein binding+++GO:0031681///G-protein beta-subunit binding+++GO:0042802///identical protein binding	molecular_function	catalytic activity+++binding
100040591	'Kcnj13'	mRNA	GO:0005242///inward rectifier potassium channel activity+++GO:0005244///voltage-gated ion channel activity	molecular_function	transporter activity
100040944	'Gm3055'	mRNA	GO:0003674///molecular_function+++GO:0003676///nucleic acid binding+++GO:0046872///metal ion binding	molecular_function	molecular_function+++binding
100041294	'Supt4b'	mRNA	GO:0000993///RNA polymerase II complex binding+++GO:0003727///single-stranded RNA binding+++GO:0008270///zinc ion binding+++GO:0046872///metal ion binding	molecular_function	binding
100041639	'Gm3448'	mRNA	GO:0003674///molecular_function+++GO:0003774///motor activity+++GO:0005515///protein binding	molecular_function	molecular_function+++catalytic activity+++binding
100041979	'Gm3604'	mRNA	GO:0000976///transcription regulatory region sequence-specific DNA binding+++GO:0003676///nucleic acid binding+++GO:0046872///metal ion binding	molecular_function	binding
100042314	'Gm10639'	mRNA	GO:0004364///glutathione transferase activity+++GO:0016740///transferase activity	molecular_function	catalytic activity
100042784	'Prdm11'	mRNA	GO:0000977///RNA polymerase II regulatory region sequence-specific DNA binding+++GO:0001047///core promoter binding+++GO:0003682///chromatin binding+++GO:0003700///DNA-binding transcription factor activity+++GO:0008168///methyltransferase activity+++GO:0016740///transferase activity+++GO:0031490///chromatin DNA binding+++GO:0042054///histone methyltransferase activity+++GO:0043565///sequence-spec…	molecular_function	binding+++transcription regulator activity+++catalytic activity
100043133	'9130023H24Rik'	mRNA	GO:0003676///nucleic acid binding+++GO:0003677///DNA binding+++GO:0003700///DNA-binding transcription factor activity	molecular_function	binding+++transcription regulator activity
100043314	'Tigit'	mRNA	GO:0005102///signaling receptor binding+++GO:0005515///protein binding+++GO:0042802///identical protein binding	molecular_function	binding
100043381	'Gm14308'	mRNA	GO:0003676///nucleic acid binding+++GO:0046872///metal ion binding	molecular_function	binding
100043387	'Gm14305'	mRNA	GO:0003674///molecular_function+++GO:0003676///nucleic acid binding+++GO:0046872///metal ion binding	molecular_function	molecular_function+++binding
100043403	'Gm14410'	mRNA	GO:0003674///molecular_function+++GO:0003676///nucleic acid binding+++GO:0046872///metal ion binding	molecular_function	molecular_function+++binding
100043468	'Zfp955b'	mRNA	GO:0003676///nucleic acid binding+++GO:0003700///DNA-binding transcription factor activity+++GO:0043565///sequence-specific DNA binding+++GO:0046872///metal ion binding	molecular_function	binding+++transcription regulator activity
100043497	'Nat8f7'	mRNA	GO:0004402///histone acetyltransferase activity+++GO:0008080///N-acetyltransferase activity+++GO:0010485///H4 histone acetyltransferase activity+++GO:0016740///transferase activity+++GO:0016746///transferase activity, transferring acyl groups	molecular_function	catalytic activity
100043597	'Srcap'	mRNA	GO:0003677///DNA binding+++GO:0005524///ATP binding+++GO:0016887///ATPase activity+++GO:0042393///histone binding	molecular_function	binding+++catalytic activity
100043772	'Zfp850'	mRNA	GO:0003676///nucleic acid binding+++GO:0046872///metal ion binding	molecular_function	binding
100043861	'Klrb1'	mRNA	GO:0005515///protein binding+++GO:0030246///carbohydrate binding+++GO:0038023///signaling receptor activity	molecular_function	binding+++molecular transducer activity
100043915	'Gm4724'	mRNA	GO:0003676///nucleic acid binding+++GO:0046872///metal ion binding	molecular_function	binding
100044193	'Gm20939'	mRNA	GO:0003676///nucleic acid binding+++GO:0046872///metal ion binding	molecular_function	binding
100045778	'Rnf223'	mRNA	GO:0046872///metal ion binding	molecular_function	binding
100048658	'Ddx43'	mRNA	GO:0000166///nucleotide binding+++GO:0003676///nucleic acid binding+++GO:0003723///RNA binding+++GO:0003724///RNA helicase activity+++GO:0004386///helicase activity+++GO:0005524///ATP binding+++GO:0016787///hydrolase activity	molecular_function	binding+++catalytic activity
100072	'Camta1'	mRNA	GO:0000981///DNA-binding transcription factor activity, RNA polymerase II-specific+++GO:0003677///DNA binding+++GO:0043565///sequence-specific DNA binding	molecular_function	transcription regulator activity+++binding
100087	'Kti12'	mRNA	GO:0000166///nucleotide binding+++GO:0003674///molecular_function+++GO:0005524///ATP binding	molecular_function	binding+++molecular_function
100088	'Rcc1'	mRNA	GO:0003677///DNA binding+++GO:0003682///chromatin binding+++GO:0005085///guanyl-nucleotide exchange factor activity+++GO:0005087///Ran guanyl-nucleotide exchange factor activity+++GO:0008536///Ran GTPase binding+++GO:0031491///nucleosome binding+++GO:0031492///nucleosomal DNA binding+++GO:0042393///histone binding+++GO:0043199///sulfate binding+++GO:0046982///protein heterodimerization activity	molecular_function	binding+++molecular function regulator
100101806	'Srp54c'	mRNA	GO:0000166///nucleotide binding+++GO:0003674///molecular_function+++GO:0003723///RNA binding+++GO:0003924///GTPase activity+++GO:0005525///GTP binding+++GO:0008312///7S RNA binding	molecular_function	binding+++molecular_function+++catalytic activity
100121	'Tdrd7'	mRNA	GO:0003723///RNA binding+++GO:0003729///mRNA binding+++GO:0005515///protein binding+++GO:0047485///protein N-terminus binding	molecular_function	binding
100126824	'Sco2'	mRNA	GO:0005507///copper ion binding+++GO:0015035///protein disulfide oxidoreductase activity+++GO:0046872///metal ion binding	molecular_function	binding+++catalytic activity
100170401	'EU599041'	mRNA	GO:0003676///nucleic acid binding+++GO:0046872///metal ion binding	molecular_function	binding
100191037	'Krtap10-4'	mRNA	GO:0042802///identical protein binding	molecular_function	binding
100201	'Tmem64'	mRNA	GO:0005515///protein binding	molecular_function	binding
100210	'Gpn2'	mRNA	GO:0000166///nucleotide binding+++GO:0003924///GTPase activity+++GO:0005525///GTP binding+++GO:0016787///hydrolase activity	molecular_function	binding+++catalytic activity
100216474	'Ttll2'	mRNA	GO:0000166///nucleotide binding+++GO:0005524///ATP binding+++GO:0015631///tubulin binding+++GO:0016874///ligase activity+++GO:0070740///tubulin-glutamic acid ligase activity	molecular_function	binding+++catalytic activity
100271882	'Gm14139'	mRNA	GO:0003676///nucleic acid binding+++GO:0046872///metal ion binding	molecular_function	binding
100336	'Ppp1r8'	mRNA	GO:0003677///DNA binding+++GO:0003723///RNA binding+++GO:0003729///mRNA binding+++GO:0004864///protein phosphatase inhibitor activity+++GO:0004865///protein serine/threonine phosphatase inhibitor activity+++GO:0005515///protein binding+++GO:0019888///protein phosphatase regulator activity	molecular_function	binding+++molecular function regulator
100342	'Tent5b'	mRNA	GO:0003674///molecular_function+++GO:0016740///transferase activity+++GO:0016779///nucleotidyltransferase activity+++GO:1990817///RNA adenylyltransferase activity	molecular_function	molecular_function+++catalytic activity
100417514	'Adh6b'	mRNA	GO:0004024///alcohol dehydrogenase activity, zinc-dependent+++GO:0004745///retinol dehydrogenase activity+++GO:0008270///zinc ion binding+++GO:0016491///oxidoreductase activity+++GO:0046872///metal ion binding	molecular_function	catalytic activity+++binding
100465	'Mob3c'	mRNA	GO:0003674///molecular_function+++GO:0016301///kinase activity+++GO:0046872///metal ion binding	molecular_function	molecular_function+++catalytic activity+++binding
100494	'Zfand2a'	mRNA	GO:0005515///protein binding+++GO:0008270///zinc ion binding+++GO:0046872///metal ion binding	molecular_function	binding
100502698	'Rubcn'	mRNA	GO:0005515///protein binding+++GO:1901981///phosphatidylinositol phosphate binding	molecular_function	binding
100502766	'Kifc1'	mRNA	GO:0000166///nucleotide binding+++GO:0003774///motor activity+++GO:0003777///microtubule motor activity+++GO:0005515///protein binding+++GO:0005524///ATP binding+++GO:0008017///microtubule binding+++GO:0008569///ATP-dependent microtubule motor activity, minus-end-directed+++GO:0016887///ATPase activity	molecular_function	binding+++catalytic activity
100503041	'Pdzd7'	mRNA	GO:0005515///protein binding+++GO:0042802///identical protein binding	molecular_function	binding
100503583	'Fsbp'	mRNA	GO:0042802///identical protein binding	molecular_function	binding
100503584	'Zfp534'	mRNA	GO:0003676///nucleic acid binding+++GO:0046872///metal ion binding	molecular_function	binding
100503949	'Zfp965'	mRNA	GO:0000978///RNA polymerase II proximal promoter sequence-specific DNA binding+++GO:0003676///nucleic acid binding+++GO:0046872///metal ion binding	molecular_function	binding
100504710	'Nat8f6'	mRNA	GO:0003674///molecular_function+++GO:0004402///histone acetyltransferase activity+++GO:0008080///N-acetyltransferase activity+++GO:0010485///H4 histone acetyltransferase activity+++GO:0016740///transferase activity+++GO:0016746///transferase activity, transferring acyl groups	molecular_function	molecular_function+++catalytic activity
100505386	'Iqschfp'	mRNA	GO:0005515///protein binding+++GO:0005516///calmodulin binding+++GO:0030506///ankyrin binding+++GO:0042802///identical protein binding+++GO:0042803///protein homodimerization activity+++GO:0044325///ion channel binding	molecular_function	binding
100534273	'Fer1l5'	mRNA	GO:0003674///molecular_function+++GO:0046872///metal ion binding	molecular_function	molecular_function+++binding
100535	'Oas1d'	mRNA	GO:0001730///2'-5'-oligoadenylate synthetase activity+++GO:0003723///RNA binding+++GO:0003725///double-stranded RNA binding+++GO:0004857///enzyme inhibitor activity+++GO:0005515///protein binding+++GO:0005524///ATP binding+++GO:0016740///transferase activity	molecular_function	catalytic activity+++binding+++molecular function regulator
100609	'Nsun5'	mRNA	GO:0003723///RNA binding+++GO:0008168///methyltransferase activity+++GO:0009383///rRNA (cytosine-C5-)-methyltransferase activity+++GO:0016740///transferase activity	molecular_function	binding+++catalytic activity
100683	'Trrap'	mRNA	GO:0003682///chromatin binding+++GO:0003712///transcription coregulator activity+++GO:0003713///transcription coactivator activity+++GO:0005515///protein binding+++GO:0016301///kinase activity+++GO:0016740///transferase activity	molecular_function	binding+++transcription regulator activity+++catalytic activity
100705	'Acacb'	mRNA	GO:0000166///nucleotide binding+++GO:0003824///catalytic activity+++GO:0003989///acetyl-CoA carboxylase activity+++GO:0005524///ATP binding+++GO:0009374///biotin binding+++GO:0016874///ligase activity+++GO:0042802///identical protein binding+++GO:0046872///metal ion binding	molecular_function	binding+++catalytic activity
100710	'Pds5b'	mRNA	GO:0003674///molecular_function+++GO:0003677///DNA binding	molecular_function	molecular_function+++binding
100715	'Tent2'	mRNA	GO:0000166///nucleotide binding+++GO:0004652///polynucleotide adenylyltransferase activity+++GO:0005515///protein binding+++GO:0005524///ATP binding+++GO:0016740///transferase activity+++GO:0016779///nucleotidyltransferase activity+++GO:0034062///5'-3' RNA polymerase activity+++GO:0046872///metal ion binding+++GO:0070566///adenylyltransferase activity	molecular_function	binding+++catalytic activity
100763	'Ube3c'	mRNA	GO:0004842///ubiquitin-protein transferase activity+++GO:0016740///transferase activity+++GO:0061630///ubiquitin protein ligase activity+++GO:0061631///ubiquitin conjugating enzyme activity	molecular_function	catalytic activity
100855	'Tbc1d14'	mRNA	GO:0005096///GTPase activator activity+++GO:0017137///Rab GTPase binding+++GO:0019901///protein kinase binding	molecular_function	molecular function regulator+++binding
100929	'Tyw1'	mRNA	GO:0000166///nucleotide binding+++GO:0003824///catalytic activity+++GO:0010181///FMN binding+++GO:0016829///lyase activity+++GO:0046872///metal ion binding+++GO:0051536///iron-sulfur cluster binding+++GO:0051539///4 iron, 4 sulfur cluster binding+++GO:0102521///tRNA-4-demethylwyosine synthase activity	molecular_function	binding+++catalytic activity
100952	'Emilin1'	mRNA	GO:0005515///protein binding+++GO:0030023///extracellular matrix constituent conferring elasticity+++GO:0042802///identical protein binding+++GO:0098640///integrin binding involved in cell-matrix adhesion	molecular_function	binding+++structural molecule activity
100972	'Rab28'	mRNA	GO:0000166///nucleotide binding+++GO:0003924///GTPase activity+++GO:0005525///GTP binding+++GO:0019003///GDP binding	molecular_function	binding+++catalytic activity
100978	'Nfxl1'	mRNA	GO:0000977///RNA polymerase II regulatory region sequence-specific DNA binding+++GO:0000981///DNA-binding transcription factor activity, RNA polymerase II-specific+++GO:0003700///DNA-binding transcription factor activity+++GO:0008270///zinc ion binding	molecular_function	binding+++transcription regulator activity
101023	'Zfp513'	mRNA	GO:0000976///transcription regulatory region sequence-specific DNA binding+++GO:0003676///nucleic acid binding+++GO:0003677///DNA binding+++GO:0003700///DNA-binding transcription factor activity+++GO:0044212///transcription regulatory region DNA binding+++GO:0046872///metal ion binding	molecular_function	binding+++transcription regulator activity
101055939	'Gm4869'	mRNA	GO:0000166///nucleotide binding+++GO:0003774///motor activity+++GO:0003777///microtubule motor activity+++GO:0005524///ATP binding+++GO:0008017///microtubule binding+++GO:0008574///ATP-dependent microtubule motor activity, plus-end-directed+++GO:0016887///ATPase activity	molecular_function	binding+++catalytic activity
101056084	'Gm29776'	mRNA	GO:0004222///metalloendopeptidase activity+++GO:0008233///peptidase activity+++GO:0008237///metallopeptidase activity+++GO:0016787///hydrolase activity+++GO:0046872///metal ion binding	molecular_function	catalytic activity+++binding
101095	'Zfp282'	mRNA	GO:0003674///molecular_function+++GO:0003676///nucleic acid binding+++GO:0046872///metal ion binding	molecular_function	molecular_function+++binding
101148	'Bmt2'	mRNA	GO:0008168///methyltransferase activity+++GO:0016433///rRNA (adenine) methyltransferase activity+++GO:0016740///transferase activity+++GO:1904047///S-adenosyl-L-methionine binding	molecular_function	catalytic activity+++binding
101185	'Pot1a'	mRNA	GO:0003677///DNA binding+++GO:0005515///protein binding+++GO:0010521///telomerase inhibitor activity+++GO:0017151///DEAD/H-box RNA helicase binding+++GO:0042162///telomeric DNA binding+++GO:0043047///single-stranded telomeric DNA binding+++GO:0061821///telomeric D-loop binding+++GO:0098505///G-rich strand telomeric DNA binding+++GO:1905773///8-hydroxy-2'-deoxyguanosine DNA binding+++GO:1990955///…	molecular_function	binding+++molecular function regulator
101187	'Parp11'	mRNA	GO:0003950///NAD+ ADP-ribosyltransferase activity+++GO:0016740///transferase activity+++GO:0016757///transferase activity, transferring glycosyl groups+++GO:1990404///protein ADP-ribosylase activity	molecular_function	catalytic activity
101197	'Zfp956'	mRNA	GO:0003676///nucleic acid binding+++GO:0046872///metal ion binding	molecular_function	binding
101351	'Eogt'	mRNA	GO:0016262///protein N-acetylglucosaminyltransferase activity+++GO:0016740///transferase activity+++GO:0016757///transferase activity, transferring glycosyl groups+++GO:0097363///protein O-GlcNAc transferase activity	molecular_function	catalytic activity
101437	'Dhx32'	mRNA	GO:0000166///nucleotide binding+++GO:0003723///RNA binding+++GO:0003724///RNA helicase activity+++GO:0004386///helicase activity+++GO:0005524///ATP binding+++GO:0016787///hydrolase activity	molecular_function	binding+++catalytic activity
101471	'Phrf1'	mRNA	GO:0019904///protein domain specific binding+++GO:0046872///metal ion binding+++GO:0070063///RNA polymerase binding	molecular_function	binding
101490	'Inpp5f'	mRNA	GO:0005515///protein binding+++GO:0008934///inositol monophosphate 1-phosphatase activity+++GO:0016787///hydrolase activity+++GO:0034595///phosphatidylinositol phosphate 5-phosphatase activity+++GO:0034596///phosphatidylinositol phosphate 4-phosphatase activity+++GO:0042578///phosphoric ester hydrolase activity+++GO:0042803///protein homodimerization activity+++GO:0043812///phosphatidylinositol-4…	molecular_function	binding+++catalytic activity
101513	'Mob2'	mRNA	GO:0003674///molecular_function+++GO:0046872///metal ion binding	molecular_function	molecular_function+++binding
101543	'Wtip'	mRNA	GO:0003714///transcription corepressor activity+++GO:0005515///protein binding+++GO:0046872///metal ion binding	molecular_function	transcription regulator activity+++binding
101544	'Zfp575'	mRNA	GO:0003676///nucleic acid binding+++GO:0003677///DNA binding+++GO:0046872///metal ion binding	molecular_function	binding
101568	'Vrk3'	mRNA	GO:0000166///nucleotide binding+++GO:0004672///protein kinase activity+++GO:0004674///protein serine/threonine kinase activity+++GO:0005524///ATP binding+++GO:0019903///protein phosphatase binding	molecular_function	binding+++catalytic activity
101604	'E430018J23Rik'	mRNA	GO:0003676///nucleic acid binding+++GO:0046872///metal ion binding	molecular_function	binding
101613	'Nlrp6'	mRNA	GO:0000166///nucleotide binding+++GO:0005000///vasopressin receptor activity+++GO:0005515///protein binding+++GO:0005524///ATP binding+++GO:0042277///peptide binding	molecular_function	binding+++molecular transducer activity
101685	'Spty2d1'	mRNA	GO:0001042///RNA polymerase I core binding+++GO:0003677///DNA binding+++GO:0042393///histone binding	molecular_function	binding
101739	'Psip1'	mRNA	GO:0003677///DNA binding+++GO:0003682///chromatin binding+++GO:0003713///transcription coactivator activity+++GO:0033613///activating transcription factor binding+++GO:0097100///supercoiled DNA binding	molecular_function	binding+++transcription regulator activity
101744	'Acp7'	mRNA	GO:0003993///acid phosphatase activity+++GO:0016787///hydrolase activity+++GO:0046872///metal ion binding	molecular_function	catalytic activity+++binding
101772	'Ano1'	mRNA	GO:0005102///signaling receptor binding+++GO:0005227///calcium activated cation channel activity+++GO:0005229///intracellular calcium activated chloride channel activity+++GO:0005247///voltage-gated chloride channel activity+++GO:0005254///chloride channel activity+++GO:0005515///protein binding+++GO:0015111///iodide transmembrane transporter activity+++GO:0017128///phospholipid scramblase activi…	molecular_function	binding+++transporter activity
101809	'Spred3'	mRNA	GO:0005173///stem cell factor receptor binding+++GO:0019901///protein kinase binding	molecular_function	binding
101835	'AW146154'	mRNA	GO:0003676///nucleic acid binding+++GO:0046872///metal ion binding	molecular_function	binding
101869	'Unc45a'	mRNA	GO:0005515///protein binding+++GO:0051879///Hsp90 protein binding	molecular_function	binding
101994	'Champ1'	mRNA	GO:0003676///nucleic acid binding+++GO:0046872///metal ion binding	molecular_function	binding
102093	'Phkb'	mRNA	GO:0003824///catalytic activity+++GO:0004689///phosphorylase kinase activity+++GO:0005516///calmodulin binding	molecular_function	catalytic activity+++binding
102098	'Arhgef18'	mRNA	GO:0005085///guanyl-nucleotide exchange factor activity+++GO:0005089///Rho guanyl-nucleotide exchange factor activity+++GO:0046872///metal ion binding	molecular_function	binding+++molecular function regulator
102193	'Zdhhc7'	mRNA	GO:0016409///palmitoyltransferase activity+++GO:0016740///transferase activity+++GO:0016746///transferase activity, transferring acyl groups+++GO:0019705///protein-cysteine S-myristoyltransferase activity+++GO:0019706///protein-cysteine S-palmitoyltransferase activity	molecular_function	catalytic activity
102247	'Gpat4'	mRNA	GO:0004366///glycerol-3-phosphate O-acyltransferase activity+++GO:0016740///transferase activity+++GO:0016746///transferase activity, transferring acyl groups+++GO:0102420///sn-1-glycerol-3-phosphate C16:0-DCA-CoA acyl transferase activity	molecular_function	catalytic activity
102278	'Cpne7'	mRNA	GO:0005544///calcium-dependent phospholipid binding+++GO:0046872///metal ion binding	molecular_function	binding
102339	'Cog4'	mRNA	GO:0042802///identical protein binding	molecular_function	binding
102371	'Myzap'	mRNA	GO:0005515///protein binding	molecular_function	binding
102414	'Clk3'	mRNA	GO:0000166///nucleotide binding+++GO:0004672///protein kinase activity+++GO:0004674///protein serine/threonine kinase activity+++GO:0004712///protein serine/threonine/tyrosine kinase activity+++GO:0004713///protein tyrosine kinase activity+++GO:0005524///ATP binding+++GO:0016301///kinase activity+++GO:0016740///transferase activity+++GO:0042802///identical protein binding	molecular_function	binding+++catalytic activity
102423	'Hinfp'	mRNA	GO:0000976///transcription regulatory region sequence-specific DNA binding+++GO:0000978///RNA polymerase II proximal promoter sequence-specific DNA binding+++GO:0001227///DNA-binding transcription repressor activity, RNA polymerase II-specific+++GO:0003676///nucleic acid binding+++GO:0003677///DNA binding+++GO:0003682///chromatin binding+++GO:0003700///DNA-binding transcription factor activity+++…	molecular_function	binding+++transcription regulator activity
102436	'Lars2'	mRNA	GO:0000166///nucleotide binding+++GO:0002161///aminoacyl-tRNA editing activity+++GO:0004812///aminoacyl-tRNA ligase activity+++GO:0004823///leucine-tRNA ligase activity+++GO:0005524///ATP binding+++GO:0016874///ligase activity	molecular_function	binding+++catalytic activity
102448	'Xylb'	mRNA	GO:0000166///nucleotide binding+++GO:0004856///xylulokinase activity+++GO:0005524///ATP binding+++GO:0016301///kinase activity+++GO:0016740///transferase activity+++GO:0016773///phosphotransferase activity, alcohol group as acceptor	molecular_function	binding+++catalytic activity
102502	'Pls1'	mRNA	GO:0003779///actin binding+++GO:0005509///calcium ion binding+++GO:0005515///protein binding+++GO:0046872///metal ion binding+++GO:0051015///actin filament binding	molecular_function	binding
102580	'Alg9'	mRNA	GO:0000026///alpha-1,2-mannosyltransferase activity+++GO:0000030///mannosyltransferase activity+++GO:0016740///transferase activity+++GO:0016757///transferase activity, transferring glycosyl groups+++GO:0052918///dol-P-Man:Man(8)GlcNAc(2)-PP-Dol alpha-1,2-mannosyltransferase activity+++GO:0052926///dol-P-Man:Man(6)GlcNAc(2)-PP-Dol alpha-1,2-mannosyltransferase activity	molecular_function	catalytic activity
102626	'Mapkapk3'	mRNA	GO:0000166///nucleotide binding+++GO:0004672///protein kinase activity+++GO:0004674///protein serine/threonine kinase activity+++GO:0004683///calmodulin-dependent protein kinase activity+++GO:0005516///calmodulin binding+++GO:0005524///ATP binding+++GO:0009931///calcium-dependent protein serine/threonine kinase activity+++GO:0016301///kinase activity+++GO:0016740///transferase activity+++GO:00510…	molecular_function	binding+++catalytic activity
102632837	'Rnf212b'	mRNA	GO:0019789///SUMO transferase activity+++GO:0046872///metal ion binding	molecular_function	catalytic activity+++binding
102633156	'Gm4631'	mRNA	GO:0003676///nucleic acid binding+++GO:0046872///metal ion binding	molecular_function	binding
102633750	'Gm10130'	mRNA	GO:0003674///molecular_function+++GO:0003676///nucleic acid binding+++GO:0046872///metal ion binding	molecular_function	molecular_function+++binding
102635496	'Malrd1'	mRNA	GO:0005515///protein binding	molecular_function	binding
102637973	'Gm34653'	mRNA	GO:0008375///acetylglucosaminyltransferase activity+++GO:0008376///acetylgalactosaminyltransferase activity+++GO:0008378///galactosyltransferase activity+++GO:0008532///N-acetyllactosaminide beta-1,3-N-acetylglucosaminyltransferase activity+++GO:0016740///transferase activity+++GO:0016757///transferase activity, transferring glycosyl groups+++GO:0016758///transferase activity, transferring hexosy…	molecular_function	catalytic activity
102638847	'Gm35315'	mRNA	GO:0000976///transcription regulatory region sequence-specific DNA binding+++GO:0003676///nucleic acid binding+++GO:0046872///metal ion binding	molecular_function	binding
102639653	'Gm2007'	mRNA	GO:0003676///nucleic acid binding+++GO:0046872///metal ion binding	molecular_function	binding
102642386	'Gm6871'	mRNA	GO:0003676///nucleic acid binding+++GO:0046872///metal ion binding	molecular_function	binding
102657	'Cd276'	mRNA	GO:0005102///signaling receptor binding+++GO:0042802///identical protein binding	molecular_function	binding
103080	'Septin10'	mRNA	GO:0000166///nucleotide binding+++GO:0003924///GTPase activity+++GO:0005525///GTP binding+++GO:0060090///molecular adaptor activity	molecular_function	binding+++catalytic activity
103135	'Pan2'	mRNA	GO:0000175///3'-5'-exoribonuclease activity+++GO:0003676///nucleic acid binding+++GO:0004518///nuclease activity+++GO:0004527///exonuclease activity+++GO:0004535///poly(A)-specific ribonuclease activity+++GO:0005515///protein binding+++GO:0016787///hydrolase activity+++GO:0046872///metal ion binding	molecular_function	catalytic activity+++binding
103172	'Chchd10'	mRNA	GO:0005515///protein binding	molecular_function	binding
103213	'Traf3ip2'	mRNA	GO:0005102///signaling receptor binding+++GO:0005515///protein binding	molecular_function	binding
103268	'Cep57l1'	mRNA	GO:0008017///microtubule binding+++GO:0042802///identical protein binding+++GO:0043015///gamma-tubulin binding	molecular_function	binding
103284	'Zc3h10'	mRNA	GO:0003723///RNA binding+++GO:0035198///miRNA binding+++GO:0046872///metal ion binding	molecular_function	binding
103406	'Zfr2'	mRNA	GO:0003676///nucleic acid binding+++GO:0003723///RNA binding+++GO:0003725///double-stranded RNA binding+++GO:0003727///single-stranded RNA binding+++GO:0005524///ATP binding+++GO:0008270///zinc ion binding+++GO:0016740///transferase activity	molecular_function	binding+++catalytic activity
103466	'Nt5dc3'	mRNA	GO:0008253///5'-nucleotidase activity+++GO:0016787///hydrolase activity+++GO:0046872///metal ion binding	molecular_function	catalytic activity+++binding
103534	'Mgat4b'	mRNA	GO:0008375///acetylglucosaminyltransferase activity+++GO:0008454///alpha-1,3-mannosylglycoprotein 4-beta-N-acetylglucosaminyltransferase activity+++GO:0016740///transferase activity+++GO:0016757///transferase activity, transferring glycosyl groups+++GO:0046872///metal ion binding	molecular_function	catalytic activity+++binding
103537	'Mbtd1'	mRNA	GO:0003682///chromatin binding+++GO:0008270///zinc ion binding+++GO:0035064///methylated histone binding+++GO:0042393///histone binding+++GO:0046872///metal ion binding	molecular_function	binding
103573	'Xpo1'	mRNA	GO:0003723///RNA binding+++GO:0005049///nuclear export signal receptor activity+++GO:0005515///protein binding+++GO:0008536///Ran GTPase binding+++GO:0019904///protein domain specific binding	molecular_function	binding+++molecular carrier activity
103583	'Fbxw11'	mRNA	GO:0004842///ubiquitin-protein transferase activity+++GO:0005515///protein binding+++GO:0046983///protein dimerization activity+++GO:0061630///ubiquitin protein ligase activity	molecular_function	catalytic activity+++binding
103677	'Smg6'	mRNA	GO:0003677///DNA binding+++GO:0003723///RNA binding+++GO:0004518///nuclease activity+++GO:0004519///endonuclease activity+++GO:0004521///endoribonuclease activity+++GO:0016787///hydrolase activity+++GO:0042162///telomeric DNA binding+++GO:0043021///ribonucleoprotein complex binding+++GO:0046872///metal ion binding+++GO:0070034///telomerase RNA binding+++GO:0070182///DNA polymerase binding	molecular_function	binding+++catalytic activity
103742	'Mien1'	mRNA	GO:0005515///protein binding	molecular_function	binding
103743	'Tmem98'	mRNA	GO:0005515///protein binding	molecular_function	binding
103806	'Maml1'	mRNA	GO:0003713///transcription coactivator activity+++GO:0019901///protein kinase binding+++GO:0042605///peptide antigen binding	molecular_function	transcription regulator activity+++binding
103889	'Hoxb2'	mRNA	GO:0000978///RNA polymerase II proximal promoter sequence-specific DNA binding+++GO:0001228///DNA-binding transcription activator activity, RNA polymerase II-specific+++GO:0003677///DNA binding+++GO:0003700///DNA-binding transcription factor activity+++GO:0043565///sequence-specific DNA binding	molecular_function	binding+++transcription regulator activity
103967	'Dnm3'	mRNA	GO:0000166///nucleotide binding+++GO:0003924///GTPase activity+++GO:0005515///protein binding+++GO:0005525///GTP binding+++GO:0008017///microtubule binding+++GO:0016787///hydrolase activity+++GO:0031798///type 1 metabotropic glutamate receptor binding+++GO:0031802///type 5 metabotropic glutamate receptor binding+++GO:0042802///identical protein binding+++GO:0050998///nitric-oxide synthase binding…	molecular_function	binding+++catalytic activity+++structural molecule activity
103968	'Plin1'	mRNA	GO:0005515///protein binding	molecular_function	binding
103988	'Gck'	mRNA	GO:0000166///nucleotide binding+++GO:0000287///magnesium ion binding+++GO:0003824///catalytic activity+++GO:0004340///glucokinase activity+++GO:0004370///glycerol kinase activity+++GO:0004396///hexokinase activity+++GO:0005515///protein binding+++GO:0005524///ATP binding+++GO:0005536///glucose binding+++GO:0008865///fructokinase activity+++GO:0016301///kinase activity+++GO:0016740///transferase a…	molecular_function	binding+++catalytic activity
104010	'Cdh22'	mRNA	GO:0005509///calcium ion binding+++GO:0045296///cadherin binding+++GO:0046872///metal ion binding	molecular_function	binding
104015	'Synj1'	mRNA	GO:0003676///nucleic acid binding+++GO:0003723///RNA binding+++GO:0004438///phosphatidylinositol-3-phosphatase activity+++GO:0004439///phosphatidylinositol-4,5-bisphosphate 5-phosphatase activity+++GO:0005515///protein binding+++GO:0008022///protein C-terminus binding+++GO:0016787///hydrolase activity+++GO:0017124///SH3 domain binding+++GO:0034595///phosphatidylinositol phosphate 5-phosphatase ac…	molecular_function	binding+++catalytic activity
104099	'Itga9'	mRNA	GO:0005518///collagen binding+++GO:0043236///laminin binding+++GO:0046872///metal ion binding	molecular_function	binding
104110	'Adcy4'	mRNA	GO:0000166///nucleotide binding+++GO:0004016///adenylate cyclase activity+++GO:0005080///protein kinase C binding+++GO:0005524///ATP binding+++GO:0016829///lyase activity+++GO:0016849///phosphorus-oxygen lyase activity+++GO:0031683///G-protein beta/gamma-subunit complex binding+++GO:0046872///metal ion binding	molecular_function	binding+++catalytic activity
104111	'Adcy3'	mRNA	GO:0000166///nucleotide binding+++GO:0004016///adenylate cyclase activity+++GO:0005515///protein binding+++GO:0005516///calmodulin binding+++GO:0005524///ATP binding+++GO:0008294///calcium- and calmodulin-responsive adenylate cyclase activity+++GO:0016829///lyase activity+++GO:0016849///phosphorus-oxygen lyase activity+++GO:0046872///metal ion binding	molecular_function	binding+++catalytic activity
104112	'Acly'	mRNA	GO:0000166///nucleotide binding+++GO:0003824///catalytic activity+++GO:0003878///ATP citrate synthase activity+++GO:0005515///protein binding+++GO:0005524///ATP binding+++GO:0016740///transferase activity+++GO:0046872///metal ion binding+++GO:0046912///transferase activity, transferring acyl groups, acyl groups converted into alkyl on transfer+++GO:0048037///cofactor binding	molecular_function	binding+++catalytic activity
104156	'Etv5'	mRNA	GO:0000976///transcription regulatory region sequence-specific DNA binding+++GO:0000977///RNA polymerase II regulatory region sequence-specific DNA binding+++GO:0000981///DNA-binding transcription factor activity, RNA polymerase II-specific+++GO:0001228///DNA-binding transcription activator activity, RNA polymerase II-specific+++GO:0003677///DNA binding+++GO:0003700///DNA-binding transcription fa…	molecular_function	binding+++transcription regulator activity
104175	'Sbk1'	mRNA	GO:0000166///nucleotide binding+++GO:0004672///protein kinase activity+++GO:0004674///protein serine/threonine kinase activity+++GO:0005524///ATP binding+++GO:0016301///kinase activity+++GO:0016740///transferase activity	molecular_function	binding+++catalytic activity
104184	'Blmh'	mRNA	GO:0004197///cysteine-type endopeptidase activity+++GO:0008233///peptidase activity+++GO:0008234///cysteine-type peptidase activity+++GO:0016787///hydrolase activity+++GO:0042802///identical protein binding	molecular_function	catalytic activity+++binding
104215	'Rhoq'	mRNA	GO:0000166///nucleotide binding+++GO:0003924///GTPase activity+++GO:0005515///protein binding+++GO:0005522///profilin binding+++GO:0005525///GTP binding+++GO:0019901///protein kinase binding+++GO:0032427///GBD domain binding	molecular_function	binding+++catalytic activity
104245	'Slc6a5'	mRNA	GO:0005328///neurotransmitter:sodium symporter activity+++GO:0015187///glycine transmembrane transporter activity+++GO:0015293///symporter activity+++GO:0015375///glycine:sodium symporter activity+++GO:0046872///metal ion binding	molecular_function	transporter activity+++binding
104263	'Kdm3a'	mRNA	GO:0000976///transcription regulatory region sequence-specific DNA binding+++GO:0000979///RNA polymerase II core promoter sequence-specific DNA binding+++GO:0003700///DNA-binding transcription factor activity+++GO:0005506///iron ion binding+++GO:0005515///protein binding+++GO:0008168///methyltransferase activity+++GO:0016491///oxidoreductase activity+++GO:0031490///chromatin DNA binding+++GO:0032…	molecular_function	binding+++transcription regulator activity+++catalytic activity
104303	'Arl1'	mRNA	GO:0000166///nucleotide binding+++GO:0003924///GTPase activity+++GO:0005525///GTP binding+++GO:0008047///enzyme activator activity+++GO:0019904///protein domain specific binding+++GO:0046872///metal ion binding	molecular_function	binding+++catalytic activity+++molecular function regulator
104318	'Csnk1d'	mRNA	GO:0000166///nucleotide binding+++GO:0004672///protein kinase activity+++GO:0004674///protein serine/threonine kinase activity+++GO:0005515///protein binding+++GO:0005524///ATP binding+++GO:0016301///kinase activity+++GO:0016740///transferase activity+++GO:0050321///tau-protein kinase activity	molecular_function	binding+++catalytic activity
104346	'Gas8'	mRNA	GO:0003674///molecular_function+++GO:0005515///protein binding+++GO:0008017///microtubule binding+++GO:0017137///Rab GTPase binding	molecular_function	molecular_function+++binding
104348	'Zfp120'	mRNA	GO:0003674///molecular_function+++GO:0003676///nucleic acid binding+++GO:0003677///DNA binding+++GO:0003700///DNA-binding transcription factor activity+++GO:0043565///sequence-specific DNA binding+++GO:0046872///metal ion binding	molecular_function	molecular_function+++binding+++transcription regulator activity
104360	'Isl2'	mRNA	GO:0000981///DNA-binding transcription factor activity, RNA polymerase II-specific+++GO:0003677///DNA binding+++GO:0005515///protein binding+++GO:0043565///sequence-specific DNA binding+++GO:0046872///metal ion binding	molecular_function	transcription regulator activity+++binding
104382	'Barhl2'	mRNA	GO:0000977///RNA polymerase II regulatory region sequence-specific DNA binding+++GO:0001228///DNA-binding transcription activator activity, RNA polymerase II-specific+++GO:0003677///DNA binding+++GO:0003700///DNA-binding transcription factor activity+++GO:0043565///sequence-specific DNA binding	molecular_function	binding+++transcription regulator activity
104383	'Rcor2'	mRNA	GO:0000976///transcription regulatory region sequence-specific DNA binding+++GO:0001227///DNA-binding transcription repressor activity, RNA polymerase II-specific+++GO:0003677///DNA binding+++GO:0003682///chromatin binding+++GO:0003700///DNA-binding transcription factor activity+++GO:0003714///transcription corepressor activity+++GO:0005515///protein binding+++GO:0008134///transcription factor bi…	molecular_function	binding+++transcription regulator activity
104394	'E2f4'	mRNA	GO:0000978///RNA polymerase II proximal promoter sequence-specific DNA binding+++GO:0000981///DNA-binding transcription factor activity, RNA polymerase II-specific+++GO:0001216///bacterial-type RNA polymerase transcriptional activator activity, sequence-specific DNA binding+++GO:0001228///DNA-binding transcription activator activity, RNA polymerase II-specific+++GO:0003677///DNA binding+++GO:0003…	molecular_function	binding+++transcription regulator activity
104418	'Dgkz'	mRNA	GO:0000166///nucleotide binding+++GO:0001727///lipid kinase activity+++GO:0003951///NAD+ kinase activity+++GO:0004143///diacylglycerol kinase activity+++GO:0004857///enzyme inhibitor activity+++GO:0005515///protein binding+++GO:0005524///ATP binding+++GO:0008022///protein C-terminus binding+++GO:0016301///kinase activity+++GO:0016740///transferase activity+++GO:0046872///metal ion binding	molecular_function	binding+++catalytic activity+++molecular function regulator
104445	'Cdc42ep1'	mRNA	GO:0005515///protein binding+++GO:0017049///GTP-Rho binding	molecular_function	binding
104570	'Ppp4r3b'	mRNA	GO:0005515///protein binding	molecular_function	binding
104709	'Pik3r6'	mRNA	GO:0005515///protein binding+++GO:0046934///phosphatidylinositol-4,5-bisphosphate 3-kinase activity+++GO:0046935///1-phosphatidylinositol-3-kinase regulator activity	molecular_function	binding+++catalytic activity+++molecular function regulator
104721	'Ddx1'	mRNA	GO:0000166///nucleotide binding+++GO:0003676///nucleic acid binding+++GO:0003677///DNA binding+++GO:0003682///chromatin binding+++GO:0003712///transcription coregulator activity+++GO:0003723///RNA binding+++GO:0003724///RNA helicase activity+++GO:0003725///double-stranded RNA binding+++GO:0004386///helicase activity+++GO:0004518///nuclease activity+++GO:0004527///exonuclease activity+++GO:0005515…	molecular_function	binding+++transcription regulator activity+++catalytic activity
104806	'Fancm'	mRNA	GO:0000166///nucleotide binding+++GO:0000400///four-way junction DNA binding+++GO:0003677///DNA binding+++GO:0003682///chromatin binding+++GO:0003724///RNA helicase activity+++GO:0004386///helicase activity+++GO:0004518///nuclease activity+++GO:0005524///ATP binding+++GO:0009378///four-way junction helicase activity+++GO:0016787///hydrolase activity+++GO:0043138///3'-5' DNA helicase activity	molecular_function	binding+++catalytic activity
104816	'Aspg'	mRNA	GO:0003847///1-alkyl-2-acetylglycerophosphocholine esterase activity+++GO:0004067///asparaginase activity+++GO:0004622///lysophospholipase activity+++GO:0016740///transferase activity+++GO:0016746///transferase activity, transferring acyl groups+++GO:0016747///transferase activity, transferring acyl groups other than amino-acyl groups+++GO:0016787///hydrolase activity+++GO:0102545///phosphatidyl …	molecular_function	catalytic activity
104831	'Ptpn23'	mRNA	GO:0004721///phosphoprotein phosphatase activity+++GO:0004725///protein tyrosine phosphatase activity+++GO:0005515///protein binding+++GO:0016787///hydrolase activity+++GO:0016791///phosphatase activity+++GO:0019901///protein kinase binding	molecular_function	catalytic activity+++binding
104871	'Spata7'	mRNA	GO:0005515///protein binding	molecular_function	binding
104886	'Rab15'	mRNA	GO:0000166///nucleotide binding+++GO:0003924///GTPase activity+++GO:0005515///protein binding+++GO:0005525///GTP binding	molecular_function	binding+++catalytic activity
105083	'Pelo'	mRNA	GO:0004518///nuclease activity+++GO:0004519///endonuclease activity+++GO:0005515///protein binding+++GO:0016787///hydrolase activity+++GO:0043022///ribosome binding+++GO:0046872///metal ion binding	molecular_function	catalytic activity+++binding
105148	'Iars'	mRNA	GO:0000049///tRNA binding+++GO:0000166///nucleotide binding+++GO:0002161///aminoacyl-tRNA editing activity+++GO:0004812///aminoacyl-tRNA ligase activity+++GO:0004822///isoleucine-tRNA ligase activity+++GO:0005524///ATP binding+++GO:0016874///ligase activity+++GO:0051020///GTPase binding	molecular_function	binding+++catalytic activity
105193	'Nhlrc1'	mRNA	GO:0004842///ubiquitin-protein transferase activity+++GO:0005515///protein binding+++GO:0016740///transferase activity+++GO:0046872///metal ion binding+++GO:0061630///ubiquitin protein ligase activity	molecular_function	catalytic activity+++binding
105239	'Rnf44'	mRNA	GO:0046872///metal ion binding	molecular_function	binding
105244402	'Gm14444'	mRNA	GO:0000977///RNA polymerase II regulatory region sequence-specific DNA binding+++GO:0003674///molecular_function+++GO:0003676///nucleic acid binding+++GO:0046872///metal ion binding	molecular_function	binding+++molecular_function
105246904	'Gm42102'	mRNA	GO:0046872///metal ion binding	molecular_function	binding
105352	'Dusp22'	mRNA	GO:0004721///phosphoprotein phosphatase activity+++GO:0004725///protein tyrosine phosphatase activity+++GO:0004726///non-membrane spanning protein tyrosine phosphatase activity+++GO:0005515///protein binding+++GO:0008138///protein tyrosine/serine/threonine phosphatase activity+++GO:0016787///hydrolase activity+++GO:0016791///phosphatase activity+++GO:1990782///protein tyrosine kinase binding	molecular_function	catalytic activity+++binding
105446	'Gmpr2'	mRNA	GO:0003824///catalytic activity+++GO:0003920///GMP reductase activity+++GO:0016491///oxidoreductase activity+++GO:0046872///metal ion binding	molecular_function	catalytic activity+++binding
105450	'Mmrn2'	mRNA	GO:0003674///molecular_function+++GO:0005201///extracellular matrix structural constituent+++GO:0005515///protein binding	molecular_function	molecular_function+++structural molecule activity+++binding
105638	'Dph3'	mRNA	GO:0046872///metal ion binding	molecular_function	binding
105653	'Phyhip'	mRNA	GO:0005515///protein binding+++GO:1990782///protein tyrosine kinase binding	molecular_function	binding
105675	'Ppif'	mRNA	GO:0003755///peptidyl-prolyl cis-trans isomerase activity+++GO:0005515///protein binding+++GO:0016018///cyclosporin A binding+++GO:0016853///isomerase activity+++GO:0042277///peptide binding+++GO:0051082///unfolded protein binding	molecular_function	catalytic activity+++binding
105689	'Mycbp2'	mRNA	GO:0003824///catalytic activity+++GO:0004497///monooxygenase activity+++GO:0004504///peptidylglycine monooxygenase activity+++GO:0004598///peptidylamidoglycolate lyase activity+++GO:0005085///guanyl-nucleotide exchange factor activity+++GO:0005507///copper ion binding+++GO:0005509///calcium ion binding+++GO:0005515///protein binding+++GO:0008270///zinc ion binding+++GO:0008536///Ran GTPase bindin…	molecular_function	catalytic activity+++binding+++molecular function regulator
105722	'Ano6'	mRNA	GO:0005227///calcium activated cation channel activity+++GO:0005229///intracellular calcium activated chloride channel activity+++GO:0005244///voltage-gated ion channel activity+++GO:0005247///voltage-gated chloride channel activity+++GO:0005254///chloride channel activity+++GO:0017128///phospholipid scramblase activity+++GO:0042802///identical protein binding+++GO:0042803///protein homodimerizat…	molecular_function	transporter activity+++binding
105732	'Fam83h'	mRNA	GO:0019901///protein kinase binding+++GO:1990254///keratin filament binding	molecular_function	binding
105734	'Tigd5'	mRNA	GO:0003674///molecular_function+++GO:0003676///nucleic acid binding+++GO:0003677///DNA binding	molecular_function	molecular_function+++binding
105782	'Scrib'	mRNA	GO:0005515///protein binding	molecular_function	binding
105837	'Mtbp'	mRNA	GO:0005515///protein binding	molecular_function	binding
105844	'Card10'	mRNA	GO:0005515///protein binding+++GO:0050700///CARD domain binding	molecular_function	binding
105859	'Csdc2'	mRNA	GO:0003676///nucleic acid binding+++GO:0003723///RNA binding+++GO:0003730///mRNA 3'-UTR binding+++GO:0008134///transcription factor binding	molecular_function	binding
106021	'Topors'	mRNA	GO:0003677///DNA binding+++GO:0003823///antigen binding+++GO:0004842///ubiquitin-protein transferase activity+++GO:0005515///protein binding+++GO:0016740///transferase activity+++GO:0019789///SUMO transferase activity+++GO:0044547///DNA topoisomerase binding+++GO:0046872///metal ion binding+++GO:0061630///ubiquitin protein ligase activity	molecular_function	binding+++catalytic activity
106039	'Gga1'	mRNA	GO:0005515///protein binding+++GO:0030306///ADP-ribosylation factor binding	molecular_function	binding
106042	'Prickle1'	mRNA	GO:0005515///protein binding+++GO:0008134///transcription factor binding+++GO:0008270///zinc ion binding+++GO:0046872///metal ion binding	molecular_function	binding
106205	'Zc3h7a'	mRNA	GO:0003676///nucleic acid binding+++GO:0035198///miRNA binding+++GO:0046872///metal ion binding	molecular_function	binding
106248	'Qtrt2'	mRNA	GO:0005515///protein binding+++GO:0008270///zinc ion binding+++GO:0008479///queuine tRNA-ribosyltransferase activity+++GO:0016763///transferase activity, transferring pentosyl groups+++GO:0042803///protein homodimerization activity+++GO:0046872///metal ion binding+++GO:0046982///protein heterodimerization activity	molecular_function	binding+++catalytic activity
106338	'Nsun3'	mRNA	GO:0000049///tRNA binding+++GO:0003723///RNA binding+++GO:0008168///methyltransferase activity+++GO:0016428///tRNA (cytosine-5-)-methyltransferase activity+++GO:0016740///transferase activity	molecular_function	binding+++catalytic activity
106344	'Rfc4'	mRNA	GO:0000166///nucleotide binding+++GO:0003677///DNA binding+++GO:0003689///DNA clamp loader activity+++GO:0005524///ATP binding+++GO:0017116///single-stranded DNA-dependent ATP-dependent DNA helicase activity+++GO:0019899///enzyme binding	molecular_function	binding+++catalytic activity
106369	'Ypel1'	mRNA	GO:0003674///molecular_function+++GO:0003755///peptidyl-prolyl cis-trans isomerase activity+++GO:0004842///ubiquitin-protein transferase activity+++GO:0016740///transferase activity+++GO:0034450///ubiquitin-ubiquitin ligase activity+++GO:0046872///metal ion binding+++GO:0061630///ubiquitin protein ligase activity	molecular_function	molecular_function+++catalytic activity+++binding
106389	'Eaf2'	mRNA	GO:0000977///RNA polymerase II regulatory region sequence-specific DNA binding+++GO:0001228///DNA-binding transcription activator activity, RNA polymerase II-specific+++GO:0005515///protein binding	molecular_function	binding+++transcription regulator activity
106504	'Stk38'	mRNA	GO:0000166///nucleotide binding+++GO:0000287///magnesium ion binding+++GO:0004672///protein kinase activity+++GO:0004674///protein serine/threonine kinase activity+++GO:0005515///protein binding+++GO:0005524///ATP binding+++GO:0016301///kinase activity+++GO:0016740///transferase activity+++GO:0031435///mitogen-activated protein kinase kinase kinase binding+++GO:0046872///metal ion binding	molecular_function	binding+++catalytic activity
106522	'Pkdcc'	mRNA	GO:0000166///nucleotide binding+++GO:0004672///protein kinase activity+++GO:0004713///protein tyrosine kinase activity+++GO:0004715///non-membrane spanning protein tyrosine kinase activity+++GO:0005524///ATP binding+++GO:0016301///kinase activity+++GO:0016740///transferase activity	molecular_function	binding+++catalytic activity
106564	'Ppcs'	mRNA	GO:0000166///nucleotide binding+++GO:0004632///phosphopantothenate--cysteine ligase activity+++GO:0005524///ATP binding+++GO:0016874///ligase activity+++GO:0042803///protein homodimerization activity	molecular_function	binding+++catalytic activity
106565	'Dlk2'	mRNA	GO:0005112///Notch binding+++GO:0005509///calcium ion binding+++GO:0005515///protein binding+++GO:0042802///identical protein binding	molecular_function	binding
106572	'Rab31'	mRNA	GO:0000166///nucleotide binding+++GO:0003924///GTPase activity+++GO:0005515///protein binding+++GO:0005525///GTP binding+++GO:0019003///GDP binding	molecular_function	binding+++catalytic activity
106648	'Cyp4f15'	mRNA	GO:0004497///monooxygenase activity+++GO:0005506///iron ion binding+++GO:0008391///arachidonic acid monooxygenase activity+++GO:0016491///oxidoreductase activity+++GO:0016705///oxidoreductase activity, acting on paired donors, with incorporation or reduction of molecular oxygen+++GO:0020037///heme binding+++GO:0046872///metal ion binding+++GO:0050051///leukotriene-B4 20-monooxygenase activity	molecular_function	catalytic activity+++binding
106763	'Ttbk1'	mRNA	GO:0000166///nucleotide binding+++GO:0004672///protein kinase activity+++GO:0004674///protein serine/threonine kinase activity+++GO:0004713///protein tyrosine kinase activity+++GO:0005524///ATP binding+++GO:0016301///kinase activity+++GO:0016740///transferase activity+++GO:0048156///tau protein binding+++GO:0050321///tau-protein kinase activity	molecular_function	binding+++catalytic activity
106794	'Dhx57'	mRNA	GO:0000166///nucleotide binding+++GO:0003676///nucleic acid binding+++GO:0003723///RNA binding+++GO:0003724///RNA helicase activity+++GO:0004386///helicase activity+++GO:0005524///ATP binding+++GO:0016787///hydrolase activity+++GO:0046872///metal ion binding	molecular_function	binding+++catalytic activity
106877	'Afap1l1'	mRNA	GO:0005515///protein binding+++GO:0017124///SH3 domain binding	molecular_function	binding
106894	'Hmgxb3'	mRNA	GO:0003674///molecular_function+++GO:0003677///DNA binding	molecular_function	molecular_function+++binding
106931	'Kctd1'	mRNA	GO:0003714///transcription corepressor activity+++GO:0008134///transcription factor binding+++GO:0042802///identical protein binding	molecular_function	transcription regulator activity+++binding
106952	'Arap3'	mRNA	GO:0005096///GTPase activator activity+++GO:0005515///protein binding+++GO:0005547///phosphatidylinositol-3,4,5-trisphosphate binding+++GO:0043325///phosphatidylinositol-3,4-bisphosphate binding	molecular_function	molecular function regulator+++binding
107022	'Gramd3'	mRNA	GO:0042802///identical protein binding	molecular_function	binding
107029	'Me2'	mRNA	GO:0003824///catalytic activity+++GO:0004470///malic enzyme activity+++GO:0004471///malate dehydrogenase (decarboxylating) (NAD+) activity+++GO:0004473///malate dehydrogenase (decarboxylating) (NADP+) activity+++GO:0008948///oxaloacetate decarboxylase activity+++GO:0016491///oxidoreductase activity+++GO:0046872///metal ion binding+++GO:0051287///NAD binding	molecular_function	catalytic activity+++binding
107035	'Fbxo38'	mRNA	GO:0005515///protein binding	molecular_function	binding
107045	'Lars'	mRNA	GO:0000166///nucleotide binding+++GO:0002161///aminoacyl-tRNA editing activity+++GO:0004812///aminoacyl-tRNA ligase activity+++GO:0004819///glutamine-tRNA ligase activity+++GO:0004823///leucine-tRNA ligase activity+++GO:0005096///GTPase activator activity+++GO:0005524///ATP binding+++GO:0016874///ligase activity	molecular_function	binding+++catalytic activity+++molecular function regulator
107182	'Btaf1'	mRNA	GO:0003677///DNA binding+++GO:0003712///transcription coregulator activity+++GO:0005524///ATP binding+++GO:0008094///DNA-dependent ATPase activity	molecular_function	binding+++transcription regulator activity+++catalytic activity
107221	'Ffar4'	mRNA	GO:0004930///G protein-coupled receptor activity+++GO:0005504///fatty acid binding+++GO:0005515///protein binding+++GO:0008289///lipid binding+++GO:0008527///taste receptor activity+++GO:1990763///arrestin family protein binding	molecular_function	molecular transducer activity+++binding
107239	'Carns1'	mRNA	GO:0000166///nucleotide binding+++GO:0004459///L-lactate dehydrogenase activity+++GO:0005524///ATP binding+++GO:0016874///ligase activity+++GO:0016887///ATPase activity+++GO:0046872///metal ion binding+++GO:0047730///carnosine synthase activity+++GO:0102102///homocarnosine synthase activity	molecular_function	binding+++catalytic activity
107271	'Yars'	mRNA	GO:0000049///tRNA binding+++GO:0000166///nucleotide binding+++GO:0003723///RNA binding+++GO:0004812///aminoacyl-tRNA ligase activity+++GO:0004831///tyrosine-tRNA ligase activity+++GO:0005524///ATP binding+++GO:0016874///ligase activity	molecular_function	binding+++catalytic activity
107272	'Psat1'	mRNA	GO:0003824///catalytic activity+++GO:0004648///O-phospho-L-serine:2-oxoglutarate aminotransferase activity+++GO:0008483///transaminase activity+++GO:0016740///transferase activity+++GO:0030170///pyridoxal phosphate binding	molecular_function	catalytic activity+++binding
107321	'Lpxn'	mRNA	GO:0003712///transcription coregulator activity+++GO:0005515///protein binding+++GO:0046872///metal ion binding	molecular_function	transcription regulator activity+++binding
107328	'Trpt1'	mRNA	GO:0000215///tRNA 2'-phosphotransferase activity+++GO:0005509///calcium ion binding+++GO:0005515///protein binding+++GO:0008134///transcription factor binding+++GO:0016740///transferase activity+++GO:0016772///transferase activity, transferring phosphorus-containing groups	molecular_function	catalytic activity+++binding
107338	'Gbf1'	mRNA	GO:0005086///ARF guanyl-nucleotide exchange factor activity+++GO:0005515///protein binding+++GO:0005547///phosphatidylinositol-3,4,5-trisphosphate binding+++GO:0080025///phosphatidylinositol-3,5-bisphosphate binding	molecular_function	binding+++molecular function regulator
107368	'Pdzd8'	mRNA	GO:0003674///molecular_function+++GO:0008289///lipid binding+++GO:0046872///metal ion binding	molecular_function	molecular_function+++binding
107392	'Brms1'	mRNA	GO:0004407///histone deacetylase activity+++GO:0005515///protein binding+++GO:0042826///histone deacetylase binding+++GO:0051059///NF-kappaB binding	molecular_function	catalytic activity+++binding
107435	'Hat1'	mRNA	GO:0004402///histone acetyltransferase activity+++GO:0010485///H4 histone acetyltransferase activity+++GO:0016740///transferase activity+++GO:0016746///transferase activity, transferring acyl groups+++GO:0042393///histone binding	molecular_function	catalytic activity+++binding
107449	'Unc5b'	mRNA	GO:0005042///netrin receptor activity+++GO:0005515///protein binding	molecular_function	molecular transducer activity+++binding
107476	'Acaca'	mRNA	GO:0000166///nucleotide binding+++GO:0003824///catalytic activity+++GO:0003989///acetyl-CoA carboxylase activity+++GO:0005515///protein binding+++GO:0005524///ATP binding+++GO:0009374///biotin binding+++GO:0016874///ligase activity+++GO:0019900///kinase binding+++GO:0042802///identical protein binding+++GO:0046872///metal ion binding	molecular_function	binding+++catalytic activity
107477	'Guca1b'	mRNA	GO:0005509///calcium ion binding+++GO:0008048///calcium sensitive guanylate cyclase activator activity+++GO:0030249///guanylate cyclase regulator activity+++GO:0046872///metal ion binding	molecular_function	binding+++molecular function regulator
107503	'Atf5'	mRNA	GO:0000976///transcription regulatory region sequence-specific DNA binding+++GO:0000977///RNA polymerase II regulatory region sequence-specific DNA binding+++GO:0000978///RNA polymerase II proximal promoter sequence-specific DNA binding+++GO:0000981///DNA-binding transcription factor activity, RNA polymerase II-specific+++GO:0001227///DNA-binding transcription repressor activity, RNA polymerase I…	molecular_function	binding+++transcription regulator activity
107508	'Eprs'	mRNA	GO:0000166///nucleotide binding+++GO:0003723///RNA binding+++GO:0003824///catalytic activity+++GO:0004812///aminoacyl-tRNA ligase activity+++GO:0004818///glutamate-tRNA ligase activity+++GO:0004827///proline-tRNA ligase activity+++GO:0005515///protein binding+++GO:0005524///ATP binding+++GO:0008270///zinc ion binding+++GO:0016874///ligase activity+++GO:0035613///RNA stem-loop binding+++GO:0042802…	molecular_function	binding+++catalytic activity
107515	'Lgr4'	mRNA	GO:0004888///transmembrane signaling receptor activity+++GO:0004930///G protein-coupled receptor activity+++GO:0005515///protein binding+++GO:0008201///heparin binding+++GO:0016500///protein-hormone receptor activity+++GO:0048495///Roundabout binding	molecular_function	molecular transducer activity+++binding
107522	'Ece2'	mRNA	GO:0003824///catalytic activity+++GO:0004222///metalloendopeptidase activity+++GO:0008168///methyltransferase activity+++GO:0008233///peptidase activity+++GO:0008237///metallopeptidase activity+++GO:0016740///transferase activity+++GO:0016787///hydrolase activity+++GO:0046872///metal ion binding	molecular_function	catalytic activity+++binding
107526	'Gimap4'	mRNA	GO:0000166///nucleotide binding+++GO:0005525///GTP binding	molecular_function	binding
107528	'Magee1'	mRNA	GO:0005515///protein binding	molecular_function	binding
107566	'Arl2bp'	mRNA	GO:0003713///transcription coactivator activity+++GO:0005096///GTPase activator activity+++GO:0005515///protein binding+++GO:0030695///GTPase regulator activity	molecular_function	transcription regulator activity+++molecular function regulator+++binding
107569	'Nt5c3'	mRNA	GO:0000166///nucleotide binding+++GO:0000287///magnesium ion binding+++GO:0008253///5'-nucleotidase activity+++GO:0016740///transferase activity+++GO:0016787///hydrolase activity+++GO:0016791///phosphatase activity+++GO:0046872///metal ion binding	molecular_function	binding+++catalytic activity
107589	'Mylk'	mRNA	GO:0000166///nucleotide binding+++GO:0003779///actin binding+++GO:0004672///protein kinase activity+++GO:0004674///protein serine/threonine kinase activity+++GO:0004687///myosin light chain kinase activity+++GO:0005515///protein binding+++GO:0005516///calmodulin binding+++GO:0005524///ATP binding+++GO:0016301///kinase activity+++GO:0016740///transferase activity+++GO:0019899///enzyme binding+++GO…	molecular_function	binding+++catalytic activity
107607	'Nod1'	mRNA	GO:0000166///nucleotide binding+++GO:0005515///protein binding+++GO:0005524///ATP binding+++GO:0042802///identical protein binding+++GO:0042803///protein homodimerization activity+++GO:0044877///protein-containing complex binding+++GO:0050700///CARD domain binding	molecular_function	binding
107650	'Pi4kb'	mRNA	GO:0000166///nucleotide binding+++GO:0004430///1-phosphatidylinositol 4-kinase activity+++GO:0005524///ATP binding+++GO:0016301///kinase activity+++GO:0016740///transferase activity+++GO:0052742///phosphatidylinositol kinase activity+++GO:0071889///14-3-3 protein binding	molecular_function	binding+++catalytic activity
107723	'Slc12a6'	mRNA	GO:0005515///protein binding+++GO:0008519///ammonium transmembrane transporter activity+++GO:0015079///potassium ion transmembrane transporter activity+++GO:0015293///symporter activity+++GO:0015377///cation:chloride symporter activity+++GO:0015379///potassium:chloride symporter activity+++GO:0019901///protein kinase binding+++GO:0022857///transmembrane transporter activity	molecular_function	binding+++transporter activity
107746	'Rapgef1'	mRNA	GO:0005070///SH3/SH2 adaptor activity+++GO:0005085///guanyl-nucleotide exchange factor activity+++GO:0005515///protein binding+++GO:0017034///Rap guanyl-nucleotide exchange factor activity	molecular_function	binding+++molecular function regulator
107747	'Aldh1l1'	mRNA	GO:0003824///catalytic activity+++GO:0004029///aldehyde dehydrogenase (NAD) activity+++GO:0004030///aldehyde dehydrogenase [NAD(P)+] activity+++GO:0005515///protein binding+++GO:0016155///formyltetrahydrofolate dehydrogenase activity+++GO:0016491///oxidoreductase activity+++GO:0016620///oxidoreductase activity, acting on the aldehyde or oxo group of donors, NAD or NADP as acceptor+++GO:0016742///…	molecular_function	catalytic activity+++binding
107751	'Prrxl1'	mRNA	GO:0000977///RNA polymerase II regulatory region sequence-specific DNA binding+++GO:0000981///DNA-binding transcription factor activity, RNA polymerase II-specific+++GO:0003677///DNA binding+++GO:0003700///DNA-binding transcription factor activity+++GO:0043565///sequence-specific DNA binding	molecular_function	binding+++transcription regulator activity
107766	'Haao'	mRNA	GO:0000334///3-hydroxyanthranilate 3,4-dioxygenase activity+++GO:0005506///iron ion binding+++GO:0008198///ferrous iron binding+++GO:0016491///oxidoreductase activity+++GO:0019825///oxygen binding+++GO:0046872///metal ion binding+++GO:0051213///dioxygenase activity	molecular_function	catalytic activity+++binding
107767	'Scamp1'	mRNA	GO:0005515///protein binding+++GO:0019904///protein domain specific binding	molecular_function	binding
107815	'Scml2'	mRNA	GO:0003682///chromatin binding+++GO:0005515///protein binding+++GO:0042393///histone binding	molecular_function	binding
107823	'Nsd2'	mRNA	GO:0003677///DNA binding+++GO:0003682///chromatin binding+++GO:0005515///protein binding+++GO:0008168///methyltransferase activity+++GO:0016740///transferase activity+++GO:0018024///histone-lysine N-methyltransferase activity+++GO:0043565///sequence-specific DNA binding+++GO:0046872///metal ion binding+++GO:0046975///histone methyltransferase activity (H3-K36 specific)	molecular_function	binding+++catalytic activity
107829	'Thoc5'	mRNA	GO:0000166///nucleotide binding+++GO:0003723///RNA binding+++GO:0003729///mRNA binding+++GO:0004672///protein kinase activity+++GO:0004674///protein serine/threonine kinase activity+++GO:0005515///protein binding+++GO:0005524///ATP binding+++GO:0015459///potassium channel regulator activity+++GO:0016301///kinase activity+++GO:0016740///transferase activity	molecular_function	binding+++catalytic activity+++molecular function regulator
107831	'Adgrb1'	mRNA	GO:0001530///lipopolysaccharide binding+++GO:0001786///phosphatidylserine binding+++GO:0004888///transmembrane signaling receptor activity+++GO:0004930///G protein-coupled receptor activity+++GO:0005515///protein binding+++GO:0030165///PDZ domain binding	molecular_function	binding+++molecular transducer activity
107869	'Cth'	mRNA	GO:0003824///catalytic activity+++GO:0004121///cystathionine beta-lyase activity+++GO:0004123///cystathionine gamma-lyase activity+++GO:0005515///protein binding+++GO:0005516///calmodulin binding+++GO:0016829///lyase activity+++GO:0016846///carbon-sulfur lyase activity+++GO:0030170///pyridoxal phosphate binding+++GO:0042802///identical protein binding+++GO:0044540///L-cystine L-cysteine-lyase (de…	molecular_function	catalytic activity+++binding
107895	'Mgat5'	mRNA	GO:0004864///protein phosphatase inhibitor activity+++GO:0008375///acetylglucosaminyltransferase activity+++GO:0016740///transferase activity+++GO:0016757///transferase activity, transferring glycosyl groups+++GO:0030144///alpha-1,6-mannosylglycoprotein 6-beta-N-acetylglucosaminyltransferase activity+++GO:0030145///manganese ion binding	molecular_function	molecular function regulator+++catalytic activity+++binding
107932	'Chd4'	mRNA	GO:0000166///nucleotide binding+++GO:0001103///RNA polymerase II repressing transcription factor binding+++GO:0003677///DNA binding+++GO:0003678///DNA helicase activity+++GO:0004386///helicase activity+++GO:0005515///protein binding+++GO:0005524///ATP binding+++GO:0008134///transcription factor binding+++GO:0016787///hydrolase activity+++GO:0042826///histone deacetylase binding+++GO:0046872///met…	molecular_function	binding+++catalytic activity
107951	'Cdk9'	mRNA	GO:0000166///nucleotide binding+++GO:0000976///transcription regulatory region sequence-specific DNA binding+++GO:0000978///RNA polymerase II proximal promoter sequence-specific DNA binding+++GO:0001223///transcription coactivator binding+++GO:0003677///DNA binding+++GO:0003682///chromatin binding+++GO:0004672///protein kinase activity+++GO:0004674///protein serine/threonine kinase activity+++GO:…	molecular_function	binding+++catalytic activity+++molecular transducer activity
107971	'Frs3'	mRNA	GO:0005104///fibroblast growth factor receptor binding+++GO:0042802///identical protein binding	molecular_function	binding
107986	'Ddb2'	mRNA	GO:0003677///DNA binding+++GO:0003684///damaged DNA binding+++GO:0004842///ubiquitin-protein transferase activity+++GO:0044877///protein-containing complex binding	molecular_function	binding+++catalytic activity
107993	'Bfsp2'	mRNA	GO:0005198///structural molecule activity+++GO:0005212///structural constituent of eye lens+++GO:0005515///protein binding	molecular_function	structural molecule activity+++binding
107999	'Gtpbp6'	mRNA	GO:0000166///nucleotide binding+++GO:0005525///GTP binding+++GO:0043022///ribosome binding+++GO:0046872///metal ion binding	molecular_function	binding
108000	'Cenpf'	mRNA	GO:0005515///protein binding+++GO:0008022///protein C-terminus binding+++GO:0008134///transcription factor binding+++GO:0042803///protein homodimerization activity+++GO:0070840///dynein complex binding	molecular_function	binding
108012	'Ap1s2'	mRNA	GO:0005515///protein binding	molecular_function	binding
108030	'Lin7a'	mRNA	GO:0005515///protein binding+++GO:0097016///L27 domain binding	molecular_function	binding
108058	'Camk2d'	mRNA	GO:0000166///nucleotide binding+++GO:0004672///protein kinase activity+++GO:0004674///protein serine/threonine kinase activity+++GO:0004683///calmodulin-dependent protein kinase activity+++GO:0005515///protein binding+++GO:0005516///calmodulin binding+++GO:0005524///ATP binding+++GO:0016301///kinase activity+++GO:0016740///transferase activity+++GO:0019871///sodium channel inhibitor activity+++GO…	molecular_function	binding+++catalytic activity+++molecular function regulator
108071	'Grm5'	mRNA	GO:0001639///PLC activating G protein-coupled glutamate receptor activity+++GO:0004930///G protein-coupled receptor activity+++GO:0005515///protein binding+++GO:0008066///glutamate receptor activity+++GO:0031687///A2A adenosine receptor binding+++GO:0042802///identical protein binding+++GO:0099530///G protein-coupled receptor activity involved in regulation of postsynaptic membrane potential+++GO…	molecular_function	molecular transducer activity+++binding
108073	'Grm7'	mRNA	GO:0001640///adenylate cyclase inhibiting G protein-coupled glutamate receptor activity+++GO:0001642///group III metabotropic glutamate receptor activity+++GO:0003723///RNA binding+++GO:0004930///G protein-coupled receptor activity+++GO:0005245///voltage-gated calcium channel activity+++GO:0005246///calcium channel regulator activity+++GO:0005509///calcium ion binding+++GO:0005516///calmodulin bi…	molecular_function	molecular transducer activity+++binding+++transporter activity+++molecular function regulator
108078	'Olr1'	mRNA	GO:0005041///low-density lipoprotein particle receptor activity+++GO:0030246///carbohydrate binding+++GO:0042802///identical protein binding	molecular_function	cargo receptor activity+++binding
108079	'Prkaa2'	mRNA	GO:0000166///nucleotide binding+++GO:0003682///chromatin binding+++GO:0004672///protein kinase activity+++GO:0004674///protein serine/threonine kinase activity+++GO:0004679///AMP-activated protein kinase activity+++GO:0004712///protein serine/threonine/tyrosine kinase activity+++GO:0005515///protein binding+++GO:0005524///ATP binding+++GO:0016301///kinase activity+++GO:0016740///transferase activ…	molecular_function	binding+++catalytic activity+++molecular transducer activity
108083	'Pip4k2b'	mRNA	GO:0000166///nucleotide binding+++GO:0005515///protein binding+++GO:0005524///ATP binding+++GO:0016301///kinase activity+++GO:0016307///phosphatidylinositol phosphate kinase activity+++GO:0016308///1-phosphatidylinositol-4-phosphate 5-kinase activity+++GO:0016309///1-phosphatidylinositol-5-phosphate 4-kinase activity+++GO:0016740///transferase activity+++GO:0042803///protein homodimerization acti…	molecular_function	binding+++catalytic activity
108086	'Rnf216'	mRNA	GO:0016740///transferase activity+++GO:0046872///metal ion binding+++GO:0061630///ubiquitin protein ligase activity	molecular_function	catalytic activity+++binding
108089	'Rnf144a'	mRNA	GO:0004842///ubiquitin-protein transferase activity+++GO:0016740///transferase activity+++GO:0031624///ubiquitin conjugating enzyme binding+++GO:0046872///metal ion binding+++GO:0061630///ubiquitin protein ligase activity	molecular_function	catalytic activity+++binding
108097	'Prkab2'	mRNA	GO:0004679///AMP-activated protein kinase activity+++GO:0019899///enzyme binding+++GO:0019901///protein kinase binding+++GO:0042802///identical protein binding	molecular_function	molecular transducer activity+++catalytic activity+++binding
108098	'Med21'	mRNA	GO:0003712///transcription coregulator activity+++GO:0003713///transcription coactivator activity+++GO:0005515///protein binding+++GO:0061630///ubiquitin protein ligase activity	molecular_function	transcription regulator activity+++binding+++catalytic activity
108099	'Prkag2'	mRNA	GO:0000166///nucleotide binding+++GO:0004679///AMP-activated protein kinase activity+++GO:0004862///cAMP-dependent protein kinase inhibitor activity+++GO:0005524///ATP binding+++GO:0008603///cAMP-dependent protein kinase regulator activity+++GO:0008607///phosphorylase kinase regulator activity+++GO:0016208///AMP binding+++GO:0019887///protein kinase regulator activity+++GO:0019901///protein kinas…	molecular_function	binding+++molecular transducer activity+++catalytic activity+++molecular function regulator
108100	'Baiap2'	mRNA	GO:0001221///transcription cofactor binding+++GO:0005515///protein binding+++GO:0008093///cytoskeletal adaptor activity+++GO:0030165///PDZ domain binding+++GO:0042802///identical protein binding+++GO:0070064///proline-rich region binding+++GO:0097110///scaffold protein binding	molecular_function	binding
108101	'Fermt3'	mRNA	GO:0005178///integrin binding+++GO:0005515///protein binding	molecular_function	binding
108105	'B3gnt5'	mRNA	GO:0008375///acetylglucosaminyltransferase activity+++GO:0008376///acetylgalactosaminyltransferase activity+++GO:0008378///galactosyltransferase activity+++GO:0008457///beta-galactosyl-N-acetylglucosaminylgalactosylglucosyl-ceramide beta-1,3-acetylglucosaminyltransferase activity+++GO:0008532///N-acetyllactosaminide beta-1,3-N-acetylglucosaminyltransferase activity+++GO:0016740///transferase acti…	molecular_function	catalytic activity
108124	'Napa'	mRNA	GO:0000149///SNARE binding+++GO:0005483///soluble NSF attachment protein activity+++GO:0005515///protein binding+++GO:0019905///syntaxin binding+++GO:0044877///protein-containing complex binding	molecular_function	binding
108138	'Xrcc4'	mRNA	GO:0003677///DNA binding+++GO:0008022///protein C-terminus binding+++GO:0042802///identical protein binding+++GO:1990599///3' overhang single-stranded DNA endodeoxyribonuclease activity	molecular_function	binding+++catalytic activity
108143	'Taf9'	mRNA	GO:0000976///transcription regulatory region sequence-specific DNA binding+++GO:0002039///p53 binding+++GO:0003677///DNA binding+++GO:0003713///transcription coactivator activity+++GO:0004402///histone acetyltransferase activity+++GO:0008134///transcription factor binding+++GO:0033613///activating transcription factor binding+++GO:0044212///transcription regulatory region DNA binding+++GO:0046982…	molecular_function	binding+++transcription regulator activity+++catalytic activity
108147	'Atic'	mRNA	GO:0003824///catalytic activity+++GO:0003937///IMP cyclohydrolase activity+++GO:0004643///phosphoribosylaminoimidazolecarboxamide formyltransferase activity+++GO:0016740///transferase activity+++GO:0016787///hydrolase activity+++GO:0042803///protein homodimerization activity	molecular_function	catalytic activity+++binding
108148	'Galnt2'	mRNA	GO:0004653///polypeptide N-acetylgalactosaminyltransferase activity+++GO:0016740///transferase activity+++GO:0016757///transferase activity, transferring glycosyl groups+++GO:0030145///manganese ion binding+++GO:0030246///carbohydrate binding+++GO:0046872///metal ion binding	molecular_function	catalytic activity+++binding
108150	'Galnt7'	mRNA	GO:0004653///polypeptide N-acetylgalactosaminyltransferase activity+++GO:0016740///transferase activity+++GO:0016757///transferase activity, transferring glycosyl groups+++GO:0030246///carbohydrate binding+++GO:0046872///metal ion binding	molecular_function	catalytic activity+++binding
108153	'Adamts7'	mRNA	GO:0004222///metalloendopeptidase activity+++GO:0008233///peptidase activity+++GO:0008237///metallopeptidase activity+++GO:0016787///hydrolase activity+++GO:0046872///metal ion binding	molecular_function	catalytic activity+++binding
108155	'Ogt'	mRNA	GO:0003824///catalytic activity+++GO:0005515///protein binding+++GO:0005547///phosphatidylinositol-3,4,5-trisphosphate binding+++GO:0008080///N-acetyltransferase activity+++GO:0008134///transcription factor binding+++GO:0008289///lipid binding+++GO:0016262///protein N-acetylglucosaminyltransferase activity+++GO:0016740///transferase activity+++GO:0016757///transferase activity, transferring glyco…	molecular_function	catalytic activity+++binding
108156	'Mthfd1'	mRNA	GO:0000166///nucleotide binding+++GO:0003824///catalytic activity+++GO:0004329///formate-tetrahydrofolate ligase activity+++GO:0004477///methenyltetrahydrofolate cyclohydrolase activity+++GO:0004486///methylenetetrahydrofolate dehydrogenase [NAD(P)+] activity+++GO:0004487///methylenetetrahydrofolate dehydrogenase (NAD+) activity+++GO:0004488///methylenetetrahydrofolate dehydrogenase (NADP+) activ…	molecular_function	binding+++catalytic activity
108168376	'Gm46620'	mRNA	GO:0046872///metal ion binding	molecular_function	binding
108168395	'Gm45871'	mRNA	GO:0000976///transcription regulatory region sequence-specific DNA binding+++GO:0003676///nucleic acid binding+++GO:0003700///DNA-binding transcription factor activity+++GO:0043565///sequence-specific DNA binding+++GO:0046872///metal ion binding	molecular_function	binding+++transcription regulator activity
108653	'Rimklb'	mRNA	GO:0000166///nucleotide binding+++GO:0005524///ATP binding+++GO:0016874///ligase activity+++GO:0016879///ligase activity, forming carbon-nitrogen bonds+++GO:0046872///metal ion binding+++GO:0072590///N-acetyl-L-aspartate-L-glutamate ligase activity+++GO:0072591///citrate-L-glutamate ligase activity	molecular_function	binding+++catalytic activity
108655	'Foxp1'	mRNA	GO:0000976///transcription regulatory region sequence-specific DNA binding+++GO:0000978///RNA polymerase II proximal promoter sequence-specific DNA binding+++GO:0000981///DNA-binding transcription factor activity, RNA polymerase II-specific+++GO:0001227///DNA-binding transcription repressor activity, RNA polymerase II-specific+++GO:0003677///DNA binding+++GO:0003682///chromatin binding+++GO:00037…	molecular_function	binding+++transcription regulator activity
108657	'Rnpepl1'	mRNA	GO:0004177///aminopeptidase activity+++GO:0008233///peptidase activity+++GO:0008237///metallopeptidase activity+++GO:0008270///zinc ion binding+++GO:0016787///hydrolase activity+++GO:0046872///metal ion binding+++GO:0070006///metalloaminopeptidase activity	molecular_function	catalytic activity+++binding
108660	'Rnf187'	mRNA	GO:0004842///ubiquitin-protein transferase activity+++GO:0016740///transferase activity+++GO:0046872///metal ion binding+++GO:0061630///ubiquitin protein ligase activity	molecular_function	catalytic activity+++binding
108672	'Zdhhc15'	mRNA	GO:0016409///palmitoyltransferase activity+++GO:0016740///transferase activity+++GO:0016746///transferase activity, transferring acyl groups+++GO:0019705///protein-cysteine S-myristoyltransferase activity+++GO:0019706///protein-cysteine S-palmitoyltransferase activity+++GO:0046872///metal ion binding	molecular_function	catalytic activity+++binding
108679	'Cops8'	mRNA	GO:0005515///protein binding	molecular_function	binding
108682	'Gpt2'	mRNA	GO:0003824///catalytic activity+++GO:0004021///L-alanine:2-oxoglutarate aminotransferase activity+++GO:0008483///transaminase activity+++GO:0016740///transferase activity+++GO:0030170///pyridoxal phosphate binding	molecular_function	catalytic activity+++binding
108686	'Ccdc88a'	mRNA	GO:0001965///G-protein alpha-subunit binding+++GO:0003779///actin binding+++GO:0005080///protein kinase C binding+++GO:0005085///guanyl-nucleotide exchange factor activity+++GO:0005092///GDP-dissociation inhibitor activity+++GO:0005154///epidermal growth factor receptor binding+++GO:0005158///insulin receptor binding+++GO:0005515///protein binding+++GO:0008017///microtubule binding+++GO:0031682//…	molecular_function	binding+++molecular function regulator
108687	'Edem2'	mRNA	GO:0003824///catalytic activity+++GO:0004571///mannosyl-oligosaccharide 1,2-alpha-mannosidase activity+++GO:0005509///calcium ion binding+++GO:0005515///protein binding	molecular_function	catalytic activity+++binding
108689	'Stn1'	mRNA	GO:0003676///nucleic acid binding+++GO:0003677///DNA binding+++GO:0003697///single-stranded DNA binding+++GO:0005515///protein binding+++GO:0042162///telomeric DNA binding+++GO:0043047///single-stranded telomeric DNA binding	molecular_function	binding
108737	'Oxsr1'	mRNA	GO:0000166///nucleotide binding+++GO:0000287///magnesium ion binding+++GO:0000977///RNA polymerase II regulatory region sequence-specific DNA binding+++GO:0003676///nucleic acid binding+++GO:0004672///protein kinase activity+++GO:0004674///protein serine/threonine kinase activity+++GO:0005515///protein binding+++GO:0005524///ATP binding+++GO:0016301///kinase activity+++GO:0016740///transferase ac…	molecular_function	binding+++catalytic activity
108760	'Galnt16'	mRNA	GO:0004653///polypeptide N-acetylgalactosaminyltransferase activity+++GO:0016740///transferase activity+++GO:0016757///transferase activity, transferring glycosyl groups+++GO:0030246///carbohydrate binding+++GO:0046872///metal ion binding	molecular_function	catalytic activity+++binding
108797	'Mex3b'	mRNA	GO:0003676///nucleic acid binding+++GO:0003723///RNA binding+++GO:0032794///GTPase activating protein binding+++GO:0046872///metal ion binding	molecular_function	binding
108800	'Ston2'	mRNA	GO:0005515///protein binding+++GO:0035615///clathrin adaptor activity	molecular_function	binding+++cargo receptor activity
108829	'Jmjd1c'	mRNA	GO:0000976///transcription regulatory region sequence-specific DNA binding+++GO:0016491///oxidoreductase activity+++GO:0031490///chromatin DNA binding+++GO:0032454///histone demethylase activity (H3-K9 specific)+++GO:0046872///metal ion binding+++GO:0051213///dioxygenase activity	molecular_function	binding+++catalytic activity
108837	'Ibtk'	mRNA	GO:0019901///protein kinase binding+++GO:0030292///protein tyrosine kinase inhibitor activity	molecular_function	binding+++molecular function regulator
108888	'Atad3a'	mRNA	GO:0000166///nucleotide binding+++GO:0005515///protein binding+++GO:0005524///ATP binding+++GO:0008270///zinc ion binding	molecular_function	binding
108897	'Aif1l'	mRNA	GO:0003779///actin binding+++GO:0005509///calcium ion binding+++GO:0046872///metal ion binding+++GO:0051015///actin filament binding	molecular_function	binding
108902	'B4gat1'	mRNA	GO:0008375///acetylglucosaminyltransferase activity+++GO:0008376///acetylgalactosaminyltransferase activity+++GO:0008378///galactosyltransferase activity+++GO:0008532///N-acetyllactosaminide beta-1,3-N-acetylglucosaminyltransferase activity+++GO:0015020///glucuronosyltransferase activity+++GO:0016740///transferase activity+++GO:0016757///transferase activity, transferring glycosyl groups+++GO:001…	molecular_function	catalytic activity+++binding
108907	'Nusap1'	mRNA	GO:0003677///DNA binding+++GO:0008017///microtubule binding	molecular_function	binding
108911	'Rcc2'	mRNA	GO:0005085///guanyl-nucleotide exchange factor activity+++GO:0008017///microtubule binding+++GO:0019901///protein kinase binding+++GO:0019904///protein domain specific binding+++GO:0031267///small GTPase binding+++GO:0048365///Rac GTPase binding	molecular_function	binding+++molecular function regulator
108937	'Rnf169'	mRNA	GO:0016740///transferase activity+++GO:0031491///nucleosome binding+++GO:0046872///metal ion binding+++GO:0070530///K63-linked polyubiquitin modification-dependent protein binding	molecular_function	catalytic activity+++binding
108946	'Zzz3'	mRNA	GO:0003674///molecular_function+++GO:0003677///DNA binding+++GO:0008270///zinc ion binding+++GO:0046872///metal ion binding	molecular_function	molecular_function+++binding
108960	'Irak2'	mRNA	GO:0000166///nucleotide binding+++GO:0004672///protein kinase activity+++GO:0004674///protein serine/threonine kinase activity+++GO:0005515///protein binding+++GO:0005524///ATP binding+++GO:0042803///protein homodimerization activity+++GO:0046982///protein heterodimerization activity	molecular_function	binding+++catalytic activity
108961	'E2f8'	mRNA	GO:0000978///RNA polymerase II proximal promoter sequence-specific DNA binding+++GO:0000981///DNA-binding transcription factor activity, RNA polymerase II-specific+++GO:0000987///proximal promoter sequence-specific DNA binding+++GO:0001227///DNA-binding transcription repressor activity, RNA polymerase II-specific+++GO:0003677///DNA binding+++GO:0003700///DNA-binding transcription factor activity+…	molecular_function	binding+++transcription regulator activity
108989	'Tpr'	mRNA	GO:0003682///chromatin binding+++GO:0003729///mRNA binding+++GO:0005515///protein binding+++GO:0015631///tubulin binding+++GO:0017056///structural constituent of nuclear pore+++GO:0031072///heat shock protein binding+++GO:0042803///protein homodimerization activity+++GO:0043495///protein membrane anchor+++GO:0051019///mitogen-activated protein kinase binding+++GO:0070840///dynein complex binding	molecular_function	binding+++structural molecule activity
109006	'Ciapin1'	mRNA	GO:0005515///protein binding+++GO:0008168///methyltransferase activity+++GO:0009055///electron transfer activity+++GO:0046872///metal ion binding+++GO:0051536///iron-sulfur cluster binding+++GO:0051537///2 iron, 2 sulfur cluster binding+++GO:0051539///4 iron, 4 sulfur cluster binding	molecular_function	binding+++catalytic activity
109019	'Nabp1'	mRNA	GO:0003676///nucleic acid binding+++GO:0003677///DNA binding+++GO:0003697///single-stranded DNA binding+++GO:0003723///RNA binding	molecular_function	binding
109050	'Inka2'	mRNA	GO:0019901///protein kinase binding+++GO:0030291///protein serine/threonine kinase inhibitor activity	molecular_function	binding+++molecular function regulator
109075	'Exosc4'	mRNA	GO:0003723///RNA binding+++GO:0005515///protein binding+++GO:0035925///mRNA 3'-UTR AU-rich region binding	molecular_function	binding
109079	'Sephs1'	mRNA	GO:0000166///nucleotide binding+++GO:0004756///selenide, water dikinase activity+++GO:0005524///ATP binding+++GO:0016301///kinase activity+++GO:0016740///transferase activity+++GO:0042802///identical protein binding+++GO:0042803///protein homodimerization activity+++GO:0046872///metal ion binding+++GO:0046982///protein heterodimerization activity	molecular_function	binding+++catalytic activity
109093	'Rars2'	mRNA	GO:0000166///nucleotide binding+++GO:0004812///aminoacyl-tRNA ligase activity+++GO:0004814///arginine-tRNA ligase activity+++GO:0005524///ATP binding+++GO:0016874///ligase activity	molecular_function	binding+++catalytic activity
109095	'Rbm15b'	mRNA	GO:0003676///nucleic acid binding+++GO:0003723///RNA binding+++GO:0005515///protein binding	molecular_function	binding
109113	'Uhrf2'	mRNA	GO:0003677///DNA binding+++GO:0004842///ubiquitin-protein transferase activity+++GO:0016740///transferase activity+++GO:0042393///histone binding+++GO:0046872///metal ion binding+++GO:0061630///ubiquitin protein ligase activity	molecular_function	binding+++catalytic activity
109115	'Supt3'	mRNA	GO:0003677///DNA binding+++GO:0003712///transcription coregulator activity+++GO:0003713///transcription coactivator activity+++GO:0004402///histone acetyltransferase activity+++GO:0046982///protein heterodimerization activity	molecular_function	binding+++transcription regulator activity+++catalytic activity
109136	'Mmaa'	mRNA	GO:0000166///nucleotide binding+++GO:0003924///GTPase activity+++GO:0005525///GTP binding+++GO:0016787///hydrolase activity+++GO:0042802///identical protein binding+++GO:0042803///protein homodimerization activity	molecular_function	binding+++catalytic activity
109145	'Gins4'	mRNA	GO:0005515///protein binding+++GO:0043138///3'-5' DNA helicase activity	molecular_function	binding+++catalytic activity
109151	'Chd9'	mRNA	GO:0000166///nucleotide binding+++GO:0003677///DNA binding+++GO:0003678///DNA helicase activity+++GO:0004386///helicase activity+++GO:0005524///ATP binding+++GO:0016787///hydrolase activity+++GO:0016817///hydrolase activity, acting on acid anhydrides	molecular_function	binding+++catalytic activity
109161	'Ube2q2'	mRNA	GO:0000166///nucleotide binding+++GO:0004842///ubiquitin-protein transferase activity+++GO:0005524///ATP binding+++GO:0016740///transferase activity+++GO:0061631///ubiquitin conjugating enzyme activity	molecular_function	binding+++catalytic activity
109168	'Atl3'	mRNA	GO:0000166///nucleotide binding+++GO:0003924///GTPase activity+++GO:0005525///GTP binding+++GO:0016787///hydrolase activity+++GO:0042802///identical protein binding	molecular_function	binding+++catalytic activity
109181	'Trip11'	mRNA	GO:0005515///protein binding	molecular_function	binding
109205	'Sobp'	mRNA	GO:0032184///SUMO polymer binding+++GO:0046872///metal ion binding	molecular_function	binding
109241	'Mbd5'	mRNA	GO:0003677///DNA binding+++GO:0003682///chromatin binding	molecular_function	binding
109242	'Kif24'	mRNA	GO:0000166///nucleotide binding+++GO:0003777///microtubule motor activity+++GO:0005524///ATP binding+++GO:0008017///microtubule binding+++GO:0016887///ATPase activity+++GO:0042802///identical protein binding	molecular_function	binding+++catalytic activity
109264	'Me3'	mRNA	GO:0004470///malic enzyme activity+++GO:0004471///malate dehydrogenase (decarboxylating) (NAD+) activity+++GO:0004473///malate dehydrogenase (decarboxylating) (NADP+) activity+++GO:0008948///oxaloacetate decarboxylase activity+++GO:0016491///oxidoreductase activity+++GO:0046872///metal ion binding+++GO:0051287///NAD binding	molecular_function	catalytic activity+++binding
109305	'Orai1'	mRNA	GO:0005262///calcium channel activity+++GO:0005515///protein binding+++GO:0005516///calmodulin binding+++GO:0015279///store-operated calcium channel activity+++GO:0042802///identical protein binding	molecular_function	transporter activity+++binding
109323	'C1qtnf7'	mRNA	GO:0003674///molecular_function+++GO:0005515///protein binding+++GO:0042802///identical protein binding	molecular_function	molecular_function+++binding
109331	'Rnf20'	mRNA	GO:0002039///p53 binding+++GO:0003682///chromatin binding+++GO:0003713///transcription coactivator activity+++GO:0003730///mRNA 3'-UTR binding+++GO:0004842///ubiquitin-protein transferase activity+++GO:0005515///protein binding+++GO:0016740///transferase activity+++GO:0031625///ubiquitin protein ligase binding+++GO:0042393///histone binding+++GO:0046872///metal ion binding	molecular_function	binding+++transcription regulator activity+++catalytic activity
109359	'Abraxas2'	mRNA	GO:0005515///protein binding+++GO:0008017///microtubule binding+++GO:0031593///polyubiquitin modification-dependent protein binding	molecular_function	binding
109552	'Sri'	mRNA	GO:0002020///protease binding+++GO:0005509///calcium ion binding+++GO:0005515///protein binding+++GO:0042802///identical protein binding+++GO:0046872///metal ion binding+++GO:0046982///protein heterodimerization activity+++GO:0070491///repressing transcription factor binding	molecular_function	binding
109575	'Tbx10'	mRNA	GO:0000977///RNA polymerase II regulatory region sequence-specific DNA binding+++GO:0001102///RNA polymerase II activating transcription factor binding+++GO:0001228///DNA-binding transcription activator activity, RNA polymerase II-specific+++GO:0003677///DNA binding+++GO:0003700///DNA-binding transcription factor activity	molecular_function	binding+++transcription regulator activity
109594	'Lmo1'	mRNA	GO:0005515///protein binding+++GO:0046872///metal ion binding	molecular_function	binding
109620	'Dsp'	mRNA	GO:0005080///protein kinase C binding+++GO:0005198///structural molecule activity+++GO:0005515///protein binding+++GO:0050839///cell adhesion molecule binding+++GO:0097110///scaffold protein binding	molecular_function	binding+++structural molecule activity
109624	'Cald1'	mRNA	GO:0003779///actin binding+++GO:0005516///calmodulin binding+++GO:0017022///myosin binding	molecular_function	binding
109637	'Upk1a'	mRNA	GO:0005515///protein binding	molecular_function	binding
109676	'Ank2'	mRNA	GO:0005200///structural constituent of cytoskeleton+++GO:0005515///protein binding+++GO:0015459///potassium channel regulator activity+++GO:0019899///enzyme binding+++GO:0019901///protein kinase binding+++GO:0030507///spectrin binding+++GO:0030674///protein binding, bridging+++GO:0044325///ion channel binding+++GO:0051117///ATPase binding+++GO:0140031///phosphorylation-dependent protein binding	molecular_function	structural molecule activity+++binding+++molecular function regulator
109689	'Arrb1'	mRNA	GO:0000976///transcription regulatory region sequence-specific DNA binding+++GO:0001664///G protein-coupled receptor binding+++GO:0005096///GTPase activator activity+++GO:0005102///signaling receptor binding+++GO:0005159///insulin-like growth factor receptor binding+++GO:0005515///protein binding+++GO:0008134///transcription factor binding+++GO:0019899///enzyme binding+++GO:0030276///clathrin bin…	molecular_function	binding+++molecular function regulator+++cargo receptor activity
109700	'Itga1'	mRNA	GO:0005102///signaling receptor binding+++GO:0005515///protein binding+++GO:0005518///collagen binding+++GO:0019903///protein phosphatase binding+++GO:0046872///metal ion binding+++GO:0098639///collagen binding involved in cell-matrix adhesion	molecular_function	binding
109711	'Actn1'	mRNA	GO:0003725///double-stranded RNA binding+++GO:0003779///actin binding+++GO:0005178///integrin binding+++GO:0005509///calcium ion binding+++GO:0005515///protein binding+++GO:0005519///cytoskeletal regulatory protein binding+++GO:0017166///vinculin binding+++GO:0019904///protein domain specific binding+++GO:0030374///nuclear receptor transcription coactivator activity+++GO:0042803///protein homodim…	molecular_function	binding+++transcription regulator activity+++structural molecule activity
109731	'Maob'	mRNA	GO:0008131///primary amine oxidase activity+++GO:0016491///oxidoreductase activity+++GO:0042802///identical protein binding+++GO:0050660///flavin adenine dinucleotide binding	molecular_function	catalytic activity+++binding
109754	'Cyb5r3'	mRNA	GO:0004128///cytochrome-b5 reductase activity, acting on NAD(P)H+++GO:0005515///protein binding+++GO:0016208///AMP binding+++GO:0016491///oxidoreductase activity+++GO:0043531///ADP binding+++GO:0050660///flavin adenine dinucleotide binding+++GO:0051287///NAD binding+++GO:0071949///FAD binding	molecular_function	catalytic activity+++binding
109801	'Glo1'	mRNA	GO:0004462///lactoylglutathione lyase activity+++GO:0008270///zinc ion binding+++GO:0016829///lyase activity+++GO:0046872///metal ion binding	molecular_function	catalytic activity+++binding
109880	'Braf'	mRNA	GO:0000166///nucleotide binding+++GO:0003824///catalytic activity+++GO:0004672///protein kinase activity+++GO:0004674///protein serine/threonine kinase activity+++GO:0004709///MAP kinase kinase kinase activity+++GO:0005509///calcium ion binding+++GO:0005515///protein binding+++GO:0005524///ATP binding+++GO:0016301///kinase activity+++GO:0016740///transferase activity+++GO:0017016///Ras GTPase bin…	molecular_function	binding+++catalytic activity
109889	'Mzf1'	mRNA	GO:0000976///transcription regulatory region sequence-specific DNA binding+++GO:0000978///RNA polymerase II proximal promoter sequence-specific DNA binding+++GO:0001227///DNA-binding transcription repressor activity, RNA polymerase II-specific+++GO:0001228///DNA-binding transcription activator activity, RNA polymerase II-specific+++GO:0003676///nucleic acid binding+++GO:0003700///DNA-binding tran…	molecular_function	binding+++transcription regulator activity
109900	'Asl'	mRNA	GO:0003824///catalytic activity+++GO:0004056///argininosuccinate lyase activity+++GO:0016829///lyase activity+++GO:0042802///identical protein binding	molecular_function	catalytic activity+++binding
109901	'Cela1'	mRNA	GO:0004252///serine-type endopeptidase activity+++GO:0008233///peptidase activity+++GO:0008236///serine-type peptidase activity+++GO:0016787///hydrolase activity+++GO:0046872///metal ion binding	molecular_function	catalytic activity+++binding
109904	'Mcf2'	mRNA	GO:0005085///guanyl-nucleotide exchange factor activity+++GO:0005515///protein binding	molecular_function	binding+++molecular function regulator
109905	'Rap1a'	mRNA	GO:0000166///nucleotide binding+++GO:0003924///GTPase activity+++GO:0005515///protein binding+++GO:0005525///GTP binding+++GO:0017016///Ras GTPase binding+++GO:0017034///Rap guanyl-nucleotide exchange factor activity+++GO:0019003///GDP binding+++GO:0044877///protein-containing complex binding	molecular_function	binding+++catalytic activity+++molecular function regulator
109910	'Zfp91'	mRNA	GO:0000979///RNA polymerase II core promoter sequence-specific DNA binding+++GO:0003676///nucleic acid binding+++GO:0004842///ubiquitin-protein transferase activity+++GO:0016740///transferase activity+++GO:0046872///metal ion binding	molecular_function	binding+++catalytic activity
109929	'Zbtb25'	mRNA	GO:0000978///RNA polymerase II proximal promoter sequence-specific DNA binding+++GO:0003676///nucleic acid binding+++GO:0003677///DNA binding	molecular_function	binding
109978	'Art4'	mRNA	GO:0003950///NAD+ ADP-ribosyltransferase activity+++GO:0003956///NAD(P)+-protein-arginine ADP-ribosyltransferase activity+++GO:0016740///transferase activity+++GO:0016757///transferase activity, transferring glycosyl groups	molecular_function	catalytic activity
110012	'Tpgs1'	mRNA	GO:0005515///protein binding+++GO:0008017///microtubule binding+++GO:0015631///tubulin binding+++GO:0070740///tubulin-glutamic acid ligase activity	molecular_function	binding+++catalytic activity
110052	'Dek'	mRNA	GO:0003677///DNA binding+++GO:0042393///histone binding	molecular_function	binding
110078	'Pygb'	mRNA	GO:0003824///catalytic activity+++GO:0004645///phosphorylase activity+++GO:0008144///drug binding+++GO:0008184///glycogen phosphorylase activity+++GO:0016740///transferase activity+++GO:0016757///transferase activity, transferring glycosyl groups+++GO:0030170///pyridoxal phosphate binding+++GO:0030246///carbohydrate binding+++GO:0042802///identical protein binding+++GO:0102250///linear malto-olig…	molecular_function	catalytic activity+++binding
110082	'Dnah5'	mRNA	GO:0000166///nucleotide binding+++GO:0003774///motor activity+++GO:0003777///microtubule motor activity+++GO:0005515///protein binding+++GO:0005524///ATP binding+++GO:0008569///ATP-dependent microtubule motor activity, minus-end-directed+++GO:0045505///dynein intermediate chain binding+++GO:0051959///dynein light intermediate chain binding	molecular_function	binding+++catalytic activity
110084	'Dnah1'	mRNA	GO:0000166///nucleotide binding+++GO:0003774///motor activity+++GO:0003777///microtubule motor activity+++GO:0005524///ATP binding+++GO:0008569///ATP-dependent microtubule motor activity, minus-end-directed+++GO:0016887///ATPase activity+++GO:0045505///dynein intermediate chain binding+++GO:0051959///dynein light intermediate chain binding	molecular_function	binding+++catalytic activity
110094	'Phka2'	mRNA	GO:0003824///catalytic activity+++GO:0005516///calmodulin binding	molecular_function	catalytic activity+++binding
110095	'Pygl'	mRNA	GO:0000166///nucleotide binding+++GO:0002060///purine nucleobase binding+++GO:0003824///catalytic activity+++GO:0004645///phosphorylase activity+++GO:0005515///protein binding+++GO:0005524///ATP binding+++GO:0008144///drug binding+++GO:0008184///glycogen phosphorylase activity+++GO:0016208///AMP binding+++GO:0016740///transferase activity+++GO:0016757///transferase activity, transferring glycosyl…	molecular_function	binding+++catalytic activity
110109	'Nop2'	mRNA	GO:0003723///RNA binding+++GO:0008168///methyltransferase activity+++GO:0008757///S-adenosylmethionine-dependent methyltransferase activity+++GO:0009383///rRNA (cytosine-C5-)-methyltransferase activity+++GO:0016740///transferase activity	molecular_function	binding+++catalytic activity
110115	'Cyp11b1'	mRNA	GO:0004497///monooxygenase activity+++GO:0004507///steroid 11-beta-monooxygenase activity+++GO:0005506///iron ion binding+++GO:0016491///oxidoreductase activity+++GO:0016705///oxidoreductase activity, acting on paired donors, with incorporation or reduction of molecular oxygen+++GO:0020037///heme binding+++GO:0046872///metal ion binding+++GO:0047783///corticosterone 18-monooxygenase activity	molecular_function	catalytic activity+++binding
110119	'Mpi'	mRNA	GO:0004476///mannose-6-phosphate isomerase activity+++GO:0008270///zinc ion binding+++GO:0016853///isomerase activity+++GO:0046872///metal ion binding	molecular_function	catalytic activity+++binding
110147	'Ehmt2'	mRNA	GO:0000977///RNA polymerase II regulatory region sequence-specific DNA binding+++GO:0002039///p53 binding+++GO:0005515///protein binding+++GO:0008168///methyltransferase activity+++GO:0008270///zinc ion binding+++GO:0016279///protein-lysine N-methyltransferase activity+++GO:0016740///transferase activity+++GO:0018024///histone-lysine N-methyltransferase activity+++GO:0046872///metal ion binding++…	molecular_function	binding+++catalytic activity
110157	'Raf1'	mRNA	GO:0000166///nucleotide binding+++GO:0004672///protein kinase activity+++GO:0004674///protein serine/threonine kinase activity+++GO:0004709///MAP kinase kinase kinase activity+++GO:0005515///protein binding+++GO:0005524///ATP binding+++GO:0008179///adenylate cyclase binding+++GO:0010856///adenylate cyclase activator activity+++GO:0016301///kinase activity+++GO:0016740///transferase activity+++GO:…	molecular_function	binding+++catalytic activity+++molecular function regulator
110197	'Dgkg'	mRNA	GO:0000166///nucleotide binding+++GO:0003951///NAD+ kinase activity+++GO:0004143///diacylglycerol kinase activity+++GO:0005509///calcium ion binding+++GO:0005524///ATP binding+++GO:0008289///lipid binding+++GO:0016301///kinase activity+++GO:0016740///transferase activity+++GO:0046872///metal ion binding	molecular_function	binding+++catalytic activity
110257	'Hba-a2'	mRNA	GO:0004601///peroxidase activity+++GO:0005344///oxygen carrier activity+++GO:0005506///iron ion binding+++GO:0019825///oxygen binding+++GO:0020037///heme binding+++GO:0031720///haptoglobin binding+++GO:0043177///organic acid binding+++GO:0044877///protein-containing complex binding+++GO:0046872///metal ion binding	molecular_function	catalytic activity+++antioxidant activity+++molecular carrier activity+++binding
110279	'Bcr'	mRNA	GO:0000166///nucleotide binding+++GO:0004674///protein serine/threonine kinase activity+++GO:0005085///guanyl-nucleotide exchange factor activity+++GO:0005089///Rho guanyl-nucleotide exchange factor activity+++GO:0005096///GTPase activator activity+++GO:0005515///protein binding+++GO:0005524///ATP binding+++GO:0016301///kinase activity+++GO:0016740///transferase activity+++GO:0019899///enzyme bin…	molecular_function	binding+++catalytic activity+++molecular function regulator
110310	'Krt7'	mRNA	GO:0005515///protein binding	molecular_function	binding
110350	'Dync2h1'	mRNA	GO:0000166///nucleotide binding+++GO:0003774///motor activity+++GO:0003777///microtubule motor activity+++GO:0005524///ATP binding+++GO:0008569///ATP-dependent microtubule motor activity, minus-end-directed+++GO:0045505///dynein intermediate chain binding+++GO:0051959///dynein light intermediate chain binding	molecular_function	binding+++catalytic activity
110351	'Rap1gap'	mRNA	GO:0005096///GTPase activator activity+++GO:0005515///protein binding+++GO:0017016///Ras GTPase binding+++GO:0030695///GTPase regulator activity+++GO:0042803///protein homodimerization activity	molecular_function	molecular function regulator+++binding
110355	'Grk2'	mRNA	GO:0000166///nucleotide binding+++GO:0001664///G protein-coupled receptor binding+++GO:0004672///protein kinase activity+++GO:0004674///protein serine/threonine kinase activity+++GO:0004703///G protein-coupled receptor kinase activity+++GO:0005515///protein binding+++GO:0005524///ATP binding+++GO:0016301///kinase activity+++GO:0016740///transferase activity+++GO:0031625///ubiquitin protein ligase…	molecular_function	binding+++catalytic activity
110379	'Sec13'	mRNA	GO:0005198///structural molecule activity+++GO:0042802///identical protein binding	molecular_function	structural molecule activity+++binding
110380	'Shroom2'	mRNA	GO:0003779///actin binding+++GO:0005515///protein binding+++GO:0008013///beta-catenin binding+++GO:0019904///protein domain specific binding+++GO:0051015///actin filament binding	molecular_function	binding
110385	'Pde4c'	mRNA	GO:0004114///3',5'-cyclic-nucleotide phosphodiesterase activity+++GO:0004115///3',5'-cyclic-AMP phosphodiesterase activity+++GO:0008081///phosphoric diester hydrolase activity+++GO:0016787///hydrolase activity+++GO:0046872///metal ion binding	molecular_function	catalytic activity+++binding
110391	'Qdpr'	mRNA	GO:0004155///6,7-dihydropteridine reductase activity+++GO:0016491///oxidoreductase activity+++GO:0042802///identical protein binding+++GO:0070402///NADPH binding+++GO:0070404///NADH binding	molecular_function	catalytic activity+++binding
110417	'Pigh'	mRNA	GO:0003674///molecular_function+++GO:0016740///transferase activity+++GO:0016757///transferase activity, transferring glycosyl groups+++GO:0017176///phosphatidylinositol N-acetylglucosaminyltransferase activity	molecular_function	molecular_function+++catalytic activity
110521	'Hivep1'	mRNA	GO:0000978///RNA polymerase II proximal promoter sequence-specific DNA binding+++GO:0001162///RNA polymerase II intronic transcription regulatory region sequence-specific DNA binding+++GO:0001227///DNA-binding transcription repressor activity, RNA polymerase II-specific+++GO:0003676///nucleic acid binding+++GO:0003677///DNA binding+++GO:0005515///protein binding+++GO:0008270///zinc ion binding+++…	molecular_function	binding+++transcription regulator activity
110524	'Dgkq'	mRNA	GO:0000166///nucleotide binding+++GO:0003951///NAD+ kinase activity+++GO:0004143///diacylglycerol kinase activity+++GO:0005524///ATP binding+++GO:0016301///kinase activity+++GO:0016740///transferase activity+++GO:0019900///kinase binding+++GO:0030297///transmembrane receptor protein tyrosine kinase activator activity+++GO:0033613///activating transcription factor binding+++GO:0042802///identical …	molecular_function	binding+++catalytic activity+++molecular function regulator
110532	'Adarb1'	mRNA	GO:0003723///RNA binding+++GO:0003725///double-stranded RNA binding+++GO:0003726///double-stranded RNA adenosine deaminase activity+++GO:0004000///adenosine deaminase activity+++GO:0008251///tRNA-specific adenosine deaminase activity+++GO:0016787///hydrolase activity+++GO:0042802///identical protein binding+++GO:0046872///metal ion binding	molecular_function	binding+++catalytic activity
110593	'Prdm2'	mRNA	GO:0000977///RNA polymerase II regulatory region sequence-specific DNA binding+++GO:0000981///DNA-binding transcription factor activity, RNA polymerase II-specific+++GO:0001227///DNA-binding transcription repressor activity, RNA polymerase II-specific+++GO:0001228///DNA-binding transcription activator activity, RNA polymerase II-specific+++GO:0003676///nucleic acid binding+++GO:0003677///DNA bind…	molecular_function	binding+++transcription regulator activity
110595	'Timp4'	mRNA	GO:0002020///protease binding+++GO:0004857///enzyme inhibitor activity+++GO:0008191///metalloendopeptidase inhibitor activity+++GO:0008270///zinc ion binding+++GO:0030414///peptidase inhibitor activity+++GO:0046872///metal ion binding	molecular_function	binding+++molecular function regulator
110596	'Arhgef28'	mRNA	GO:0003723///RNA binding+++GO:0005085///guanyl-nucleotide exchange factor activity+++GO:0005089///Rho guanyl-nucleotide exchange factor activity+++GO:0005515///protein binding+++GO:0046872///metal ion binding	molecular_function	binding+++molecular function regulator
110599584	'Eef1akmt4-ece2'	mRNA	GO:0004222///metalloendopeptidase activity+++GO:0008168///methyltransferase activity+++GO:0016279///protein-lysine N-methyltransferase activity+++GO:0016740///transferase activity+++GO:0046872///metal ion binding	molecular_function	catalytic activity+++binding
110606	'Fntb'	mRNA	GO:0003824///catalytic activity+++GO:0004311///farnesyltranstransferase activity+++GO:0004659///prenyltransferase activity+++GO:0004660///protein farnesyltransferase activity+++GO:0008144///drug binding+++GO:0008270///zinc ion binding+++GO:0016740///transferase activity+++GO:0019840///isoprenoid binding+++GO:0042277///peptide binding+++GO:0046872///metal ion binding	molecular_function	catalytic activity+++binding
110616	'Atxn3'	mRNA	GO:0000977///RNA polymerase II regulatory region sequence-specific DNA binding+++GO:0001012///RNA polymerase II regulatory region DNA binding+++GO:0004407///histone deacetylase activity+++GO:0004843///thiol-dependent ubiquitin-specific protease activity+++GO:0005515///protein binding+++GO:0008233///peptidase activity+++GO:0008234///cysteine-type peptidase activity+++GO:0016787///hydrolase activit…	molecular_function	binding+++catalytic activity
110637	'Grik4'	mRNA	GO:0004970///ionotropic glutamate receptor activity+++GO:0005216///ion channel activity+++GO:0005515///protein binding+++GO:0008066///glutamate receptor activity+++GO:0015276///ligand-gated ion channel activity+++GO:0015277///kainate selective glutamate receptor activity+++GO:0038023///signaling receptor activity+++GO:1904315///transmitter-gated ion channel activity involved in regulation of post…	molecular_function	molecular transducer activity+++transporter activity+++binding
110648	'Lmx1a'	mRNA	GO:0000977///RNA polymerase II regulatory region sequence-specific DNA binding+++GO:0000981///DNA-binding transcription factor activity, RNA polymerase II-specific+++GO:0001228///DNA-binding transcription activator activity, RNA polymerase II-specific+++GO:0003677///DNA binding+++GO:0043565///sequence-specific DNA binding+++GO:0046872///metal ion binding	molecular_function	binding+++transcription regulator activity
110651	'Rps6ka3'	mRNA	GO:0000166///nucleotide binding+++GO:0000287///magnesium ion binding+++GO:0004672///protein kinase activity+++GO:0004674///protein serine/threonine kinase activity+++GO:0004711///ribosomal protein S6 kinase activity+++GO:0005515///protein binding+++GO:0005524///ATP binding+++GO:0016301///kinase activity+++GO:0016740///transferase activity+++GO:0019901///protein kinase binding+++GO:0043027///cyste…	molecular_function	binding+++catalytic activity+++molecular function regulator
110784	'Nr3c2'	mRNA	GO:0003677///DNA binding+++GO:0003690///double-stranded DNA binding+++GO:0003700///DNA-binding transcription factor activity+++GO:0003707///steroid hormone receptor activity+++GO:0005496///steroid binding+++GO:0005515///protein binding+++GO:0008270///zinc ion binding+++GO:0008289///lipid binding+++GO:0042802///identical protein binding+++GO:0043565///sequence-specific DNA binding+++GO:0044877///p…	molecular_function	binding+++transcription regulator activity+++molecular transducer activity
110789	'Adgrv1'	mRNA	GO:0001965///G-protein alpha-subunit binding+++GO:0004888///transmembrane signaling receptor activity+++GO:0004930///G protein-coupled receptor activity+++GO:0005509///calcium ion binding+++GO:0005515///protein binding+++GO:0010855///adenylate cyclase inhibitor activity+++GO:0016787///hydrolase activity+++GO:0017022///myosin binding	molecular_function	binding+++molecular transducer activity+++molecular function regulator+++catalytic activity
110794	'Cebpe'	mRNA	GO:0000978///RNA polymerase II proximal promoter sequence-specific DNA binding+++GO:0001228///DNA-binding transcription activator activity, RNA polymerase II-specific+++GO:0003677///DNA binding+++GO:0003700///DNA-binding transcription factor activity+++GO:0042802///identical protein binding+++GO:0044877///protein-containing complex binding	molecular_function	binding+++transcription regulator activity
110796	'Tshz1'	mRNA	GO:0003676///nucleic acid binding+++GO:0003677///DNA binding+++GO:0003682///chromatin binding+++GO:0005515///protein binding+++GO:0046872///metal ion binding	molecular_function	binding
110821	'Pcca'	mRNA	GO:0000166///nucleotide binding+++GO:0004658///propionyl-CoA carboxylase activity+++GO:0005524///ATP binding+++GO:0016421///CoA carboxylase activity+++GO:0016874///ligase activity+++GO:0019899///enzyme binding+++GO:0046872///metal ion binding	molecular_function	binding+++catalytic activity
110829	'Lims1'	mRNA	GO:0005515///protein binding+++GO:0008270///zinc ion binding+++GO:0019901///protein kinase binding+++GO:0044877///protein-containing complex binding+++GO:0046872///metal ion binding	molecular_function	binding
110834	'Chrna3'	mRNA	GO:0004888///transmembrane signaling receptor activity+++GO:0005216///ion channel activity+++GO:0005230///extracellular ligand-gated ion channel activity+++GO:0005515///protein binding+++GO:0008144///drug binding+++GO:0015464///acetylcholine receptor activity+++GO:0022848///acetylcholine-gated cation-selective channel activity+++GO:0030594///neurotransmitter receptor activity+++GO:0042166///acety…	molecular_function	molecular transducer activity+++transporter activity+++binding
110854	'Ptpa'	mRNA	GO:0000166///nucleotide binding+++GO:0003755///peptidyl-prolyl cis-trans isomerase activity+++GO:0005102///signaling receptor binding+++GO:0005524///ATP binding+++GO:0008160///protein tyrosine phosphatase activator activity+++GO:0016853///isomerase activity+++GO:0016887///ATPase activity+++GO:0019211///phosphatase activator activity+++GO:0019888///protein phosphatase regulator activity+++GO:00428…	molecular_function	binding+++catalytic activity+++molecular function regulator
110862	'Kcnq3'	mRNA	GO:0005216///ion channel activity+++GO:0005244///voltage-gated ion channel activity+++GO:0005249///voltage-gated potassium channel activity+++GO:0005251///delayed rectifier potassium channel activity+++GO:0005267///potassium channel activity+++GO:0005516///calmodulin binding+++GO:0019901///protein kinase binding+++GO:0031625///ubiquitin protein ligase binding+++GO:0044325///ion channel binding	molecular_function	transporter activity+++binding
110876	'Scn2a'	mRNA	GO:0005216///ion channel activity+++GO:0005244///voltage-gated ion channel activity+++GO:0005248///voltage-gated sodium channel activity+++GO:0005261///cation channel activity+++GO:0005272///sodium channel activity+++GO:0031402///sodium ion binding+++GO:0043522///leucine zipper domain binding+++GO:0099508///voltage-gated ion channel activity involved in regulation of presynaptic membrane potential	molecular_function	transporter activity+++binding
110880	'Scn4a'	mRNA	GO:0005216///ion channel activity+++GO:0005244///voltage-gated ion channel activity+++GO:0005248///voltage-gated sodium channel activity+++GO:0005261///cation channel activity+++GO:0005272///sodium channel activity	molecular_function	transporter activity
110886	'Gabra5'	mRNA	GO:0004888///transmembrane signaling receptor activity+++GO:0004890///GABA-A receptor activity+++GO:0005216///ion channel activity+++GO:0005230///extracellular ligand-gated ion channel activity+++GO:0005237///inhibitory extracellular ligand-gated ion channel activity+++GO:0005254///chloride channel activity+++GO:0005515///protein binding+++GO:0008503///benzodiazepine receptor activity+++GO:002285…	molecular_function	molecular transducer activity+++transporter activity+++binding
110891	'Slc8a2'	mRNA	GO:0005432///calcium:sodium antiporter activity+++GO:0005516///calmodulin binding+++GO:0015081///sodium ion transmembrane transporter activity+++GO:0015085///calcium ion transmembrane transporter activity+++GO:0015297///antiporter activity+++GO:0046872///metal ion binding+++GO:1905060///calcium:cation antiporter activity involved in regulation of postsynaptic cytosolic calcium ion concentration	molecular_function	transporter activity+++binding
110893	'Slc8a3'	mRNA	GO:0005432///calcium:sodium antiporter activity+++GO:0005516///calmodulin binding+++GO:0015297///antiporter activity+++GO:0015368///calcium:cation antiporter activity+++GO:0046872///metal ion binding+++GO:0099580///ion antiporter activity involved in regulation of postsynaptic membrane potential+++GO:1905060///calcium:cation antiporter activity involved in regulation of postsynaptic cytosolic cal…	molecular_function	transporter activity+++binding
110911	'Cds2'	mRNA	GO:0004605///phosphatidate cytidylyltransferase activity+++GO:0016740///transferase activity+++GO:0016772///transferase activity, transferring phosphorus-containing groups+++GO:0016779///nucleotidyltransferase activity	molecular_function	catalytic activity
110920	'Hspa13'	mRNA	GO:0000166///nucleotide binding+++GO:0005524///ATP binding+++GO:0016887///ATPase activity+++GO:0031072///heat shock protein binding+++GO:0042623///ATPase activity, coupled+++GO:0044183///protein binding involved in protein folding+++GO:0051082///unfolded protein binding+++GO:0051787///misfolded protein binding	molecular_function	binding+++catalytic activity
110948	'Hlcs'	mRNA	GO:0000166///nucleotide binding+++GO:0003824///catalytic activity+++GO:0004077///biotin-[acetyl-CoA-carboxylase] ligase activity+++GO:0004078///biotin-[methylcrotonoyl-CoA-carboxylase] ligase activity+++GO:0004079///biotin-[methylmalonyl-CoA-carboxytransferase] ligase activity+++GO:0004080///biotin-[propionyl-CoA-carboxylase (ATP-hydrolyzing)] ligase activity+++GO:0005524///ATP binding+++GO:00093…	molecular_function	binding+++catalytic activity
110957	'D1Pas1'	mRNA	GO:0000166///nucleotide binding+++GO:0003676///nucleic acid binding+++GO:0003677///DNA binding+++GO:0003723///RNA binding+++GO:0003724///RNA helicase activity+++GO:0004386///helicase activity+++GO:0005524///ATP binding+++GO:0016787///hydrolase activity	molecular_function	binding+++catalytic activity
110958	'M1ap'	mRNA	GO:0003674///molecular_function+++GO:0042802///identical protein binding	molecular_function	molecular_function+++binding
110960	'Tars'	mRNA	GO:0000166///nucleotide binding+++GO:0004812///aminoacyl-tRNA ligase activity+++GO:0004829///threonine-tRNA ligase activity+++GO:0005524///ATP binding+++GO:0008270///zinc ion binding+++GO:0016874///ligase activity+++GO:0042802///identical protein binding	molecular_function	binding+++catalytic activity
110962	'Mbd6'	mRNA	GO:0003677///DNA binding+++GO:0003682///chromatin binding	molecular_function	binding
111173	'Erc1'	mRNA	GO:0005515///protein binding+++GO:0017137///Rab GTPase binding+++GO:0030165///PDZ domain binding+++GO:0098882///structural constituent of presynaptic active zone+++GO:0099635///voltage-gated calcium channel activity involved in positive regulation of presynaptic cytosolic calcium levels	molecular_function	binding+++structural molecule activity+++transporter activity
111241	'Hmga1b'	mRNA	GO:0000987///proximal promoter sequence-specific DNA binding+++GO:0003677///DNA binding+++GO:0003680///AT DNA binding+++GO:0003682///chromatin binding+++GO:0003713///transcription coactivator activity+++GO:0003906///DNA-(apurinic or apyrimidinic site) endonuclease activity+++GO:0008134///transcription factor binding+++GO:0019899///enzyme binding+++GO:0030374///nuclear receptor transcription coact…	molecular_function	binding+++transcription regulator activity+++catalytic activity+++structural molecule activity
112405	'Egln1'	mRNA	GO:0005506///iron ion binding+++GO:0008198///ferrous iron binding+++GO:0016491///oxidoreductase activity+++GO:0016705///oxidoreductase activity, acting on paired donors, with incorporation or reduction of molecular oxygen+++GO:0016706///oxidoreductase activity, acting on paired donors, with incorporation or reduction of molecular oxygen, 2-oxoglutarate as one donor, and incorporation of one atom …	molecular_function	binding+++catalytic activity
112406	'Egln2'	mRNA	GO:0005506///iron ion binding+++GO:0008198///ferrous iron binding+++GO:0016491///oxidoreductase activity+++GO:0016705///oxidoreductase activity, acting on paired donors, with incorporation or reduction of molecular oxygen+++GO:0016706///oxidoreductase activity, acting on paired donors, with incorporation or reduction of molecular oxygen, 2-oxoglutarate as one donor, and incorporation of one atom …	molecular_function	binding+++catalytic activity
112415	'Zfp607b'	mRNA	GO:0003676///nucleic acid binding+++GO:0046872///metal ion binding	molecular_function	binding
112694759	'Gm20517'	mRNA	GO:0003712///transcription coregulator activity+++GO:0003713///transcription coactivator activity+++GO:0005515///protein binding+++GO:0061630///ubiquitin protein ligase activity	molecular_function	transcription regulator activity+++binding+++catalytic activity
11298	'Aanat'	mRNA	GO:0004059///aralkylamine N-acetyltransferase activity+++GO:0004060///arylamine N-acetyltransferase activity+++GO:0008080///N-acetyltransferase activity+++GO:0016740///transferase activity+++GO:0016746///transferase activity, transferring acyl groups+++GO:0071889///14-3-3 protein binding	molecular_function	catalytic activity+++binding
11302	'Aatk'	mRNA	GO:0000166///nucleotide binding+++GO:0004672///protein kinase activity+++GO:0004674///protein serine/threonine kinase activity+++GO:0004713///protein tyrosine kinase activity+++GO:0005515///protein binding+++GO:0005524///ATP binding+++GO:0016301///kinase activity+++GO:0016740///transferase activity	molecular_function	binding+++catalytic activity
11303	'Abca1'	mRNA	GO:0000166///nucleotide binding+++GO:0005102///signaling receptor binding+++GO:0005319///lipid transporter activity+++GO:0005515///protein binding+++GO:0005524///ATP binding+++GO:0005548///phospholipid transporter activity+++GO:0008035///high-density lipoprotein particle binding+++GO:0008320///protein transmembrane transporter activity+++GO:0016887///ATPase activity+++GO:0019905///syntaxin bindin…	molecular_function	binding+++transporter activity+++catalytic activity+++molecular transducer activity+++cargo receptor activity
11305	'Abca2'	mRNA	GO:0000166///nucleotide binding+++GO:0005319///lipid transporter activity+++GO:0005524///ATP binding+++GO:0016887///ATPase activity+++GO:0042626///ATPase activity, coupled to transmembrane movement of substances+++GO:0061135///endopeptidase regulator activity+++GO:0099038///ceramide-translocating ATPase activity	molecular_function	binding+++transporter activity+++catalytic activity+++molecular function regulator
11307	'Abcg1'	mRNA	GO:0000166///nucleotide binding+++GO:0005524///ATP binding+++GO:0016887///ATPase activity+++GO:0019534///toxin transmembrane transporter activity+++GO:0034041///sterol-transporting ATPase activity+++GO:0042626///ATPase activity, coupled to transmembrane movement of substances+++GO:0042803///protein homodimerization activity+++GO:0043531///ADP binding+++GO:0046982///protein heterodimerization acti…	molecular_function	binding+++catalytic activity+++transporter activity
11308	'Abi1'	mRNA	GO:0005515///protein binding+++GO:0008134///transcription factor binding+++GO:0017124///SH3 domain binding+++GO:0030296///protein tyrosine kinase activator activity	molecular_function	binding+++molecular function regulator
11350	'Abl1'	mRNA	GO:0000166///nucleotide binding+++GO:0000287///magnesium ion binding+++GO:0000400///four-way junction DNA binding+++GO:0000405///bubble DNA binding+++GO:0001784///phosphotyrosine residue binding+++GO:0003677///DNA binding+++GO:0004672///protein kinase activity+++GO:0004713///protein tyrosine kinase activity+++GO:0004715///non-membrane spanning protein tyrosine kinase activity+++GO:0005080///prote…	molecular_function	binding+++catalytic activity
11352	'Abl2'	mRNA	GO:0000166///nucleotide binding+++GO:0000287///magnesium ion binding+++GO:0001784///phosphotyrosine residue binding+++GO:0004672///protein kinase activity+++GO:0004713///protein tyrosine kinase activity+++GO:0004715///non-membrane spanning protein tyrosine kinase activity+++GO:0005515///protein binding+++GO:0005524///ATP binding+++GO:0016301///kinase activity+++GO:0016740///transferase activity++…	molecular_function	binding+++catalytic activity
11363	'Acadl'	mRNA	GO:0000062///fatty-acyl-CoA binding+++GO:0003995///acyl-CoA dehydrogenase activity+++GO:0004466///long-chain-acyl-CoA dehydrogenase activity+++GO:0016401///palmitoyl-CoA oxidase activity+++GO:0016491///oxidoreductase activity+++GO:0016627///oxidoreductase activity, acting on the CH-CH group of donors+++GO:0042802///identical protein binding+++GO:0050660///flavin adenine dinucleotide binding	molecular_function	binding+++catalytic activity
113868	'Acaa1a'	mRNA	GO:0003824///catalytic activity+++GO:0003985///acetyl-CoA C-acetyltransferase activity+++GO:0003988///acetyl-CoA C-acyltransferase activity+++GO:0008775///acetate CoA-transferase activity+++GO:0016401///palmitoyl-CoA oxidase activity+++GO:0016740///transferase activity+++GO:0016746///transferase activity, transferring acyl groups+++GO:0016747///transferase activity, transferring acyl groups other…	molecular_function	catalytic activity
11409	'Acads'	mRNA	GO:0000062///fatty-acyl-CoA binding+++GO:0003995///acyl-CoA dehydrogenase activity+++GO:0004085///butyryl-CoA dehydrogenase activity+++GO:0016491///oxidoreductase activity+++GO:0016627///oxidoreductase activity, acting on the CH-CH group of donors+++GO:0042802///identical protein binding+++GO:0050660///flavin adenine dinucleotide binding	molecular_function	binding+++catalytic activity
114142	'Foxp2'	mRNA	GO:0000978///RNA polymerase II proximal promoter sequence-specific DNA binding+++GO:0001227///DNA-binding transcription repressor activity, RNA polymerase II-specific+++GO:0003677///DNA binding+++GO:0003700///DNA-binding transcription factor activity+++GO:0005515///protein binding+++GO:0042802///identical protein binding+++GO:0042803///protein homodimerization activity+++GO:0043565///sequence-spe…	molecular_function	binding+++transcription regulator activity
11418	'Asic2'	mRNA	GO:0005216///ion channel activity+++GO:0005248///voltage-gated sodium channel activity+++GO:0005261///cation channel activity+++GO:0005272///sodium channel activity+++GO:0005515///protein binding+++GO:0015280///ligand-gated sodium channel activity+++GO:0022839///ion gated channel activity	molecular_function	transporter activity+++binding
11419	'Asic1'	mRNA	GO:0005216///ion channel activity+++GO:0005261///cation channel activity+++GO:0005272///sodium channel activity+++GO:0005515///protein binding+++GO:0015077///monovalent inorganic cation transmembrane transporter activity+++GO:0015280///ligand-gated sodium channel activity+++GO:0022839///ion gated channel activity+++GO:0044736///acid-sensing ion channel activity	molecular_function	transporter activity+++binding
11421	'Ace'	mRNA	GO:0003779///actin binding+++GO:0004175///endopeptidase activity+++GO:0004180///carboxypeptidase activity+++GO:0005515///protein binding+++GO:0008144///drug binding+++GO:0008233///peptidase activity+++GO:0008237///metallopeptidase activity+++GO:0008238///exopeptidase activity+++GO:0008239///dipeptidyl-peptidase activity+++GO:0008240///tripeptidyl-peptidase activity+++GO:0008241///peptidyl-dipepti…	molecular_function	binding+++catalytic activity
114229	'Kiss1r'	mRNA	GO:0004930///G protein-coupled receptor activity+++GO:0005515///protein binding+++GO:0008188///neuropeptide receptor activity+++GO:0008528///G protein-coupled peptide receptor activity+++GO:0042923///neuropeptide binding	molecular_function	molecular transducer activity+++binding
11423	'Ache'	mRNA	GO:0003990///acetylcholinesterase activity+++GO:0004104///cholinesterase activity+++GO:0005515///protein binding+++GO:0005518///collagen binding+++GO:0016787///hydrolase activity+++GO:0017171///serine hydrolase activity+++GO:0033265///choline binding+++GO:0042166///acetylcholine binding+++GO:0042802///identical protein binding+++GO:0042803///protein homodimerization activity+++GO:0043236///lamini…	molecular_function	catalytic activity+++binding
114255	'Dok4'	mRNA	GO:0005515///protein binding	molecular_function	binding
11426	'Macf1'	mRNA	GO:0003779///actin binding+++GO:0005198///structural molecule activity+++GO:0005509///calcium ion binding+++GO:0005515///protein binding+++GO:0008017///microtubule binding+++GO:0008092///cytoskeletal protein binding+++GO:0016887///ATPase activity+++GO:0046872///metal ion binding+++GO:0051011///microtubule minus-end binding+++GO:0051015///actin filament binding	molecular_function	binding+++structural molecule activity+++catalytic activity
11428	'Aco1'	mRNA	GO:0003723///RNA binding+++GO:0003994///aconitate hydratase activity+++GO:0016829///lyase activity+++GO:0030350///iron-responsive element binding+++GO:0046872///metal ion binding+++GO:0047780///citrate dehydratase activity+++GO:0048027///mRNA 5'-UTR binding+++GO:0051536///iron-sulfur cluster binding+++GO:0051538///3 iron, 4 sulfur cluster binding+++GO:0051539///4 iron, 4 sulfur cluster binding	molecular_function	binding+++catalytic activity
11429	'Aco2'	mRNA	GO:0003994///aconitate hydratase activity+++GO:0005506///iron ion binding+++GO:0016829///lyase activity+++GO:0046872///metal ion binding+++GO:0047780///citrate dehydratase activity+++GO:0051536///iron-sulfur cluster binding+++GO:0051538///3 iron, 4 sulfur cluster binding+++GO:0051539///4 iron, 4 sulfur cluster binding	molecular_function	catalytic activity+++binding
114301	'Palmd'	mRNA	GO:0005515///protein binding	molecular_function	binding
11433	'Acp5'	mRNA	GO:0003993///acid phosphatase activity+++GO:0008198///ferrous iron binding+++GO:0008199///ferric iron binding+++GO:0016787///hydrolase activity+++GO:0046872///metal ion binding	molecular_function	catalytic activity+++binding
11435	'Chrna1'	mRNA	GO:0004888///transmembrane signaling receptor activity+++GO:0005216///ion channel activity+++GO:0005230///extracellular ligand-gated ion channel activity+++GO:0005515///protein binding+++GO:0015464///acetylcholine receptor activity+++GO:0022848///acetylcholine-gated cation-selective channel activity+++GO:0030594///neurotransmitter receptor activity+++GO:0042166///acetylcholine binding+++GO:190431…	molecular_function	molecular transducer activity+++transporter activity+++binding
11438	'Chrna4'	mRNA	GO:0004888///transmembrane signaling receptor activity+++GO:0005216///ion channel activity+++GO:0005230///extracellular ligand-gated ion channel activity+++GO:0005515///protein binding+++GO:0008144///drug binding+++GO:0015464///acetylcholine receptor activity+++GO:0022848///acetylcholine-gated cation-selective channel activity+++GO:0030594///neurotransmitter receptor activity+++GO:0042166///acety…	molecular_function	molecular transducer activity+++transporter activity+++binding
11440	'Chrna6'	mRNA	GO:0004888///transmembrane signaling receptor activity+++GO:0005216///ion channel activity+++GO:0005230///extracellular ligand-gated ion channel activity+++GO:0005515///protein binding+++GO:0008144///drug binding+++GO:0015464///acetylcholine receptor activity+++GO:0022848///acetylcholine-gated cation-selective channel activity+++GO:0030594///neurotransmitter receptor activity+++GO:0042166///acety…	molecular_function	molecular transducer activity+++transporter activity+++binding
11441	'Chrna7'	mRNA	GO:0001540///amyloid-beta binding+++GO:0004888///transmembrane signaling receptor activity+++GO:0005216///ion channel activity+++GO:0005230///extracellular ligand-gated ion channel activity+++GO:0005515///protein binding+++GO:0008144///drug binding+++GO:0008179///adenylate cyclase binding+++GO:0015464///acetylcholine receptor activity+++GO:0015643///toxic substance binding+++GO:0017081///chloride…	molecular_function	binding+++molecular transducer activity+++transporter activity+++molecular function regulator
11443	'Chrnb1'	mRNA	GO:0004888///transmembrane signaling receptor activity+++GO:0005216///ion channel activity+++GO:0005230///extracellular ligand-gated ion channel activity+++GO:0005515///protein binding+++GO:0015267///channel activity+++GO:0015276///ligand-gated ion channel activity+++GO:0015464///acetylcholine receptor activity+++GO:0022848///acetylcholine-gated cation-selective channel activity+++GO:0030594///ne…	molecular_function	molecular transducer activity+++transporter activity+++binding
11444	'Chrnb2'	mRNA	GO:0004888///transmembrane signaling receptor activity+++GO:0005216///ion channel activity+++GO:0005230///extracellular ligand-gated ion channel activity+++GO:0005515///protein binding+++GO:0008144///drug binding+++GO:0015464///acetylcholine receptor activity+++GO:0022848///acetylcholine-gated cation-selective channel activity+++GO:0030594///neurotransmitter receptor activity+++GO:0042166///acety…	molecular_function	molecular transducer activity+++transporter activity+++binding
11447	'Chrnd'	mRNA	GO:0004888///transmembrane signaling receptor activity+++GO:0005216///ion channel activity+++GO:0005230///extracellular ligand-gated ion channel activity+++GO:0005515///protein binding+++GO:0015276///ligand-gated ion channel activity+++GO:0015464///acetylcholine receptor activity+++GO:0022848///acetylcholine-gated cation-selective channel activity+++GO:0030594///neurotransmitter receptor activity…	molecular_function	molecular transducer activity+++transporter activity+++binding
11449	'Chrng'	mRNA	GO:0004888///transmembrane signaling receptor activity+++GO:0005216///ion channel activity+++GO:0005230///extracellular ligand-gated ion channel activity+++GO:0005515///protein binding+++GO:0015276///ligand-gated ion channel activity+++GO:0015464///acetylcholine receptor activity+++GO:0022848///acetylcholine-gated cation-selective channel activity+++GO:0030594///neurotransmitter receptor activity…	molecular_function	molecular transducer activity+++transporter activity+++binding
114565	'Zbtb21'	mRNA	GO:0001227///DNA-binding transcription repressor activity, RNA polymerase II-specific+++GO:0003676///nucleic acid binding+++GO:0008327///methyl-CpG binding+++GO:0031208///POZ domain binding+++GO:0042802///identical protein binding	molecular_function	transcription regulator activity+++binding
114570	'Crip3'	mRNA	GO:0003674///molecular_function+++GO:0046872///metal ion binding	molecular_function	molecular_function+++binding
114584	'Clic1'	mRNA	GO:0005244///voltage-gated ion channel activity+++GO:0005254///chloride channel activity	molecular_function	transporter activity
114602	'Zmynd10'	mRNA	GO:0005515///protein binding+++GO:0044183///protein binding involved in protein folding+++GO:0046872///metal ion binding+++GO:0060090///molecular adaptor activity	molecular_function	binding
114604	'Prdm15'	mRNA	GO:0000977///RNA polymerase II regulatory region sequence-specific DNA binding+++GO:0000978///RNA polymerase II proximal promoter sequence-specific DNA binding+++GO:0003676///nucleic acid binding+++GO:0003677///DNA binding+++GO:0003700///DNA-binding transcription factor activity+++GO:0008168///methyltransferase activity+++GO:0016740///transferase activity+++GO:0031490///chromatin DNA binding+++GO…	molecular_function	binding+++transcription regulator activity+++catalytic activity
11461	'Actb'	mRNA	GO:0000166///nucleotide binding+++GO:0005515///protein binding+++GO:0005524///ATP binding+++GO:0019894///kinesin binding+++GO:0019901///protein kinase binding+++GO:0030957///Tat protein binding+++GO:0042802///identical protein binding+++GO:0050998///nitric-oxide synthase binding+++GO:0098973///structural constituent of postsynaptic actin cytoskeleton	molecular_function	binding+++structural molecule activity
114615	'Elac1'	mRNA	GO:0004518///nuclease activity+++GO:0004519///endonuclease activity+++GO:0016787///hydrolase activity+++GO:0016891///endoribonuclease activity, producing 5'-phosphomonoesters+++GO:0042781///3'-tRNA processing endoribonuclease activity+++GO:0046872///metal ion binding	molecular_function	catalytic activity+++binding
114642	'Brdt'	mRNA	GO:0005515///protein binding+++GO:0042393///histone binding+++GO:0070577///lysine-acetylated histone binding	molecular_function	binding
114643	'Oas1c'	mRNA	GO:0000166///nucleotide binding+++GO:0001730///2'-5'-oligoadenylate synthetase activity+++GO:0003723///RNA binding+++GO:0003725///double-stranded RNA binding+++GO:0005524///ATP binding+++GO:0016740///transferase activity+++GO:0016779///nucleotidyltransferase activity+++GO:0046872///metal ion binding	molecular_function	binding+++catalytic activity
11468	'Actg2'	mRNA	GO:0000166///nucleotide binding+++GO:0005524///ATP binding	molecular_function	binding
114713	'Rasa2'	mRNA	GO:0005096///GTPase activator activity+++GO:0005543///phospholipid binding+++GO:0046872///metal ion binding	molecular_function	molecular function regulator+++binding
114714	'Rad51c'	mRNA	GO:0000166///nucleotide binding+++GO:0000400///four-way junction DNA binding+++GO:0003677///DNA binding+++GO:0005515///protein binding+++GO:0005524///ATP binding+++GO:0008094///DNA-dependent ATPase activity+++GO:0008821///crossover junction endodeoxyribonuclease activity	molecular_function	binding+++catalytic activity
114715	'Spred1'	mRNA	GO:0005173///stem cell factor receptor binding+++GO:0005515///protein binding+++GO:0019901///protein kinase binding+++GO:0019902///phosphatase binding+++GO:0030291///protein serine/threonine kinase inhibitor activity	molecular_function	binding+++molecular function regulator
114716	'Spred2'	mRNA	GO:0005173///stem cell factor receptor binding+++GO:0005515///protein binding+++GO:0019901///protein kinase binding+++GO:0030291///protein serine/threonine kinase inhibitor activity	molecular_function	binding+++molecular function regulator
11472	'Actn2'	mRNA	GO:0003779///actin binding+++GO:0005509///calcium ion binding+++GO:0005515///protein binding+++GO:0005546///phosphatidylinositol-4,5-bisphosphate binding+++GO:0008092///cytoskeletal protein binding+++GO:0019904///protein domain specific binding+++GO:0030274///LIM domain binding+++GO:0030374///nuclear receptor transcription coactivator activity+++GO:0030375///thyroid hormone receptor coactivator a…	molecular_function	binding+++transcription regulator activity
11474	'Actn3'	mRNA	GO:0003779///actin binding+++GO:0005509///calcium ion binding+++GO:0005515///protein binding+++GO:0030674///protein binding, bridging+++GO:0046872///metal ion binding+++GO:0051015///actin filament binding	molecular_function	binding
11477	'Acvr1'	mRNA	GO:0000166///nucleotide binding+++GO:0004672///protein kinase activity+++GO:0004674///protein serine/threonine kinase activity+++GO:0004675///transmembrane receptor protein serine/threonine kinase activity+++GO:0005025///transforming growth factor beta receptor activity, type I+++GO:0005515///protein binding+++GO:0005524///ATP binding+++GO:0016301///kinase activity+++GO:0016361///activin receptor…	molecular_function	binding+++catalytic activity+++molecular transducer activity
114774	'Pawr'	mRNA	GO:0003779///actin binding+++GO:0005080///protein kinase C binding+++GO:0005515///protein binding+++GO:0008157///protein phosphatase 1 binding+++GO:0019899///enzyme binding+++GO:0043522///leucine zipper domain binding	molecular_function	binding
11479	'Acvr1b'	mRNA	GO:0000166///nucleotide binding+++GO:0004672///protein kinase activity+++GO:0004674///protein serine/threonine kinase activity+++GO:0004675///transmembrane receptor protein serine/threonine kinase activity+++GO:0005515///protein binding+++GO:0005524///ATP binding+++GO:0016301///kinase activity+++GO:0016361///activin receptor activity, type I+++GO:0016740///transferase activity+++GO:0017002///acti…	molecular_function	binding+++catalytic activity+++molecular transducer activity
11480	'Acvr2a'	mRNA	GO:0000166///nucleotide binding+++GO:0004672///protein kinase activity+++GO:0004674///protein serine/threonine kinase activity+++GO:0004675///transmembrane receptor protein serine/threonine kinase activity+++GO:0005515///protein binding+++GO:0005524///ATP binding+++GO:0015026///coreceptor activity+++GO:0016301///kinase activity+++GO:0016740///transferase activity+++GO:0017002///activin-activated …	molecular_function	binding+++catalytic activity+++molecular transducer activity
11481	'Acvr2b'	mRNA	GO:0000166///nucleotide binding+++GO:0004672///protein kinase activity+++GO:0004674///protein serine/threonine kinase activity+++GO:0004675///transmembrane receptor protein serine/threonine kinase activity+++GO:0004712///protein serine/threonine/tyrosine kinase activity+++GO:0005515///protein binding+++GO:0005524///ATP binding+++GO:0016301///kinase activity+++GO:0016740///transferase activity+++G…	molecular_function	binding+++catalytic activity+++molecular transducer activity
11482	'Acvrl1'	mRNA	GO:0000166///nucleotide binding+++GO:0004672///protein kinase activity+++GO:0004674///protein serine/threonine kinase activity+++GO:0004675///transmembrane receptor protein serine/threonine kinase activity+++GO:0005024///transforming growth factor beta-activated receptor activity+++GO:0005025///transforming growth factor beta receptor activity, type I+++GO:0005515///protein binding+++GO:0005524//…	molecular_function	binding+++catalytic activity+++molecular transducer activity
11484	'Aspa'	mRNA	GO:0004046///aminoacylase activity+++GO:0005515///protein binding+++GO:0016787///hydrolase activity+++GO:0016788///hydrolase activity, acting on ester bonds+++GO:0016811///hydrolase activity, acting on carbon-nitrogen (but not peptide) bonds, in linear amides+++GO:0019807///aspartoacylase activity+++GO:0042802///identical protein binding+++GO:0046872///metal ion binding	molecular_function	catalytic activity+++binding
11486	'Ada'	mRNA	GO:0001883///purine nucleoside binding+++GO:0004000///adenosine deaminase activity+++GO:0008270///zinc ion binding+++GO:0016787///hydrolase activity+++GO:0019239///deaminase activity+++GO:0046872///metal ion binding	molecular_function	binding+++catalytic activity
11487	'Adam10'	mRNA	GO:0004175///endopeptidase activity+++GO:0004222///metalloendopeptidase activity+++GO:0005515///protein binding+++GO:0008233///peptidase activity+++GO:0008237///metallopeptidase activity+++GO:0016787///hydrolase activity+++GO:0017124///SH3 domain binding+++GO:0019901///protein kinase binding+++GO:0042169///SH2 domain binding+++GO:0042803///protein homodimerization activity+++GO:0046872///metal io…	molecular_function	catalytic activity+++binding
114874	'Ddhd1'	mRNA	GO:0004620///phospholipase activity+++GO:0016787///hydrolase activity+++GO:0046872///metal ion binding	molecular_function	catalytic activity+++binding
11488	'Adam11'	mRNA	GO:0004222///metalloendopeptidase activity+++GO:0005515///protein binding+++GO:0008237///metallopeptidase activity	molecular_function	catalytic activity+++binding
114886	'Cygb'	mRNA	GO:0004096///catalase activity+++GO:0004601///peroxidase activity+++GO:0005344///oxygen carrier activity+++GO:0005506///iron ion binding+++GO:0019825///oxygen binding+++GO:0020037///heme binding+++GO:0046872///metal ion binding+++GO:0047888///fatty acid peroxidase activity	molecular_function	catalytic activity+++antioxidant activity+++molecular carrier activity+++binding
114889	'Vsx1'	mRNA	GO:0000976///transcription regulatory region sequence-specific DNA binding+++GO:0003677///DNA binding+++GO:0003682///chromatin binding+++GO:0043565///sequence-specific DNA binding+++GO:0044212///transcription regulatory region DNA binding	molecular_function	binding
11489	'Adam12'	mRNA	GO:0004222///metalloendopeptidase activity+++GO:0005515///protein binding+++GO:0008233///peptidase activity+++GO:0008237///metallopeptidase activity+++GO:0016787///hydrolase activity+++GO:0017124///SH3 domain binding+++GO:0046872///metal ion binding	molecular_function	catalytic activity+++binding
114896	'Afg3l1'	mRNA	GO:0000166///nucleotide binding+++GO:0004222///metalloendopeptidase activity+++GO:0005515///protein binding+++GO:0005524///ATP binding+++GO:0008233///peptidase activity+++GO:0008237///metallopeptidase activity+++GO:0008270///zinc ion binding+++GO:0016787///hydrolase activity+++GO:0046872///metal ion binding	molecular_function	binding+++catalytic activity
11490	'Adam15'	mRNA	GO:0004222///metalloendopeptidase activity+++GO:0005178///integrin binding+++GO:0005515///protein binding+++GO:0008233///peptidase activity+++GO:0008237///metallopeptidase activity+++GO:0016787///hydrolase activity+++GO:0017124///SH3 domain binding+++GO:0046872///metal ion binding	molecular_function	catalytic activity+++binding
11491	'Adam17'	mRNA	GO:0004175///endopeptidase activity+++GO:0004222///metalloendopeptidase activity+++GO:0004252///serine-type endopeptidase activity+++GO:0005112///Notch binding+++GO:0005138///interleukin-6 receptor binding+++GO:0005178///integrin binding+++GO:0005515///protein binding+++GO:0008233///peptidase activity+++GO:0008237///metallopeptidase activity+++GO:0016787///hydrolase activity+++GO:0017124///SH3 do…	molecular_function	catalytic activity+++binding
11492	'Adam19'	mRNA	GO:0004222///metalloendopeptidase activity+++GO:0005515///protein binding+++GO:0008233///peptidase activity+++GO:0008237///metallopeptidase activity+++GO:0016787///hydrolase activity+++GO:0017124///SH3 domain binding+++GO:0046872///metal ion binding	molecular_function	catalytic activity+++binding
11496	'Adam22'	mRNA	GO:0004222///metalloendopeptidase activity+++GO:0005515///protein binding+++GO:0008237///metallopeptidase activity	molecular_function	catalytic activity+++binding
11497	'Adam3'	mRNA	GO:0004222///metalloendopeptidase activity+++GO:0005515///protein binding+++GO:0008237///metallopeptidase activity	molecular_function	catalytic activity+++binding
11501	'Adam8'	mRNA	GO:0004222///metalloendopeptidase activity+++GO:0005178///integrin binding+++GO:0005509///calcium ion binding+++GO:0005515///protein binding+++GO:0008233///peptidase activity+++GO:0008237///metallopeptidase activity+++GO:0008270///zinc ion binding+++GO:0016787///hydrolase activity+++GO:0046872///metal ion binding+++GO:0050839///cell adhesion molecule binding	molecular_function	catalytic activity+++binding
11502	'Adam9'	mRNA	GO:0004222///metalloendopeptidase activity+++GO:0005080///protein kinase C binding+++GO:0005178///integrin binding+++GO:0005515///protein binding+++GO:0005518///collagen binding+++GO:0008233///peptidase activity+++GO:0008237///metallopeptidase activity+++GO:0016787///hydrolase activity+++GO:0017124///SH3 domain binding+++GO:0043236///laminin binding+++GO:0046872///metal ion binding	molecular_function	catalytic activity+++binding
11512	'Adcy6'	mRNA	GO:0000149///SNARE binding+++GO:0000166///nucleotide binding+++GO:0004016///adenylate cyclase activity+++GO:0005080///protein kinase C binding+++GO:0005102///signaling receptor binding+++GO:0005524///ATP binding+++GO:0008294///calcium- and calmodulin-responsive adenylate cyclase activity+++GO:0016829///lyase activity+++GO:0016849///phosphorus-oxygen lyase activity+++GO:0019901///protein kinase bi…	molecular_function	binding+++catalytic activity
11513	'Adcy7'	mRNA	GO:0000166///nucleotide binding+++GO:0004016///adenylate cyclase activity+++GO:0005524///ATP binding+++GO:0016829///lyase activity+++GO:0016849///phosphorus-oxygen lyase activity+++GO:0046872///metal ion binding	molecular_function	binding+++catalytic activity
11514	'Adcy8'	mRNA	GO:0000166///nucleotide binding+++GO:0003779///actin binding+++GO:0004016///adenylate cyclase activity+++GO:0005515///protein binding+++GO:0005516///calmodulin binding+++GO:0005524///ATP binding+++GO:0008022///protein C-terminus binding+++GO:0008294///calcium- and calmodulin-responsive adenylate cyclase activity+++GO:0016829///lyase activity+++GO:0016849///phosphorus-oxygen lyase activity+++GO:00…	molecular_function	binding+++catalytic activity
11515	'Adcy9'	mRNA	GO:0000166///nucleotide binding+++GO:0004016///adenylate cyclase activity+++GO:0005524///ATP binding+++GO:0016829///lyase activity+++GO:0016849///phosphorus-oxygen lyase activity+++GO:0046872///metal ion binding	molecular_function	binding+++catalytic activity
11517	'Adcyap1r1'	mRNA	GO:0004888///transmembrane signaling receptor activity+++GO:0004930///G protein-coupled receptor activity+++GO:0004999///vasoactive intestinal polypeptide receptor activity+++GO:0005515///protein binding+++GO:0008179///adenylate cyclase binding+++GO:0008528///G protein-coupled peptide receptor activity+++GO:0017046///peptide hormone binding+++GO:0030306///ADP-ribosylation factor binding+++GO:0042…	molecular_function	molecular transducer activity+++binding
11519	'Add2'	mRNA	GO:0003779///actin binding+++GO:0005198///structural molecule activity+++GO:0005200///structural constituent of cytoskeleton+++GO:0005516///calmodulin binding+++GO:0019901///protein kinase binding+++GO:0030507///spectrin binding+++GO:0042803///protein homodimerization activity+++GO:0046982///protein heterodimerization activity+++GO:0051015///actin filament binding	molecular_function	binding+++structural molecule activity
11520	'Plin2'	mRNA	GO:0005515///protein binding	molecular_function	binding
11522	'Adh1'	mRNA	GO:0004022///alcohol dehydrogenase (NAD) activity+++GO:0004024///alcohol dehydrogenase activity, zinc-dependent+++GO:0004745///retinol dehydrogenase activity+++GO:0008144///drug binding+++GO:0008270///zinc ion binding+++GO:0016491///oxidoreductase activity+++GO:0035276///ethanol binding+++GO:0042802///identical protein binding+++GO:0046872///metal ion binding+++GO:0051287///NAD binding	molecular_function	catalytic activity+++binding
11529	'Adh7'	mRNA	GO:0003960///NADPH:quinone reductase activity+++GO:0004022///alcohol dehydrogenase (NAD) activity+++GO:0004024///alcohol dehydrogenase activity, zinc-dependent+++GO:0004031///aldehyde oxidase activity+++GO:0004032///alditol:NADP+ 1-oxidoreductase activity+++GO:0004745///retinol dehydrogenase activity+++GO:0005503///all-trans retinal binding+++GO:0008270///zinc ion binding+++GO:0016491///oxidoredu…	molecular_function	catalytic activity+++binding+++molecular function regulator
11534	'Adk'	mRNA	GO:0000166///nucleotide binding+++GO:0004001///adenosine kinase activity+++GO:0005524///ATP binding+++GO:0016301///kinase activity+++GO:0016740///transferase activity+++GO:0016773///phosphotransferase activity, alcohol group as acceptor+++GO:0046872///metal ion binding	molecular_function	binding+++catalytic activity
11539	'Adora1'	mRNA	GO:0001609///G protein-coupled adenosine receptor activity+++GO:0001664///G protein-coupled receptor binding+++GO:0001883///purine nucleoside binding+++GO:0004930///G protein-coupled receptor activity+++GO:0005515///protein binding+++GO:0031072///heat shock protein binding+++GO:0031683///G-protein beta/gamma-subunit complex binding+++GO:0032795///heterotrimeric G-protein binding+++GO:0044877///pr…	molecular_function	molecular transducer activity+++binding
11540	'Adora2a'	mRNA	GO:0001609///G protein-coupled adenosine receptor activity+++GO:0004930///G protein-coupled receptor activity+++GO:0005515///protein binding+++GO:0019899///enzyme binding+++GO:0031802///type 5 metabotropic glutamate receptor binding+++GO:0042802///identical protein binding+++GO:0044877///protein-containing complex binding+++GO:0051393///alpha-actinin binding	molecular_function	molecular transducer activity+++binding
11545	'Parp1'	mRNA	GO:0000977///RNA polymerase II regulatory region sequence-specific DNA binding+++GO:0001228///DNA-binding transcription activator activity, RNA polymerase II-specific+++GO:0003677///DNA binding+++GO:0003682///chromatin binding+++GO:0003950///NAD+ ADP-ribosyltransferase activity+++GO:0005515///protein binding+++GO:0008134///transcription factor binding+++GO:0008270///zinc ion binding+++GO:0016740/…	molecular_function	binding+++transcription regulator activity+++catalytic activity
11550	'Adra1d'	mRNA	GO:0004930///G protein-coupled receptor activity+++GO:0004935///adrenergic receptor activity+++GO:0004937///alpha1-adrenergic receptor activity+++GO:0042802///identical protein binding+++GO:0046982///protein heterodimerization activity	molecular_function	molecular transducer activity+++binding
11551	'Adra2a'	mRNA	GO:0004930///G protein-coupled receptor activity+++GO:0004935///adrenergic receptor activity+++GO:0004938///alpha2-adrenergic receptor activity+++GO:0005515///protein binding+++GO:0019901///protein kinase binding+++GO:0031696///alpha-2C adrenergic receptor binding+++GO:0031996///thioesterase binding+++GO:0032795///heterotrimeric G-protein binding+++GO:0042802///identical protein binding+++GO:0042…	molecular_function	molecular transducer activity+++binding
11552	'Adra2b'	mRNA	GO:0004930///G protein-coupled receptor activity+++GO:0004935///adrenergic receptor activity+++GO:0004938///alpha2-adrenergic receptor activity+++GO:0005515///protein binding+++GO:0051379///epinephrine binding	molecular_function	molecular transducer activity+++binding
11553	'Adra2c'	mRNA	GO:0004930///G protein-coupled receptor activity+++GO:0004935///adrenergic receptor activity+++GO:0004938///alpha2-adrenergic receptor activity+++GO:0031694///alpha-2A adrenergic receptor binding+++GO:0042802///identical protein binding+++GO:0042803///protein homodimerization activity+++GO:0046982///protein heterodimerization activity+++GO:0051379///epinephrine binding	molecular_function	molecular transducer activity+++binding
11554	'Adrb1'	mRNA	GO:0004930///G protein-coupled receptor activity+++GO:0004935///adrenergic receptor activity+++GO:0004940///beta1-adrenergic receptor activity+++GO:0005088///Ras guanyl-nucleotide exchange factor activity+++GO:0005515///protein binding+++GO:0008144///drug binding+++GO:0030165///PDZ domain binding+++GO:0031694///alpha-2A adrenergic receptor binding+++GO:0035240///dopamine binding+++GO:0046982///pr…	molecular_function	molecular transducer activity+++binding+++molecular function regulator
11564	'Adsl'	mRNA	GO:0003824///catalytic activity+++GO:0004018///N6-(1,2-dicarboxyethyl)AMP AMP-lyase (fumarate-forming) activity+++GO:0004056///argininosuccinate lyase activity+++GO:0016829///lyase activity+++GO:0042802///identical protein binding+++GO:0070626///(S)-2-(5-amino-1-(5-phospho-D-ribosyl)imidazole-4-carboxamido)succinate AMP-lyase (fumarate-forming) activity	molecular_function	catalytic activity+++binding
11566	'Adss'	mRNA	GO:0000166///nucleotide binding+++GO:0000287///magnesium ion binding+++GO:0004019///adenylosuccinate synthase activity+++GO:0005525///GTP binding+++GO:0016874///ligase activity+++GO:0046872///metal ion binding	molecular_function	binding+++catalytic activity
11567	'Avil'	mRNA	GO:0003779///actin binding+++GO:0005515///protein binding+++GO:0005546///phosphatidylinositol-4,5-bisphosphate binding+++GO:0051015///actin filament binding+++GO:0071933///Arp2/3 complex binding	molecular_function	binding
11568	'Aebp1'	mRNA	GO:0000977///RNA polymerase II regulatory region sequence-specific DNA binding+++GO:0001227///DNA-binding transcription repressor activity, RNA polymerase II-specific+++GO:0003677///DNA binding+++GO:0003714///transcription corepressor activity+++GO:0004180///carboxypeptidase activity+++GO:0004181///metallocarboxypeptidase activity+++GO:0005516///calmodulin binding+++GO:0005518///collagen binding+…	molecular_function	binding+++transcription regulator activity+++catalytic activity
11569	'Aebp2'	mRNA	GO:0000978///RNA polymerase II proximal promoter sequence-specific DNA binding+++GO:0001227///DNA-binding transcription repressor activity, RNA polymerase II-specific+++GO:0003676///nucleic acid binding+++GO:0003677///DNA binding+++GO:0003714///transcription corepressor activity+++GO:0046872///metal ion binding	molecular_function	binding+++transcription regulator activity
11576	'Afp'	mRNA	GO:0004566///beta-glucuronidase activity+++GO:0005504///fatty acid binding+++GO:0008270///zinc ion binding+++GO:0046872///metal ion binding	molecular_function	catalytic activity+++binding
11595	'Acan'	mRNA	GO:0005509///calcium ion binding+++GO:0005515///protein binding+++GO:0005540///hyaluronic acid binding+++GO:0030246///carbohydrate binding+++GO:0046872///metal ion binding	molecular_function	binding
11596	'Ager'	mRNA	GO:0001540///amyloid-beta binding+++GO:0005515///protein binding+++GO:0008201///heparin binding+++GO:0038023///signaling receptor activity+++GO:0042802///identical protein binding+++GO:0044548///S100 protein binding+++GO:0044877///protein-containing complex binding+++GO:0070379///high mobility group box 1 binding+++GO:1904599///advanced glycation end-product binding	molecular_function	binding+++molecular transducer activity
11600	'Angpt1'	mRNA	GO:0005102///signaling receptor binding+++GO:0005172///vascular endothelial growth factor receptor binding+++GO:0005515///protein binding+++GO:0030971///receptor tyrosine kinase binding+++GO:0042802///identical protein binding	molecular_function	binding
11601	'Angpt2'	mRNA	GO:0003676///nucleic acid binding+++GO:0003677///DNA binding+++GO:0004518///nuclease activity+++GO:0004519///endonuclease activity+++GO:0004540///ribonuclease activity+++GO:0005102///signaling receptor binding+++GO:0005172///vascular endothelial growth factor receptor binding+++GO:0005515///protein binding+++GO:0016787///hydrolase activity+++GO:0030971///receptor tyrosine kinase binding+++GO:0046…	molecular_function	binding+++catalytic activity+++molecular function regulator
11602	'Angpt4'	mRNA	GO:0003676///nucleic acid binding+++GO:0003677///DNA binding+++GO:0004518///nuclease activity+++GO:0004519///endonuclease activity+++GO:0004540///ribonuclease activity+++GO:0005102///signaling receptor binding+++GO:0005172///vascular endothelial growth factor receptor binding+++GO:0016787///hydrolase activity+++GO:0030297///transmembrane receptor protein tyrosine kinase activator activity+++GO:00…	molecular_function	binding+++catalytic activity+++molecular function regulator
11603	'Agrn'	mRNA	GO:0002162///dystroglycan binding+++GO:0005201///extracellular matrix structural constituent+++GO:0005509///calcium ion binding+++GO:0005515///protein binding+++GO:0030548///acetylcholine receptor regulator activity+++GO:0033691///sialic acid binding+++GO:0035374///chondroitin sulfate binding+++GO:0036122///BMP binding+++GO:0042030///ATPase inhibitor activity+++GO:0043236///laminin binding+++GO:0…	molecular_function	binding+++structural molecule activity+++molecular function regulator
11609	'Agtr2'	mRNA	GO:0004930///G protein-coupled receptor activity+++GO:0004945///angiotensin type II receptor activity+++GO:0008134///transcription factor binding	molecular_function	molecular transducer activity+++binding
11610	'Agtrap'	mRNA	GO:0004945///angiotensin type II receptor activity+++GO:0005515///protein binding	molecular_function	molecular transducer activity+++binding
11614	'Nr0b1'	mRNA	GO:0003677///DNA binding+++GO:0003690///double-stranded DNA binding+++GO:0003707///steroid hormone receptor activity+++GO:0003714///transcription corepressor activity+++GO:0003723///RNA binding+++GO:0004879///nuclear receptor activity+++GO:0005515///protein binding+++GO:0008134///transcription factor binding+++GO:0019904///protein domain specific binding+++GO:0032448///DNA hairpin binding+++GO:00…	molecular_function	binding+++molecular transducer activity+++transcription regulator activity
11622	'Ahr'	mRNA	GO:0000976///transcription regulatory region sequence-specific DNA binding+++GO:0000981///DNA-binding transcription factor activity, RNA polymerase II-specific+++GO:0000987///proximal promoter sequence-specific DNA binding+++GO:0001094///TFIID-class transcription factor complex binding+++GO:0001223///transcription coactivator binding+++GO:0003677///DNA binding+++GO:0003700///DNA-binding transcrip…	molecular_function	binding+++transcription regulator activity
11624	'Ahrr'	mRNA	GO:0003677///DNA binding+++GO:0004879///nuclear receptor activity+++GO:0046983///protein dimerization activity+++GO:1990837///sequence-specific double-stranded DNA binding	molecular_function	binding+++transcription regulator activity
11632	'Aip'	mRNA	GO:0003712///transcription coregulator activity+++GO:0003755///peptidyl-prolyl cis-trans isomerase activity+++GO:0005515///protein binding+++GO:0017162///aryl hydrocarbon receptor binding+++GO:0036004///GAF domain binding+++GO:0051082///unfolded protein binding	molecular_function	transcription regulator activity+++catalytic activity+++binding
11634	'Aire'	mRNA	GO:0000976///transcription regulatory region sequence-specific DNA binding+++GO:0000977///RNA polymerase II regulatory region sequence-specific DNA binding+++GO:0001228///DNA-binding transcription activator activity, RNA polymerase II-specific+++GO:0003677///DNA binding+++GO:0003682///chromatin binding+++GO:0008270///zinc ion binding+++GO:0042393///histone binding+++GO:0042802///identical protein…	molecular_function	binding+++transcription regulator activity+++translation regulator activity
11636	'Ak1'	mRNA	GO:0000166///nucleotide binding+++GO:0004017///adenylate kinase activity+++GO:0004550///nucleoside diphosphate kinase activity+++GO:0005524///ATP binding+++GO:0016301///kinase activity+++GO:0016740///transferase activity+++GO:0016776///phosphotransferase activity, phosphate group as acceptor+++GO:0019205///nucleobase-containing compound kinase activity	molecular_function	binding+++catalytic activity
11637	'Ak2'	mRNA	GO:0000166///nucleotide binding+++GO:0004017///adenylate kinase activity+++GO:0005524///ATP binding+++GO:0016301///kinase activity+++GO:0016740///transferase activity+++GO:0016776///phosphotransferase activity, phosphate group as acceptor+++GO:0019205///nucleobase-containing compound kinase activity	molecular_function	binding+++catalytic activity
11639	'Ak4'	mRNA	GO:0000166///nucleotide binding+++GO:0004017///adenylate kinase activity+++GO:0004550///nucleoside diphosphate kinase activity+++GO:0005524///ATP binding+++GO:0005525///GTP binding+++GO:0016301///kinase activity+++GO:0016740///transferase activity+++GO:0016776///phosphotransferase activity, phosphate group as acceptor+++GO:0019205///nucleobase-containing compound kinase activity+++GO:0042802///id…	molecular_function	binding+++catalytic activity
11640	'Akap1'	mRNA	GO:0003676///nucleic acid binding+++GO:0003723///RNA binding+++GO:0005515///protein binding+++GO:0008017///microtubule binding+++GO:0019901///protein kinase binding+++GO:0019903///protein phosphatase binding+++GO:0030346///protein phosphatase 2B binding+++GO:0034237///protein kinase A regulatory subunit binding+++GO:0048487///beta-tubulin binding+++GO:0060090///molecular adaptor activity	molecular_function	binding
11642	'Akap3'	mRNA	GO:0005515///protein binding+++GO:0051018///protein kinase A binding	molecular_function	binding
11643	'Akap4'	mRNA	GO:0005515///protein binding+++GO:0016301///kinase activity+++GO:0051018///protein kinase A binding	molecular_function	binding+++catalytic activity
11647	'Alpl'	mRNA	GO:0003824///catalytic activity+++GO:0004035///alkaline phosphatase activity+++GO:0005515///protein binding+++GO:0016462///pyrophosphatase activity+++GO:0016787///hydrolase activity+++GO:0016791///phosphatase activity+++GO:0046872///metal ion binding	molecular_function	catalytic activity+++binding
11650	'Alppl2'	mRNA	GO:0003824///catalytic activity+++GO:0004035///alkaline phosphatase activity+++GO:0016787///hydrolase activity+++GO:0016791///phosphatase activity+++GO:0046872///metal ion binding	molecular_function	catalytic activity+++binding
11651	'Akt1'	mRNA	GO:0000166///nucleotide binding+++GO:0004672///protein kinase activity+++GO:0004674///protein serine/threonine kinase activity+++GO:0004712///protein serine/threonine/tyrosine kinase activity+++GO:0005080///protein kinase C binding+++GO:0005515///protein binding+++GO:0005516///calmodulin binding+++GO:0005524///ATP binding+++GO:0005547///phosphatidylinositol-3,4,5-trisphosphate binding+++GO:001630…	molecular_function	binding+++catalytic activity+++molecular function regulator
11652	'Akt2'	mRNA	GO:0000166///nucleotide binding+++GO:0004672///protein kinase activity+++GO:0004674///protein serine/threonine kinase activity+++GO:0005080///protein kinase C binding+++GO:0005515///protein binding+++GO:0005524///ATP binding+++GO:0016301///kinase activity+++GO:0016740///transferase activity+++GO:0046872///metal ion binding	molecular_function	binding+++catalytic activity
11655	'Alas1'	mRNA	GO:0003824///catalytic activity+++GO:0003870///5-aminolevulinate synthase activity+++GO:0016740///transferase activity+++GO:0016746///transferase activity, transferring acyl groups+++GO:0030170///pyridoxal phosphate binding+++GO:0042802///identical protein binding	molecular_function	catalytic activity+++binding
11656	'Alas2'	mRNA	GO:0003824///catalytic activity+++GO:0003870///5-aminolevulinate synthase activity+++GO:0016594///glycine binding+++GO:0016740///transferase activity+++GO:0016746///transferase activity, transferring acyl groups+++GO:0030170///pyridoxal phosphate binding+++GO:0050662///coenzyme binding	molecular_function	catalytic activity+++binding
11658	'Alcam'	mRNA	GO:0005515///protein binding+++GO:0042802///identical protein binding	molecular_function	binding
11666	'Abcd1'	mRNA	GO:0000166///nucleotide binding+++GO:0005324///long-chain fatty acid transporter activity+++GO:0005515///protein binding+++GO:0005524///ATP binding+++GO:0015607///fatty-acyl-CoA transmembrane transporter activity+++GO:0016887///ATPase activity+++GO:0019899///enzyme binding+++GO:0042626///ATPase activity, coupled to transmembrane movement of substances+++GO:0042802///identical protein binding+++GO…	molecular_function	binding+++transporter activity+++catalytic activity
11668	'Aldh1a1'	mRNA	GO:0001758///retinal dehydrogenase activity+++GO:0004028///3-chloroallyl aldehyde dehydrogenase activity+++GO:0004029///aldehyde dehydrogenase (NAD) activity+++GO:0016491///oxidoreductase activity+++GO:0016620///oxidoreductase activity, acting on the aldehyde or oxo group of donors, NAD or NADP as acceptor+++GO:0016918///retinal binding+++GO:0018479///benzaldehyde dehydrogenase (NAD+) activity+++…	molecular_function	catalytic activity+++binding
11669	'Aldh2'	mRNA	GO:0004029///aldehyde dehydrogenase (NAD) activity+++GO:0005515///protein binding+++GO:0016491///oxidoreductase activity+++GO:0016620///oxidoreductase activity, acting on the aldehyde or oxo group of donors, NAD or NADP as acceptor+++GO:0042802///identical protein binding+++GO:0043878///glyceraldehyde-3-phosphate dehydrogenase (NAD+) (non-phosphorylating) activity+++GO:0051287///NAD binding+++GO:…	molecular_function	catalytic activity+++binding
116701	'Fgfrl1'	mRNA	GO:0001571///non-tyrosine kinase fibroblast growth factor receptor activity+++GO:0005007///fibroblast growth factor-activated receptor activity+++GO:0008201///heparin binding+++GO:0017134///fibroblast growth factor binding+++GO:0042802///identical protein binding	molecular_function	molecular transducer activity+++catalytic activity+++binding
11676	'Aldoc'	mRNA	GO:0003824///catalytic activity+++GO:0004332///fructose-bisphosphate aldolase activity+++GO:0008092///cytoskeletal protein binding+++GO:0016829///lyase activity+++GO:0042802///identical protein binding+++GO:0044877///protein-containing complex binding	molecular_function	catalytic activity+++binding
116810	'Foxn4'	mRNA	GO:0000987///proximal promoter sequence-specific DNA binding+++GO:0003677///DNA binding+++GO:0003682///chromatin binding+++GO:0003700///DNA-binding transcription factor activity+++GO:0043565///sequence-specific DNA binding	molecular_function	binding+++transcription regulator activity
11682	'Alk'	mRNA	GO:0000166///nucleotide binding+++GO:0004672///protein kinase activity+++GO:0004713///protein tyrosine kinase activity+++GO:0004714///transmembrane receptor protein tyrosine kinase activity+++GO:0005515///protein binding+++GO:0005524///ATP binding+++GO:0016301///kinase activity+++GO:0016740///transferase activity+++GO:0042802///identical protein binding	molecular_function	binding+++catalytic activity+++molecular transducer activity
116838	'Rims2'	mRNA	GO:0005515///protein binding+++GO:0017137///Rab GTPase binding+++GO:0019904///protein domain specific binding+++GO:0044325///ion channel binding+++GO:0044877///protein-containing complex binding+++GO:0046872///metal ion binding+++GO:0098882///structural constituent of presynaptic active zone	molecular_function	binding+++structural molecule activity
11684	'Alox12'	mRNA	GO:0004052///arachidonate 12-lipoxygenase activity+++GO:0005506///iron ion binding+++GO:0016165///linoleate 13S-lipoxygenase activity+++GO:0016491///oxidoreductase activity+++GO:0016702///oxidoreductase activity, acting on single donors with incorporation of molecular oxygen, incorporation of two atoms of oxygen+++GO:0016787///hydrolase activity+++GO:0046872///metal ion binding+++GO:0047977///hep…	molecular_function	catalytic activity+++binding
116848	'Baz2a'	mRNA	GO:0001164///RNA polymerase I CORE element sequence-specific DNA binding+++GO:0003677///DNA binding+++GO:0003723///RNA binding+++GO:0005515///protein binding+++GO:0042393///histone binding+++GO:0046872///metal ion binding+++GO:0070577///lysine-acetylated histone binding	molecular_function	binding
11685	'Alox12e'	mRNA	GO:0004052///arachidonate 12-lipoxygenase activity+++GO:0005506///iron ion binding+++GO:0016165///linoleate 13S-lipoxygenase activity+++GO:0016491///oxidoreductase activity+++GO:0016702///oxidoreductase activity, acting on single donors with incorporation of molecular oxygen, incorporation of two atoms of oxygen+++GO:0046872///metal ion binding+++GO:0050473///arachidonate 15-lipoxygenase activity…	molecular_function	catalytic activity+++binding
11686	'Alox12b'	mRNA	GO:0003824///catalytic activity+++GO:0004052///arachidonate 12-lipoxygenase activity+++GO:0005506///iron ion binding+++GO:0016491///oxidoreductase activity+++GO:0016702///oxidoreductase activity, acting on single donors with incorporation of molecular oxygen, incorporation of two atoms of oxygen+++GO:0046872///metal ion binding+++GO:0047677///arachidonate 8(R)-lipoxygenase activity+++GO:0051213//…	molecular_function	catalytic activity+++binding
11687	'Alox15'	mRNA	GO:0004052///arachidonate 12-lipoxygenase activity+++GO:0005506///iron ion binding+++GO:0005546///phosphatidylinositol-4,5-bisphosphate binding+++GO:0008289///lipid binding+++GO:0016165///linoleate 13S-lipoxygenase activity+++GO:0016491///oxidoreductase activity+++GO:0016702///oxidoreductase activity, acting on single donors with incorporation of molecular oxygen, incorporation of two atoms of ox…	molecular_function	catalytic activity+++binding
116870	'Mta1'	mRNA	GO:0000978///RNA polymerase II proximal promoter sequence-specific DNA binding+++GO:0001103///RNA polymerase II repressing transcription factor binding+++GO:0003677///DNA binding+++GO:0003682///chromatin binding+++GO:0003713///transcription coactivator activity+++GO:0003714///transcription corepressor activity+++GO:0005515///protein binding+++GO:0008270///zinc ion binding+++GO:0019899///enzyme bi…	molecular_function	binding+++transcription regulator activity
116871	'Mta3'	mRNA	GO:0001103///RNA polymerase II repressing transcription factor binding+++GO:0003677///DNA binding+++GO:0003682///chromatin binding+++GO:0003713///transcription coactivator activity+++GO:0003714///transcription corepressor activity+++GO:0005515///protein binding+++GO:0008270///zinc ion binding+++GO:0042826///histone deacetylase binding+++GO:0043565///sequence-specific DNA binding+++GO:0044877///pr…	molecular_function	binding+++transcription regulator activity
116873	'Stim2'	mRNA	GO:0005246///calcium channel regulator activity+++GO:0005509///calcium ion binding+++GO:0005515///protein binding+++GO:0015279///store-operated calcium channel activity+++GO:0046872///metal ion binding	molecular_function	molecular function regulator+++binding+++transporter activity
11689	'Alox5'	mRNA	GO:0004051///arachidonate 5-lipoxygenase activity+++GO:0005506///iron ion binding+++GO:0005515///protein binding+++GO:0016491///oxidoreductase activity+++GO:0016702///oxidoreductase activity, acting on single donors with incorporation of molecular oxygen, incorporation of two atoms of oxygen+++GO:0046872///metal ion binding+++GO:0051213///dioxygenase activity	molecular_function	catalytic activity+++binding
116891	'Derl2'	mRNA	GO:0005515///protein binding+++GO:0051787///misfolded protein binding+++GO:1990381///ubiquitin-specific protease binding	molecular_function	binding
11690	'Alox5ap'	mRNA	GO:0004051///arachidonate 5-lipoxygenase activity+++GO:0004364///glutathione transferase activity+++GO:0004464///leukotriene-C4 synthase activity+++GO:0004602///glutathione peroxidase activity+++GO:0005515///protein binding+++GO:0008047///enzyme activator activity+++GO:0019899///enzyme binding+++GO:0042802///identical protein binding+++GO:0044877///protein-containing complex binding+++GO:0047485/…	molecular_function	catalytic activity+++antioxidant activity+++binding+++molecular function regulator
116904	'Alpk3'	mRNA	GO:0003674///molecular_function+++GO:0004674///protein serine/threonine kinase activity+++GO:0005524///ATP binding+++GO:0016301///kinase activity+++GO:0016740///transferase activity	molecular_function	molecular_function+++catalytic activity+++binding
116905	'Dph1'	mRNA	GO:0005515///protein binding+++GO:0016740///transferase activity	molecular_function	binding+++catalytic activity
116939	'Pnpla3'	mRNA	GO:0003841///1-acylglycerol-3-phosphate O-acyltransferase activity+++GO:0004623///phospholipase A2 activity+++GO:0004806///triglyceride lipase activity+++GO:0016740///transferase activity+++GO:0016746///transferase activity, transferring acyl groups+++GO:0016787///hydrolase activity+++GO:0035727///lysophosphatidic acid binding+++GO:0036042///long-chain fatty acyl-CoA binding+++GO:0042171///lysoph…	molecular_function	catalytic activity+++binding
11694	'Alx3'	mRNA	GO:0000977///RNA polymerase II regulatory region sequence-specific DNA binding+++GO:0000981///DNA-binding transcription factor activity, RNA polymerase II-specific+++GO:0003677///DNA binding+++GO:0003700///DNA-binding transcription factor activity+++GO:0043565///sequence-specific DNA binding	molecular_function	binding+++transcription regulator activity
11695	'Alx4'	mRNA	GO:0000977///RNA polymerase II regulatory region sequence-specific DNA binding+++GO:0000981///DNA-binding transcription factor activity, RNA polymerase II-specific+++GO:0001228///DNA-binding transcription activator activity, RNA polymerase II-specific+++GO:0003677///DNA binding+++GO:0003700///DNA-binding transcription factor activity+++GO:0005515///protein binding+++GO:0043565///sequence-specific…	molecular_function	binding+++transcription regulator activity
117146	'Ube3b'	mRNA	GO:0004842///ubiquitin-protein transferase activity+++GO:0016740///transferase activity+++GO:0061631///ubiquitin conjugating enzyme activity	molecular_function	catalytic activity
117147	'Acsm1'	mRNA	GO:0000166///nucleotide binding+++GO:0003824///catalytic activity+++GO:0003996///acyl-CoA ligase activity+++GO:0004321///fatty-acyl-CoA synthase activity+++GO:0005524///ATP binding+++GO:0005525///GTP binding+++GO:0015645///fatty acid ligase activity+++GO:0016874///ligase activity+++GO:0018858///benzoate-CoA ligase activity+++GO:0046872///metal ion binding+++GO:0047760///butyrate-CoA ligase activi…	molecular_function	binding+++catalytic activity
117148	'Necab2'	mRNA	GO:0005509///calcium ion binding+++GO:0031687///A2A adenosine receptor binding+++GO:0031802///type 5 metabotropic glutamate receptor binding+++GO:0042802///identical protein binding+++GO:0046872///metal ion binding	molecular_function	binding
117149	'Tirap'	mRNA	GO:0005080///protein kinase C binding+++GO:0005515///protein binding+++GO:0005546///phosphatidylinositol-4,5-bisphosphate binding+++GO:0035662///Toll-like receptor 4 binding+++GO:0035663///Toll-like receptor 2 binding+++GO:0042802///identical protein binding	molecular_function	binding
117150	'Pip4k2c'	mRNA	GO:0000166///nucleotide binding+++GO:0005524///ATP binding+++GO:0016301///kinase activity+++GO:0016307///phosphatidylinositol phosphate kinase activity+++GO:0016308///1-phosphatidylinositol-4-phosphate 5-kinase activity+++GO:0016309///1-phosphatidylinositol-5-phosphate 4-kinase activity+++GO:0016740///transferase activity+++GO:0042802///identical protein binding	molecular_function	binding+++catalytic activity
117158	'Scgb3a2'	mRNA	GO:0005515///protein binding	molecular_function	binding
11717	'Ampd3'	mRNA	GO:0003876///AMP deaminase activity+++GO:0016787///hydrolase activity+++GO:0019239///deaminase activity+++GO:0046872///metal ion binding	molecular_function	catalytic activity+++binding
117197	'Bloc1s4'	mRNA	GO:0005515///protein binding	molecular_function	binding
117198	'Ivns1abp'	mRNA	GO:0005515///protein binding+++GO:0008137///NADH dehydrogenase (ubiquinone) activity	molecular_function	binding+++catalytic activity
11720	'Mat1a'	mRNA	GO:0000166///nucleotide binding+++GO:0000287///magnesium ion binding+++GO:0004478///methionine adenosyltransferase activity+++GO:0005524///ATP binding+++GO:0016597///amino acid binding+++GO:0016740///transferase activity+++GO:0042802///identical protein binding+++GO:0043531///ADP binding+++GO:0046872///metal ion binding	molecular_function	binding+++catalytic activity
117229	'Stk33'	mRNA	GO:0000166///nucleotide binding+++GO:0004672///protein kinase activity+++GO:0004674///protein serine/threonine kinase activity+++GO:0005515///protein binding+++GO:0005524///ATP binding+++GO:0016301///kinase activity+++GO:0016740///transferase activity	molecular_function	binding+++catalytic activity
11733	'Ank1'	mRNA	GO:0005515///protein binding+++GO:0008093///cytoskeletal adaptor activity+++GO:0019899///enzyme binding+++GO:0019903///protein phosphatase binding+++GO:0030507///spectrin binding+++GO:0044325///ion channel binding+++GO:0051117///ATPase binding	molecular_function	binding
11735	'Ank3'	mRNA	GO:0005200///structural constituent of cytoskeleton+++GO:0005515///protein binding+++GO:0008092///cytoskeletal protein binding+++GO:0030507///spectrin binding+++GO:0030674///protein binding, bridging+++GO:0044325///ion channel binding+++GO:0045296///cadherin binding+++GO:0140031///phosphorylation-dependent protein binding	molecular_function	structural molecule activity+++binding
11736	'Ankfy1'	mRNA	GO:0017137///Rab GTPase binding+++GO:0046872///metal ion binding+++GO:1901981///phosphatidylinositol phosphate binding	molecular_function	binding
11737	'Anp32a'	mRNA	GO:0005515///protein binding+++GO:0042393///histone binding	molecular_function	binding
11746	'Anxa4'	mRNA	GO:0005509///calcium ion binding+++GO:0005544///calcium-dependent phospholipid binding+++GO:0008201///heparin binding+++GO:0035374///chondroitin sulfate binding+++GO:0042802///identical protein binding+++GO:0048306///calcium-dependent protein binding+++GO:0051059///NF-kappaB binding	molecular_function	binding
11747	'Anxa5'	mRNA	GO:0005388///calcium-transporting ATPase activity+++GO:0005509///calcium ion binding+++GO:0005515///protein binding+++GO:0005544///calcium-dependent phospholipid binding+++GO:0008201///heparin binding+++GO:0017046///peptide hormone binding+++GO:0030971///receptor tyrosine kinase binding+++GO:0042802///identical protein binding	molecular_function	catalytic activity+++transporter activity+++binding
11749	'Anxa6'	mRNA	GO:0001786///phosphatidylserine binding+++GO:0005262///calcium channel activity+++GO:0005509///calcium ion binding+++GO:0005525///GTP binding+++GO:0005544///calcium-dependent phospholipid binding+++GO:0008289///lipid binding+++GO:0015276///ligand-gated ion channel activity+++GO:0015485///cholesterol binding+++GO:0035374///chondroitin sulfate binding+++GO:0042802///identical protein binding+++GO:0…	molecular_function	binding+++transporter activity
11754	'Aoc3'	mRNA	GO:0005507///copper ion binding+++GO:0005509///calcium ion binding+++GO:0008131///primary amine oxidase activity+++GO:0016491///oxidoreductase activity+++GO:0042802///identical protein binding+++GO:0046872///metal ion binding+++GO:0046982///protein heterodimerization activity+++GO:0048038///quinone binding+++GO:0052593///tryptamine:oxygen oxidoreductase (deaminating) activity+++GO:0052594///amino…	molecular_function	binding+++catalytic activity
11757	'Prdx3'	mRNA	GO:0004601///peroxidase activity+++GO:0008022///protein C-terminus binding+++GO:0008379///thioredoxin peroxidase activity+++GO:0016209///antioxidant activity+++GO:0016491///oxidoreductase activity+++GO:0019900///kinase binding+++GO:0019901///protein kinase binding+++GO:0042802///identical protein binding+++GO:0043027///cysteine-type endopeptidase inhibitor activity involved in apoptotic process++…	molecular_function	catalytic activity+++antioxidant activity+++binding+++molecular function regulator
117600	'Srgap1'	mRNA	GO:0005096///GTPase activator activity+++GO:0005515///protein binding+++GO:0017048///Rho GTPase binding+++GO:0048365///Rac GTPase binding	molecular_function	molecular function regulator+++binding
117606	'Boc'	mRNA	GO:0005515///protein binding	molecular_function	binding
11764	'Ap1b1'	mRNA	GO:0005515///protein binding+++GO:0019901///protein kinase binding+++GO:0030276///clathrin binding	molecular_function	binding
11765	'Ap1g1'	mRNA	GO:0005515///protein binding+++GO:0005518///collagen binding+++GO:0008022///protein C-terminus binding+++GO:0017137///Rab GTPase binding+++GO:0019894///kinesin binding+++GO:0030742///GTP-dependent protein binding+++GO:0035615///clathrin adaptor activity	molecular_function	binding+++cargo receptor activity
11766	'Ap1g2'	mRNA	GO:0005515///protein binding+++GO:0035615///clathrin adaptor activity	molecular_function	binding+++cargo receptor activity
11767	'Ap1m1'	mRNA	GO:0005515///protein binding+++GO:0035615///clathrin adaptor activity	molecular_function	binding+++cargo receptor activity
11769	'Ap1s1'	mRNA	GO:0005515///protein binding	molecular_function	binding
11771	'Ap2a1'	mRNA	GO:0005515///protein binding+++GO:0008022///protein C-terminus binding+++GO:0019901///protein kinase binding+++GO:0035615///clathrin adaptor activity+++GO:0044877///protein-containing complex binding+++GO:0050750///low-density lipoprotein particle receptor binding	molecular_function	binding+++cargo receptor activity
11772	'Ap2a2'	mRNA	GO:0005515///protein binding+++GO:0008289///lipid binding+++GO:0019901///protein kinase binding+++GO:0019904///protein domain specific binding+++GO:0035091///phosphatidylinositol binding+++GO:0035615///clathrin adaptor activity+++GO:0044877///protein-containing complex binding+++GO:0097718///disordered domain specific binding	molecular_function	binding+++cargo receptor activity
11773	'Ap2m1'	mRNA	GO:0005048///signal sequence binding+++GO:0005515///protein binding+++GO:0008289///lipid binding+++GO:0035615///clathrin adaptor activity+++GO:0044325///ion channel binding+++GO:0050750///low-density lipoprotein particle receptor binding+++GO:0097718///disordered domain specific binding	molecular_function	binding+++cargo receptor activity
11774	'Ap3b1'	mRNA	GO:0017137///Rab GTPase binding+++GO:0019903///protein phosphatase binding+++GO:0030276///clathrin binding+++GO:0030742///GTP-dependent protein binding+++GO:0046872///metal ion binding	molecular_function	binding
11781	'Ap4m1'	mRNA	GO:0005515///protein binding+++GO:0019904///protein domain specific binding	molecular_function	binding
11783	'Apaf1'	mRNA	GO:0000166///nucleotide binding+++GO:0005524///ATP binding+++GO:0008233///peptidase activity+++GO:0008656///cysteine-type endopeptidase activator activity involved in apoptotic process+++GO:0031072///heat shock protein binding+++GO:0042802///identical protein binding+++GO:0043531///ADP binding	molecular_function	binding+++catalytic activity+++molecular function regulator
11784	'Apba2'	mRNA	GO:0001540///amyloid-beta binding+++GO:0005515///protein binding+++GO:0042802///identical protein binding	molecular_function	binding
11787	'Apbb2'	mRNA	GO:0001540///amyloid-beta binding+++GO:0005515///protein binding+++GO:0008134///transcription factor binding+++GO:0035035///histone acetyltransferase binding	molecular_function	binding
11789	'Apc'	mRNA	GO:0002020///protease binding+++GO:0005515///protein binding+++GO:0008013///beta-catenin binding+++GO:0008017///microtubule binding+++GO:0019887///protein kinase regulator activity+++GO:0019901///protein kinase binding+++GO:0031625///ubiquitin protein ligase binding+++GO:0044877///protein-containing complex binding+++GO:0045295///gamma-catenin binding+++GO:0051010///microtubule plus-end binding++…	molecular_function	binding+++molecular function regulator
11790	'Speg'	mRNA	GO:0000166///nucleotide binding+++GO:0004672///protein kinase activity+++GO:0004674///protein serine/threonine kinase activity+++GO:0005524///ATP binding+++GO:0016301///kinase activity+++GO:0016740///transferase activity	molecular_function	binding+++catalytic activity
11797	'Birc2'	mRNA	GO:0003713///transcription coactivator activity+++GO:0004842///ubiquitin-protein transferase activity+++GO:0005515///protein binding+++GO:0008270///zinc ion binding+++GO:0016740///transferase activity+++GO:0042802///identical protein binding+++GO:0043027///cysteine-type endopeptidase inhibitor activity involved in apoptotic process+++GO:0043130///ubiquitin binding+++GO:0044877///protein-containin…	molecular_function	transcription regulator activity+++catalytic activity+++binding+++molecular function regulator
11798	'Xiap'	mRNA	GO:0002020///protease binding+++GO:0004842///ubiquitin-protein transferase activity+++GO:0005515///protein binding+++GO:0016740///transferase activity+++GO:0042802///identical protein binding+++GO:0043027///cysteine-type endopeptidase inhibitor activity involved in apoptotic process+++GO:0046872///metal ion binding+++GO:0061630///ubiquitin protein ligase activity+++GO:0097110///scaffold protein b…	molecular_function	binding+++catalytic activity+++molecular function regulator
11799	'Birc5'	mRNA	GO:0004869///cysteine-type endopeptidase inhibitor activity+++GO:0005515///protein binding+++GO:0008017///microtubule binding+++GO:0008270///zinc ion binding+++GO:0008536///Ran GTPase binding+++GO:0015631///tubulin binding+++GO:0019899///enzyme binding+++GO:0030414///peptidase inhibitor activity+++GO:0042802///identical protein binding+++GO:0042803///protein homodimerization activity+++GO:0043027…	molecular_function	molecular function regulator+++binding
11803	'Aplp1'	mRNA	GO:0005515///protein binding+++GO:0008201///heparin binding+++GO:0031694///alpha-2A adrenergic receptor binding+++GO:0031695///alpha-2B adrenergic receptor binding+++GO:0031696///alpha-2C adrenergic receptor binding+++GO:0042802///identical protein binding+++GO:0046872///metal ion binding+++GO:0046914///transition metal ion binding	molecular_function	binding
11804	'Aplp2'	mRNA	GO:0003677///DNA binding+++GO:0004867///serine-type endopeptidase inhibitor activity+++GO:0005515///protein binding+++GO:0008201///heparin binding+++GO:0042802///identical protein binding+++GO:0046872///metal ion binding+++GO:0046914///transition metal ion binding	molecular_function	binding+++molecular function regulator
11806	'Apoa1'	mRNA	GO:0001540///amyloid-beta binding+++GO:0005102///signaling receptor binding+++GO:0005319///lipid transporter activity+++GO:0005515///protein binding+++GO:0005543///phospholipid binding+++GO:0008035///high-density lipoprotein particle binding+++GO:0008289///lipid binding+++GO:0015485///cholesterol binding+++GO:0019899///enzyme binding+++GO:0031072///heat shock protein binding+++GO:0031210///phosph…	molecular_function	binding+++transporter activity+++molecular function regulator
11808	'Apoa4'	mRNA	GO:0005507///copper ion binding+++GO:0005543///phospholipid binding+++GO:0008289///lipid binding+++GO:0015485///cholesterol binding+++GO:0016209///antioxidant activity+++GO:0031210///phosphatidylcholine binding+++GO:0042802///identical protein binding+++GO:0042803///protein homodimerization activity+++GO:0060228///phosphatidylcholine-sterol O-acyltransferase activator activity+++GO:0120020///inte…	molecular_function	binding+++antioxidant activity+++molecular function regulator+++transporter activity
11816	'Apoe'	mRNA	GO:0001540///amyloid-beta binding+++GO:0005102///signaling receptor binding+++GO:0005319///lipid transporter activity+++GO:0005515///protein binding+++GO:0005543///phospholipid binding+++GO:0008201///heparin binding+++GO:0008289///lipid binding+++GO:0016209///antioxidant activity+++GO:0042802///identical protein binding+++GO:0042803///protein homodimerization activity+++GO:0043395///heparan sulfa…	molecular_function	binding+++transporter activity+++antioxidant activity+++molecular function regulator
11819	'Nr2f2'	mRNA	GO:0000977///RNA polymerase II regulatory region sequence-specific DNA binding+++GO:0001972///retinoic acid binding+++GO:0003677///DNA binding+++GO:0003700///DNA-binding transcription factor activity+++GO:0003707///steroid hormone receptor activity+++GO:0004879///nuclear receptor activity+++GO:0008270///zinc ion binding+++GO:0042803///protein homodimerization activity+++GO:0043565///sequence-spec…	molecular_function	binding+++transcription regulator activity+++molecular transducer activity
11820	'App'	mRNA	GO:0000978///RNA polymerase II proximal promoter sequence-specific DNA binding+++GO:0000979///RNA polymerase II core promoter sequence-specific DNA binding+++GO:0001664///G protein-coupled receptor binding+++GO:0004867///serine-type endopeptidase inhibitor activity+++GO:0005102///signaling receptor binding+++GO:0005109///frizzled binding+++GO:0005158///insulin receptor binding+++GO:0005178///inte…	molecular_function	binding+++molecular function regulator
11821	'Aprt'	mRNA	GO:0002055///adenine binding+++GO:0003999///adenine phosphoribosyltransferase activity+++GO:0016208///AMP binding+++GO:0016740///transferase activity+++GO:0016757///transferase activity, transferring glycosyl groups	molecular_function	binding+++catalytic activity
11826	'Aqp1'	mRNA	GO:0005223///intracellular cGMP-activated cation channel activity+++GO:0005267///potassium channel activity+++GO:0005372///water transmembrane transporter activity+++GO:0008519///ammonium transmembrane transporter activity+++GO:0015079///potassium ion transmembrane transporter activity+++GO:0015168///glycerol transmembrane transporter activity+++GO:0015250///water channel activity+++GO:0015267///…	molecular_function	transporter activity+++binding
11830	'Aqp5'	mRNA	GO:0005515///protein binding+++GO:0015250///water channel activity+++GO:0015267///channel activity+++GO:0042802///identical protein binding	molecular_function	binding+++transporter activity
11834	'Aqr'	mRNA	GO:0000166///nucleotide binding+++GO:0003723///RNA binding+++GO:0003724///RNA helicase activity+++GO:0003729///mRNA binding+++GO:0004386///helicase activity+++GO:0005524///ATP binding+++GO:0016787///hydrolase activity	molecular_function	binding+++catalytic activity
11835	'Ar'	mRNA	GO:0000976///transcription regulatory region sequence-specific DNA binding+++GO:0000978///RNA polymerase II proximal promoter sequence-specific DNA binding+++GO:0001085///RNA polymerase II transcription factor binding+++GO:0001091///RNA polymerase II basal transcription factor binding+++GO:0001228///DNA-binding transcription activator activity, RNA polymerase II-specific+++GO:0003677///DNA bindin…	molecular_function	binding+++transcription regulator activity
11836	'Araf'	mRNA	GO:0000166///nucleotide binding+++GO:0004672///protein kinase activity+++GO:0004674///protein serine/threonine kinase activity+++GO:0004709///MAP kinase kinase kinase activity+++GO:0005515///protein binding+++GO:0005524///ATP binding+++GO:0016301///kinase activity+++GO:0016740///transferase activity+++GO:0046872///metal ion binding	molecular_function	binding+++catalytic activity
11838	'Arc'	mRNA	GO:0003723///RNA binding+++GO:0003729///mRNA binding+++GO:0003779///actin binding+++GO:0005515///protein binding	molecular_function	binding
11840	'Arf1'	mRNA	GO:0000166///nucleotide binding+++GO:0000287///magnesium ion binding+++GO:0005515///protein binding+++GO:0005525///GTP binding+++GO:0019003///GDP binding+++GO:0019904///protein domain specific binding+++GO:1990583///phospholipase D activator activity	molecular_function	binding+++molecular function regulator
11841	'Arf2'	mRNA	GO:0000166///nucleotide binding+++GO:0005525///GTP binding	molecular_function	binding
11844	'Arf5'	mRNA	GO:0000166///nucleotide binding+++GO:0005515///protein binding+++GO:0005525///GTP binding	molecular_function	binding
118445	'Klf16'	mRNA	GO:0000976///transcription regulatory region sequence-specific DNA binding+++GO:0000978///RNA polymerase II proximal promoter sequence-specific DNA binding+++GO:0000981///DNA-binding transcription factor activity, RNA polymerase II-specific+++GO:0001227///DNA-binding transcription repressor activity, RNA polymerase II-specific+++GO:0003676///nucleic acid binding+++GO:0003677///DNA binding+++GO:00…	molecular_function	binding+++transcription regulator activity
118446	'Gjc3'	mRNA	GO:0005243///gap junction channel activity+++GO:0042802///identical protein binding	molecular_function	transporter activity+++binding
118449	'Synpo2'	mRNA	GO:0003779///actin binding+++GO:0005515///protein binding+++GO:0030674///protein binding, bridging+++GO:0031005///filamin binding+++GO:0051371///muscle alpha-actinin binding+++GO:0051393///alpha-actinin binding+++GO:0071889///14-3-3 protein binding	molecular_function	binding
11845	'Arf6'	mRNA	GO:0000166///nucleotide binding+++GO:0003924///GTPase activity+++GO:0005515///protein binding+++GO:0005525///GTP binding+++GO:0031996///thioesterase binding+++GO:0047485///protein N-terminus binding	molecular_function	binding+++catalytic activity
118453	'Mmp28'	mRNA	GO:0004222///metalloendopeptidase activity+++GO:0008233///peptidase activity+++GO:0008237///metallopeptidase activity+++GO:0008270///zinc ion binding+++GO:0016787///hydrolase activity+++GO:0046872///metal ion binding	molecular_function	catalytic activity+++binding
11847	'Arg2'	mRNA	GO:0004053///arginase activity+++GO:0016787///hydrolase activity+++GO:0016813///hydrolase activity, acting on carbon-nitrogen (but not peptide) bonds, in linear amidines+++GO:0030145///manganese ion binding+++GO:0046872///metal ion binding+++GO:0050998///nitric-oxide synthase binding	molecular_function	catalytic activity+++binding
11848	'Rhoa'	mRNA	GO:0000166///nucleotide binding+++GO:0003924///GTPase activity+++GO:0005515///protein binding+++GO:0005525///GTP binding+++GO:0016787///hydrolase activity+++GO:0017022///myosin binding+++GO:0019003///GDP binding+++GO:0019904///protein domain specific binding+++GO:0051022///Rho GDP-dissociation inhibitor binding	molecular_function	binding+++catalytic activity
11852	'Rhob'	mRNA	GO:0000166///nucleotide binding+++GO:0003924///GTPase activity+++GO:0005515///protein binding+++GO:0005525///GTP binding+++GO:0019003///GDP binding+++GO:0019901///protein kinase binding	molecular_function	binding+++catalytic activity
11853	'Rhoc'	mRNA	GO:0000166///nucleotide binding+++GO:0003924///GTPase activity+++GO:0005515///protein binding+++GO:0005525///GTP binding+++GO:0019901///protein kinase binding	molecular_function	binding+++catalytic activity
11854	'Rhod'	mRNA	GO:0000166///nucleotide binding+++GO:0003924///GTPase activity+++GO:0004930///G protein-coupled receptor activity+++GO:0005502///11-cis retinal binding+++GO:0005515///protein binding+++GO:0005525///GTP binding+++GO:0008020///G protein-coupled photoreceptor activity+++GO:0009881///photoreceptor activity+++GO:0016918///retinal binding+++GO:0019901///protein kinase binding+++GO:0030507///spectrin bi…	molecular_function	binding+++catalytic activity+++molecular transducer activity
11859	'Phox2a'	mRNA	GO:0000977///RNA polymerase II regulatory region sequence-specific DNA binding+++GO:0000978///RNA polymerase II proximal promoter sequence-specific DNA binding+++GO:0000981///DNA-binding transcription factor activity, RNA polymerase II-specific+++GO:0003677///DNA binding+++GO:0043565///sequence-specific DNA binding	molecular_function	binding+++transcription regulator activity
11863	'Arnt'	mRNA	GO:0000978///RNA polymerase II proximal promoter sequence-specific DNA binding+++GO:0000981///DNA-binding transcription factor activity, RNA polymerase II-specific+++GO:0000987///proximal promoter sequence-specific DNA binding+++GO:0003677///DNA binding+++GO:0003700///DNA-binding transcription factor activity+++GO:0004879///nuclear receptor activity+++GO:0005515///protein binding+++GO:0008134///t…	molecular_function	binding+++transcription regulator activity
11864	'Arnt2'	mRNA	GO:0000978///RNA polymerase II proximal promoter sequence-specific DNA binding+++GO:0000981///DNA-binding transcription factor activity, RNA polymerase II-specific+++GO:0001228///DNA-binding transcription activator activity, RNA polymerase II-specific+++GO:0003677///DNA binding+++GO:0003700///DNA-binding transcription factor activity+++GO:0005515///protein binding+++GO:0017162///aryl hydrocarbon …	molecular_function	binding+++transcription regulator activity
11865	'Arntl'	mRNA	GO:0000976///transcription regulatory region sequence-specific DNA binding+++GO:0000978///RNA polymerase II proximal promoter sequence-specific DNA binding+++GO:0000981///DNA-binding transcription factor activity, RNA polymerase II-specific+++GO:0001228///DNA-binding transcription activator activity, RNA polymerase II-specific+++GO:0003677///DNA binding+++GO:0003700///DNA-binding transcription fa…	molecular_function	binding+++transcription regulator activity
11870	'Art1'	mRNA	GO:0003950///NAD+ ADP-ribosyltransferase activity+++GO:0003956///NAD(P)+-protein-arginine ADP-ribosyltransferase activity+++GO:0016740///transferase activity+++GO:0016757///transferase activity, transferring glycosyl groups	molecular_function	catalytic activity
11875	'Art5'	mRNA	GO:0003950///NAD+ ADP-ribosyltransferase activity+++GO:0003953///NAD+ nucleosidase activity+++GO:0003956///NAD(P)+-protein-arginine ADP-ribosyltransferase activity+++GO:0016740///transferase activity+++GO:0016757///transferase activity, transferring glycosyl groups	molecular_function	catalytic activity
11877	'Arvcf'	mRNA	GO:0005515///protein binding+++GO:0045296///cadherin binding	molecular_function	binding
11878	'Arx'	mRNA	GO:0000977///RNA polymerase II regulatory region sequence-specific DNA binding+++GO:0000978///RNA polymerase II proximal promoter sequence-specific DNA binding+++GO:0000981///DNA-binding transcription factor activity, RNA polymerase II-specific+++GO:0001227///DNA-binding transcription repressor activity, RNA polymerase II-specific+++GO:0003677///DNA binding+++GO:0003682///chromatin binding+++GO:0…	molecular_function	binding+++transcription regulator activity
11883	'Arsa'	mRNA	GO:0003824///catalytic activity+++GO:0004065///arylsulfatase activity+++GO:0004098///cerebroside-sulfatase activity+++GO:0005509///calcium ion binding+++GO:0008484///sulfuric ester hydrolase activity+++GO:0016787///hydrolase activity+++GO:0046872///metal ion binding	molecular_function	catalytic activity+++binding
11889	'Asgr1'	mRNA	GO:0004873///asialoglycoprotein receptor activity+++GO:0030246///carbohydrate binding+++GO:0042802///identical protein binding+++GO:0046872///metal ion binding	molecular_function	cargo receptor activity+++binding
11891	'Rab27a'	mRNA	GO:0000166///nucleotide binding+++GO:0003924///GTPase activity+++GO:0005515///protein binding+++GO:0005525///GTP binding+++GO:0016787///hydrolase activity+++GO:0019003///GDP binding+++GO:0019904///protein domain specific binding+++GO:0031489///myosin V binding	molecular_function	binding+++catalytic activity
11899	'Astn1'	mRNA	GO:0005515///protein binding	molecular_function	binding
11905	'Serpinc1'	mRNA	GO:0002020///protease binding+++GO:0004867///serine-type endopeptidase inhibitor activity+++GO:0008201///heparin binding+++GO:0030414///peptidase inhibitor activity+++GO:0042802///identical protein binding	molecular_function	binding+++molecular function regulator
11906	'Zfhx3'	mRNA	GO:0000976///transcription regulatory region sequence-specific DNA binding+++GO:0000978///RNA polymerase II proximal promoter sequence-specific DNA binding+++GO:0001227///DNA-binding transcription repressor activity, RNA polymerase II-specific+++GO:0003676///nucleic acid binding+++GO:0003677///DNA binding+++GO:0008270///zinc ion binding+++GO:0019899///enzyme binding+++GO:0043565///sequence-specif…	molecular_function	binding+++transcription regulator activity
11907	'Ate1'	mRNA	GO:0004057///arginyltransferase activity+++GO:0005515///protein binding+++GO:0016740///transferase activity+++GO:0016746///transferase activity, transferring acyl groups	molecular_function	catalytic activity+++binding
11908	'Atf1'	mRNA	GO:0000977///RNA polymerase II regulatory region sequence-specific DNA binding+++GO:0000981///DNA-binding transcription factor activity, RNA polymerase II-specific+++GO:0001228///DNA-binding transcription activator activity, RNA polymerase II-specific+++GO:0003677///DNA binding+++GO:0003700///DNA-binding transcription factor activity+++GO:0042802///identical protein binding+++GO:0043565///sequenc…	molecular_function	binding+++transcription regulator activity
11909	'Atf2'	mRNA	GO:0000977///RNA polymerase II regulatory region sequence-specific DNA binding+++GO:0000978///RNA polymerase II proximal promoter sequence-specific DNA binding+++GO:0000987///proximal promoter sequence-specific DNA binding+++GO:0001102///RNA polymerase II activating transcription factor binding+++GO:0001228///DNA-binding transcription activator activity, RNA polymerase II-specific+++GO:0003676///…	molecular_function	binding+++transcription regulator activity+++catalytic activity
11910	'Atf3'	mRNA	GO:0000976///transcription regulatory region sequence-specific DNA binding+++GO:0000977///RNA polymerase II regulatory region sequence-specific DNA binding+++GO:0000978///RNA polymerase II proximal promoter sequence-specific DNA binding+++GO:0000981///DNA-binding transcription factor activity, RNA polymerase II-specific+++GO:0001227///DNA-binding transcription repressor activity, RNA polymerase I…	molecular_function	binding+++transcription regulator activity
11920	'Atm'	mRNA	GO:0000166///nucleotide binding+++GO:0003677///DNA binding+++GO:0004672///protein kinase activity+++GO:0004674///protein serine/threonine kinase activity+++GO:0004677///DNA-dependent protein kinase activity+++GO:0005515///protein binding+++GO:0005524///ATP binding+++GO:0016301///kinase activity+++GO:0016303///1-phosphatidylinositol-3-kinase activity+++GO:0016740///transferase activity+++GO:004280…	molecular_function	binding+++catalytic activity
11921	'Atoh1'	mRNA	GO:0000978///RNA polymerase II proximal promoter sequence-specific DNA binding+++GO:0001228///DNA-binding transcription activator activity, RNA polymerase II-specific+++GO:0003677///DNA binding+++GO:0005515///protein binding+++GO:0031490///chromatin DNA binding+++GO:0043565///sequence-specific DNA binding+++GO:0046983///protein dimerization activity	molecular_function	binding+++transcription regulator activity
11924	'Neurog2'	mRNA	GO:0003677///DNA binding+++GO:0005515///protein binding+++GO:0043565///sequence-specific DNA binding+++GO:0046983///protein dimerization activity+++GO:0070888///E-box binding	molecular_function	binding
11927	'Atox1'	mRNA	GO:0005507///copper ion binding+++GO:0016531///copper chaperone activity+++GO:0032767///copper-dependent protein binding+++GO:0046872///metal ion binding+++GO:0051117///ATPase binding	molecular_function	binding+++molecular carrier activity
11928	'Atp1a1'	mRNA	GO:0000166///nucleotide binding+++GO:0005391///sodium:potassium-exchanging ATPase activity+++GO:0005515///protein binding+++GO:0005524///ATP binding+++GO:0008556///potassium-transporting ATPase activity+++GO:0016791///phosphatase activity+++GO:0019901///protein kinase binding+++GO:0019904///protein domain specific binding+++GO:0030506///ankyrin binding+++GO:0030955///potassium ion binding+++GO:00…	molecular_function	binding+++catalytic activity+++transporter activity
11931	'Atp1b1'	mRNA	GO:0001671///ATPase activator activity+++GO:0005391///sodium:potassium-exchanging ATPase activity+++GO:0005515///protein binding+++GO:0005524///ATP binding+++GO:0008022///protein C-terminus binding+++GO:0008144///drug binding+++GO:0008900///potassium:proton exchanging ATPase activity+++GO:0016887///ATPase activity+++GO:0019829///cation-transporting ATPase activity+++GO:0019901///protein kinase bi…	molecular_function	molecular function regulator+++catalytic activity+++transporter activity+++binding
11937	'Atp2a1'	mRNA	GO:0000166///nucleotide binding+++GO:0005338///nucleotide-sugar transmembrane transporter activity+++GO:0005388///calcium-transporting ATPase activity+++GO:0005509///calcium ion binding+++GO:0005515///protein binding+++GO:0005524///ATP binding+++GO:0008553///proton-exporting ATPase activity, phosphorylative mechanism+++GO:0016887///ATPase activity+++GO:0030899///calcium-dependent ATPase activity+…	molecular_function	binding+++transporter activity+++catalytic activity
11938	'Atp2a2'	mRNA	GO:0000166///nucleotide binding+++GO:0005388///calcium-transporting ATPase activity+++GO:0005509///calcium ion binding+++GO:0005515///protein binding+++GO:0005524///ATP binding+++GO:0008022///protein C-terminus binding+++GO:0008553///proton-exporting ATPase activity, phosphorylative mechanism+++GO:0016887///ATPase activity+++GO:0019899///enzyme binding+++GO:0031775///lutropin-choriogonadotropic h…	molecular_function	binding+++catalytic activity+++transporter activity
11941	'Atp2b2'	mRNA	GO:0000166///nucleotide binding+++GO:0005388///calcium-transporting ATPase activity+++GO:0005509///calcium ion binding+++GO:0005516///calmodulin binding+++GO:0005524///ATP binding+++GO:0008022///protein C-terminus binding+++GO:0019829///cation-transporting ATPase activity+++GO:0030165///PDZ domain binding+++GO:0030899///calcium-dependent ATPase activity+++GO:0035254///glutamate receptor binding++…	molecular_function	binding+++catalytic activity+++transporter activity
11944	'Atp4a'	mRNA	GO:0000166///nucleotide binding+++GO:0000287///magnesium ion binding+++GO:0005391///sodium:potassium-exchanging ATPase activity+++GO:0005515///protein binding+++GO:0005524///ATP binding+++GO:0008556///potassium-transporting ATPase activity+++GO:0008900///potassium:proton exchanging ATPase activity+++GO:0046872///metal ion binding	molecular_function	binding+++catalytic activity+++transporter activity
11946	'Atp5a1'	mRNA	GO:0000166///nucleotide binding+++GO:0002020///protease binding+++GO:0005515///protein binding+++GO:0005524///ATP binding+++GO:0016887///ATPase activity+++GO:0032559///adenyl ribonucleotide binding+++GO:0042288///MHC class I protein binding+++GO:0043531///ADP binding+++GO:0043532///angiostatin binding+++GO:0046933///proton-transporting ATP synthase activity, rotational mechanism	molecular_function	binding+++catalytic activity+++transporter activity
11947	'Atp5b'	mRNA	GO:0000166///nucleotide binding+++GO:0005509///calcium ion binding+++GO:0005515///protein binding+++GO:0005524///ATP binding+++GO:0016887///ATPase activity+++GO:0030228///lipoprotein particle receptor activity+++GO:0042288///MHC class I protein binding+++GO:0043531///ADP binding+++GO:0043532///angiostatin binding+++GO:0046933///proton-transporting ATP synthase activity, rotational mechanism+++GO:…	molecular_function	binding+++catalytic activity+++cargo receptor activity+++transporter activity
11972	'Atp6v0d1'	mRNA	GO:0005515///protein binding+++GO:0008553///proton-exporting ATPase activity, phosphorylative mechanism+++GO:0015078///proton transmembrane transporter activity+++GO:0044877///protein-containing complex binding+++GO:0046961///proton-transporting ATPase activity, rotational mechanism	molecular_function	binding+++catalytic activity+++transporter activity
11973	'Atp6v1e1'	mRNA	GO:0005515///protein binding+++GO:0008553///proton-exporting ATPase activity, phosphorylative mechanism+++GO:0016787///hydrolase activity+++GO:0046961///proton-transporting ATPase activity, rotational mechanism+++GO:0051117///ATPase binding	molecular_function	binding+++catalytic activity+++transporter activity
11975	'Atp6v0a1'	mRNA	GO:0005515///protein binding+++GO:0015078///proton transmembrane transporter activity+++GO:0046961///proton-transporting ATPase activity, rotational mechanism+++GO:0051117///ATPase binding	molecular_function	binding+++transporter activity+++catalytic activity
11977	'Atp7a'	mRNA	GO:0000166///nucleotide binding+++GO:0005375///copper ion transmembrane transporter activity+++GO:0005507///copper ion binding+++GO:0005515///protein binding+++GO:0005524///ATP binding+++GO:0016532///superoxide dismutase copper chaperone activity+++GO:0019829///cation-transporting ATPase activity+++GO:0032767///copper-dependent protein binding+++GO:0043682///copper-transporting ATPase activity+++…	molecular_function	binding+++transporter activity+++molecular carrier activity+++molecular function regulator+++catalytic activity
11979	'Atp7b'	mRNA	GO:0000166///nucleotide binding+++GO:0005375///copper ion transmembrane transporter activity+++GO:0005507///copper ion binding+++GO:0005515///protein binding+++GO:0005524///ATP binding+++GO:0008270///zinc ion binding+++GO:0016532///superoxide dismutase copper chaperone activity+++GO:0019829///cation-transporting ATPase activity+++GO:0032767///copper-dependent protein binding+++GO:0043682///copper…	molecular_function	binding+++transporter activity+++molecular carrier activity+++molecular function regulator+++catalytic activity
11980	'Atp8a1'	mRNA	GO:0000166///nucleotide binding+++GO:0000287///magnesium ion binding+++GO:0005515///protein binding+++GO:0005524///ATP binding+++GO:0016787///hydrolase activity+++GO:0016887///ATPase activity+++GO:0022857///transmembrane transporter activity+++GO:0046872///metal ion binding	molecular_function	binding+++catalytic activity+++transporter activity
11981	'Atp9a'	mRNA	GO:0000166///nucleotide binding+++GO:0000287///magnesium ion binding+++GO:0005524///ATP binding+++GO:0046872///metal ion binding	molecular_function	binding
11982	'Atp10a'	mRNA	GO:0000166///nucleotide binding+++GO:0000287///magnesium ion binding+++GO:0005524///ATP binding+++GO:0046872///metal ion binding	molecular_function	binding
11983	'Atpif1'	mRNA	GO:0005515///protein binding+++GO:0005516///calmodulin binding+++GO:0019899///enzyme binding+++GO:0042030///ATPase inhibitor activity+++GO:0042802///identical protein binding+++GO:0043532///angiostatin binding+++GO:0051117///ATPase binding+++GO:0140260///mitochondrial proton-transporting ATP synthase complex binding	molecular_function	binding+++molecular function regulator
11984	'Atp6v0c'	mRNA	GO:0005515///protein binding+++GO:0008553///proton-exporting ATPase activity, phosphorylative mechanism+++GO:0015078///proton transmembrane transporter activity+++GO:0031625///ubiquitin protein ligase binding+++GO:0046961///proton-transporting ATPase activity, rotational mechanism	molecular_function	binding+++catalytic activity+++transporter activity
11990	'Atrn'	mRNA	GO:0005515///protein binding+++GO:0030246///carbohydrate binding+++GO:0038023///signaling receptor activity	molecular_function	binding+++molecular transducer activity
11991	'Hnrnpd'	mRNA	GO:0003676///nucleic acid binding+++GO:0003677///DNA binding+++GO:0003680///AT DNA binding+++GO:0003682///chromatin binding+++GO:0003723///RNA binding+++GO:0003729///mRNA binding+++GO:0005515///protein binding+++GO:0008134///transcription factor binding+++GO:0035925///mRNA 3'-UTR AU-rich region binding+++GO:0042162///telomeric DNA binding+++GO:0042826///histone deacetylase binding+++GO:0043565///…	molecular_function	binding
11994	'Pcdh15'	mRNA	GO:0005509///calcium ion binding+++GO:0005515///protein binding+++GO:0044877///protein-containing complex binding+++GO:0047485///protein N-terminus binding	molecular_function	binding
12005	'Axin1'	mRNA	GO:0002039///p53 binding+++GO:0005102///signaling receptor binding+++GO:0005515///protein binding+++GO:0008013///beta-catenin binding+++GO:0008022///protein C-terminus binding+++GO:0019899///enzyme binding+++GO:0019901///protein kinase binding+++GO:0019904///protein domain specific binding+++GO:0030159///receptor signaling complex scaffold activity+++GO:0031625///ubiquitin protein ligase binding+…	molecular_function	binding+++structural molecule activity
12006	'Axin2'	mRNA	GO:0005515///protein binding+++GO:0008013///beta-catenin binding+++GO:0019899///enzyme binding+++GO:0019901///protein kinase binding+++GO:0031625///ubiquitin protein ligase binding+++GO:0070411///I-SMAD binding	molecular_function	binding
12012	'Baat'	mRNA	GO:0016290///palmitoyl-CoA hydrolase activity+++GO:0016410///N-acyltransferase activity+++GO:0016740///transferase activity+++GO:0016746///transferase activity, transferring acyl groups+++GO:0016787///hydrolase activity+++GO:0016790///thiolester hydrolase activity+++GO:0033882///choloyl-CoA hydrolase activity+++GO:0047617///acyl-CoA hydrolase activity+++GO:0047963///glycine N-choloyltransferase a…	molecular_function	catalytic activity
12013	'Bach1'	mRNA	GO:0000978///RNA polymerase II proximal promoter sequence-specific DNA binding+++GO:0001227///DNA-binding transcription repressor activity, RNA polymerase II-specific+++GO:0001228///DNA-binding transcription activator activity, RNA polymerase II-specific+++GO:0003677///DNA binding+++GO:0003700///DNA-binding transcription factor activity+++GO:0005515///protein binding	molecular_function	binding+++transcription regulator activity
12014	'Bach2'	mRNA	GO:0000978///RNA polymerase II proximal promoter sequence-specific DNA binding+++GO:0001227///DNA-binding transcription repressor activity, RNA polymerase II-specific+++GO:0003677///DNA binding+++GO:0003700///DNA-binding transcription factor activity+++GO:0005515///protein binding	molecular_function	binding+++transcription regulator activity
12015	'Bad'	mRNA	GO:0005515///protein binding+++GO:0005543///phospholipid binding+++GO:0008289///lipid binding+++GO:0008656///cysteine-type endopeptidase activator activity involved in apoptotic process+++GO:0019901///protein kinase binding+++GO:0019903///protein phosphatase binding+++GO:0030346///protein phosphatase 2B binding+++GO:0043422///protein kinase B binding+++GO:0071889///14-3-3 protein binding	molecular_function	binding+++molecular function regulator
12018	'Bak1'	mRNA	GO:0005515///protein binding+++GO:0031072///heat shock protein binding+++GO:0042802///identical protein binding+++GO:0042803///protein homodimerization activity+++GO:0044325///ion channel binding+++GO:0044877///protein-containing complex binding+++GO:0046872///metal ion binding+++GO:0046982///protein heterodimerization activity+++GO:0051087///chaperone binding+++GO:0051400///BH domain binding	molecular_function	binding
12021	'Bard1'	mRNA	GO:0003723///RNA binding+++GO:0004842///ubiquitin-protein transferase activity+++GO:0016740///transferase activity+++GO:0042803///protein homodimerization activity+++GO:0046872///metal ion binding+++GO:0046982///protein heterodimerization activity	molecular_function	binding+++catalytic activity
12022	'Barx1'	mRNA	GO:0000977///RNA polymerase II regulatory region sequence-specific DNA binding+++GO:0001228///DNA-binding transcription activator activity, RNA polymerase II-specific+++GO:0003677///DNA binding+++GO:0043565///sequence-specific DNA binding	molecular_function	binding+++transcription regulator activity
12023	'Barx2'	mRNA	GO:0000977///RNA polymerase II regulatory region sequence-specific DNA binding+++GO:0001228///DNA-binding transcription activator activity, RNA polymerase II-specific+++GO:0003677///DNA binding+++GO:0003682///chromatin binding+++GO:0003700///DNA-binding transcription factor activity+++GO:0005515///protein binding+++GO:0043565///sequence-specific DNA binding	molecular_function	binding+++transcription regulator activity
12028	'Bax'	mRNA	GO:0005515///protein binding+++GO:0008289///lipid binding+++GO:0015267///channel activity+++GO:0030544///Hsp70 protein binding+++GO:0031072///heat shock protein binding+++GO:0042802///identical protein binding+++GO:0042803///protein homodimerization activity+++GO:0044877///protein-containing complex binding+++GO:0046982///protein heterodimerization activity+++GO:0051087///chaperone binding+++GO:0…	molecular_function	binding+++transporter activity
12029	'Bcl6b'	mRNA	GO:0000977///RNA polymerase II regulatory region sequence-specific DNA binding+++GO:0000978///RNA polymerase II proximal promoter sequence-specific DNA binding+++GO:0001227///DNA-binding transcription repressor activity, RNA polymerase II-specific+++GO:0003676///nucleic acid binding+++GO:0003677///DNA binding+++GO:0005515///protein binding+++GO:0046872///metal ion binding	molecular_function	binding+++transcription regulator activity
12034	'Phb2'	mRNA	GO:0005515///protein binding+++GO:0008022///protein C-terminus binding+++GO:0033218///amide binding+++GO:0046625///sphingolipid binding+++GO:0047485///protein N-terminus binding	molecular_function	binding
12035	'Bcat1'	mRNA	GO:0003824///catalytic activity+++GO:0004084///branched-chain-amino-acid transaminase activity+++GO:0008483///transaminase activity+++GO:0016740///transferase activity+++GO:0042802///identical protein binding+++GO:0052654///L-leucine transaminase activity+++GO:0052655///L-valine transaminase activity+++GO:0052656///L-isoleucine transaminase activity	molecular_function	catalytic activity+++binding
12036	'Bcat2'	mRNA	GO:0003824///catalytic activity+++GO:0004084///branched-chain-amino-acid transaminase activity+++GO:0008483///transaminase activity+++GO:0016740///transferase activity+++GO:0052654///L-leucine transaminase activity+++GO:0052655///L-valine transaminase activity+++GO:0052656///L-isoleucine transaminase activity	molecular_function	catalytic activity
12039	'Bckdha'	mRNA	GO:0003826///alpha-ketoacid dehydrogenase activity+++GO:0003863///3-methyl-2-oxobutanoate dehydrogenase (2-methylpropanoyl-transferring) activity+++GO:0016491///oxidoreductase activity+++GO:0016624///oxidoreductase activity, acting on the aldehyde or oxo group of donors, disulfide as acceptor+++GO:0044877///protein-containing complex binding+++GO:0046872///metal ion binding	molecular_function	catalytic activity+++binding
12041	'Bckdk'	mRNA	GO:0000166///nucleotide binding+++GO:0004672///protein kinase activity+++GO:0004674///protein serine/threonine kinase activity+++GO:0005524///ATP binding+++GO:0016301///kinase activity+++GO:0016740///transferase activity+++GO:0016772///transferase activity, transferring phosphorus-containing groups+++GO:0047323///[3-methyl-2-oxobutanoate dehydrogenase (acetyl-transferring)] kinase activity	molecular_function	binding+++catalytic activity
12042	'Bcl10'	mRNA	GO:0002020///protease binding+++GO:0003713///transcription coactivator activity+++GO:0005515///protein binding+++GO:0008022///protein C-terminus binding+++GO:0008134///transcription factor binding+++GO:0008656///cysteine-type endopeptidase activator activity involved in apoptotic process+++GO:0019209///kinase activator activity+++GO:0019899///enzyme binding+++GO:0019900///kinase binding+++GO:0019…	molecular_function	binding+++transcription regulator activity+++molecular function regulator
12043	'Bcl2'	mRNA	GO:0002020///protease binding+++GO:0005515///protein binding+++GO:0008134///transcription factor binding+++GO:0015267///channel activity+++GO:0016248///channel inhibitor activity+++GO:0019903///protein phosphatase binding+++GO:0031625///ubiquitin protein ligase binding+++GO:0042802///identical protein binding+++GO:0042803///protein homodimerization activity+++GO:0043565///sequence-specific DNA bi…	molecular_function	binding+++transporter activity+++molecular function regulator
12048	'Bcl2l1'	mRNA	GO:0005515///protein binding+++GO:0008134///transcription factor binding+++GO:0019901///protein kinase binding+++GO:0030276///clathrin binding+++GO:0042802///identical protein binding+++GO:0042803///protein homodimerization activity+++GO:0043027///cysteine-type endopeptidase inhibitor activity involved in apoptotic process+++GO:0044877///protein-containing complex binding+++GO:0046982///protein h…	molecular_function	binding+++molecular function regulator
12050	'Bcl2l2'	mRNA	GO:0005515///protein binding+++GO:0042802///identical protein binding+++GO:0042803///protein homodimerization activity+++GO:0044877///protein-containing complex binding+++GO:0046982///protein heterodimerization activity+++GO:0051400///BH domain binding+++GO:0097718///disordered domain specific binding	molecular_function	binding
12051	'Bcl3'	mRNA	GO:0000978///RNA polymerase II proximal promoter sequence-specific DNA binding+++GO:0003700///DNA-binding transcription factor activity+++GO:0005515///protein binding+++GO:0008134///transcription factor binding	molecular_function	binding+++transcription regulator activity
12053	'Bcl6'	mRNA	GO:0000977///RNA polymerase II regulatory region sequence-specific DNA binding+++GO:0000978///RNA polymerase II proximal promoter sequence-specific DNA binding+++GO:0001161///intronic transcription regulatory region sequence-specific DNA binding+++GO:0001227///DNA-binding transcription repressor activity, RNA polymerase II-specific+++GO:0003676///nucleic acid binding+++GO:0003677///DNA binding+++…	molecular_function	binding+++transcription regulator activity
12064	'Bdnf'	mRNA	GO:0005102///signaling receptor binding+++GO:0005163///nerve growth factor receptor binding+++GO:0005169///neurotrophin TRKB receptor binding+++GO:0005515///protein binding+++GO:0008083///growth factor activity	molecular_function	binding+++molecular function regulator
12069	'Bex2'	mRNA	GO:0001102///RNA polymerase II activating transcription factor binding+++GO:0005102///signaling receptor binding+++GO:0005515///protein binding	molecular_function	binding
12070	'Bex3'	mRNA	GO:0005102///signaling receptor binding+++GO:0005123///death receptor binding+++GO:0005163///nerve growth factor receptor binding+++GO:0042802///identical protein binding+++GO:0046872///metal ion binding	molecular_function	binding
12075	'Bfsp1'	mRNA	GO:0005212///structural constituent of eye lens+++GO:0005515///protein binding	molecular_function	structural molecule activity+++binding
121021	'Cspg4'	mRNA	GO:0005515///protein binding+++GO:0005518///collagen binding+++GO:0015026///coreceptor activity+++GO:0019901///protein kinase binding	molecular_function	binding+++molecular transducer activity
12116	'Bhmt'	mRNA	GO:0008168///methyltransferase activity+++GO:0008270///zinc ion binding+++GO:0016740///transferase activity+++GO:0044877///protein-containing complex binding+++GO:0046872///metal ion binding+++GO:0047150///betaine-homocysteine S-methyltransferase activity	molecular_function	catalytic activity+++binding
12121	'Bicd1'	mRNA	GO:0008093///cytoskeletal adaptor activity+++GO:0017137///Rab GTPase binding+++GO:0019901///protein kinase binding+++GO:0031871///proteinase activated receptor binding+++GO:0034452///dynactin binding+++GO:0045505///dynein intermediate chain binding+++GO:0070840///dynein complex binding	molecular_function	binding
12124	'Bik'	mRNA	GO:0000166///nucleotide binding+++GO:0004672///protein kinase activity+++GO:0004713///protein tyrosine kinase activity+++GO:0004715///non-membrane spanning protein tyrosine kinase activity+++GO:0005102///signaling receptor binding+++GO:0005515///protein binding+++GO:0005524///ATP binding+++GO:0016301///kinase activity+++GO:0016740///transferase activity+++GO:0044877///protein-containing complex b…	molecular_function	binding+++catalytic activity
12125	'Bcl2l11'	mRNA	GO:0005515///protein binding+++GO:0008017///microtubule binding+++GO:0019901///protein kinase binding+++GO:0070840///dynein complex binding	molecular_function	binding
12142	'Prdm1'	mRNA	GO:0000977///RNA polymerase II regulatory region sequence-specific DNA binding+++GO:0000978///RNA polymerase II proximal promoter sequence-specific DNA binding+++GO:0001227///DNA-binding transcription repressor activity, RNA polymerase II-specific+++GO:0003676///nucleic acid binding+++GO:0003677///DNA binding+++GO:0003700///DNA-binding transcription factor activity+++GO:0005515///protein binding+…	molecular_function	binding+++transcription regulator activity+++catalytic activity
12143	'Blk'	mRNA	GO:0000166///nucleotide binding+++GO:0004672///protein kinase activity+++GO:0004713///protein tyrosine kinase activity+++GO:0004715///non-membrane spanning protein tyrosine kinase activity+++GO:0005102///signaling receptor binding+++GO:0005515///protein binding+++GO:0005524///ATP binding+++GO:0016301///kinase activity+++GO:0016740///transferase activity	molecular_function	binding+++catalytic activity
12153	'Bmp1'	mRNA	GO:0004222///metalloendopeptidase activity+++GO:0005125///cytokine activity+++GO:0005509///calcium ion binding+++GO:0005515///protein binding+++GO:0008083///growth factor activity+++GO:0008233///peptidase activity+++GO:0008237///metallopeptidase activity+++GO:0008270///zinc ion binding+++GO:0016787///hydrolase activity+++GO:0042802///identical protein binding+++GO:0046872///metal ion binding	molecular_function	catalytic activity+++binding+++molecular function regulator
12156	'Bmp2'	mRNA	GO:0004745///retinol dehydrogenase activity+++GO:0005125///cytokine activity+++GO:0005515///protein binding+++GO:0008083///growth factor activity+++GO:0019211///phosphatase activator activity+++GO:0019904///protein domain specific binding+++GO:0039706///co-receptor binding+++GO:0042802///identical protein binding+++GO:0046332///SMAD binding+++GO:0070700///BMP receptor binding	molecular_function	catalytic activity+++binding+++molecular function regulator
12159	'Bmp4'	mRNA	GO:0005125///cytokine activity+++GO:0005515///protein binding+++GO:0008083///growth factor activity+++GO:0008201///heparin binding+++GO:0039706///co-receptor binding+++GO:0042056///chemoattractant activity+++GO:0042802///identical protein binding+++GO:0070700///BMP receptor binding	molecular_function	binding+++molecular function regulator
12161	'Bmp6'	mRNA	GO:0005125///cytokine activity+++GO:0005515///protein binding+++GO:0008083///growth factor activity+++GO:0046982///protein heterodimerization activity+++GO:0070700///BMP receptor binding	molecular_function	binding+++molecular function regulator
12162	'Bmp7'	mRNA	GO:0005125///cytokine activity+++GO:0005515///protein binding+++GO:0008083///growth factor activity+++GO:0008201///heparin binding+++GO:0070700///BMP receptor binding	molecular_function	binding+++molecular function regulator
12165	'Gdf2'	mRNA	GO:0005125///cytokine activity+++GO:0005515///protein binding+++GO:0008083///growth factor activity	molecular_function	binding+++molecular function regulator
12166	'Bmpr1a'	mRNA	GO:0000166///nucleotide binding+++GO:0000981///DNA-binding transcription factor activity, RNA polymerase II-specific+++GO:0004672///protein kinase activity+++GO:0004674///protein serine/threonine kinase activity+++GO:0004675///transmembrane receptor protein serine/threonine kinase activity+++GO:0005025///transforming growth factor beta receptor activity, type I+++GO:0005515///protein binding+++GO…	molecular_function	binding+++transcription regulator activity+++catalytic activity+++molecular transducer activity
12167	'Bmpr1b'	mRNA	GO:0000166///nucleotide binding+++GO:0004672///protein kinase activity+++GO:0004674///protein serine/threonine kinase activity+++GO:0004675///transmembrane receptor protein serine/threonine kinase activity+++GO:0005024///transforming growth factor beta-activated receptor activity+++GO:0005025///transforming growth factor beta receptor activity, type I+++GO:0005515///protein binding+++GO:0005524//…	molecular_function	binding+++catalytic activity+++molecular transducer activity
12168	'Bmpr2'	mRNA	GO:0000166///nucleotide binding+++GO:0004672///protein kinase activity+++GO:0004674///protein serine/threonine kinase activity+++GO:0004675///transmembrane receptor protein serine/threonine kinase activity+++GO:0005024///transforming growth factor beta-activated receptor activity+++GO:0005515///protein binding+++GO:0005524///ATP binding+++GO:0016301///kinase activity+++GO:0016740///transferase ac…	molecular_function	binding+++catalytic activity+++molecular transducer activity
12173	'Bnc1'	mRNA	GO:0000977///RNA polymerase II regulatory region sequence-specific DNA binding+++GO:0003676///nucleic acid binding+++GO:0003677///DNA binding+++GO:0005515///protein binding+++GO:0046872///metal ion binding	molecular_function	binding
12177	'Bnip3l'	mRNA	GO:0005515///protein binding+++GO:0005521///lamin binding+++GO:0042802///identical protein binding+++GO:0042803///protein homodimerization activity	molecular_function	binding
12181	'Bop1'	mRNA	GO:0005515///protein binding+++GO:0043021///ribonucleoprotein complex binding	molecular_function	binding
12189	'Brca1'	mRNA	GO:0000976///transcription regulatory region sequence-specific DNA binding+++GO:0003677///DNA binding+++GO:0003682///chromatin binding+++GO:0003684///damaged DNA binding+++GO:0003713///transcription coactivator activity+++GO:0003723///RNA binding+++GO:0004842///ubiquitin-protein transferase activity+++GO:0008270///zinc ion binding+++GO:0016740///transferase activity+++GO:0019899///enzyme binding+…	molecular_function	binding+++transcription regulator activity+++catalytic activity
12190	'Brca2'	mRNA	GO:0002020///protease binding+++GO:0003677///DNA binding+++GO:0003697///single-stranded DNA binding+++GO:0005515///protein binding+++GO:0008022///protein C-terminus binding+++GO:0010484///H3 histone acetyltransferase activity+++GO:0010485///H4 histone acetyltransferase activity+++GO:0042802///identical protein binding+++GO:0043015///gamma-tubulin binding	molecular_function	binding+++catalytic activity
12192	'Zfp36l1'	mRNA	GO:0001006///RNA polymerase III type 3 promoter sequence-specific DNA binding+++GO:0003677///DNA binding+++GO:0003723///RNA binding+++GO:0003729///mRNA binding+++GO:0005515///protein binding+++GO:0008134///transcription factor binding+++GO:0017025///TBP-class protein binding+++GO:0035925///mRNA 3'-UTR AU-rich region binding+++GO:0046872///metal ion binding+++GO:0071889///14-3-3 protein binding	molecular_function	binding
12193	'Zfp36l2'	mRNA	GO:0001006///RNA polymerase III type 3 promoter sequence-specific DNA binding+++GO:0001032///RNA polymerase III type 3 promoter DNA binding+++GO:0003677///DNA binding+++GO:0003723///RNA binding+++GO:0008134///transcription factor binding+++GO:0035925///mRNA 3'-UTR AU-rich region binding+++GO:0046872///metal ion binding	molecular_function	binding
12211	'Birc6'	mRNA	GO:0004842///ubiquitin-protein transferase activity+++GO:0004869///cysteine-type endopeptidase inhibitor activity+++GO:0005515///protein binding+++GO:0016740///transferase activity+++GO:0030414///peptidase inhibitor activity+++GO:0061631///ubiquitin conjugating enzyme activity	molecular_function	catalytic activity+++molecular function regulator+++binding
12217	'Bsn'	mRNA	GO:0001222///transcription corepressor binding+++GO:0005515///protein binding+++GO:0045503///dynein light chain binding+++GO:0046872///metal ion binding+++GO:0098882///structural constituent of presynaptic active zone	molecular_function	binding+++structural molecule activity
12224	'Klf5'	mRNA	GO:0000976///transcription regulatory region sequence-specific DNA binding+++GO:0000978///RNA polymerase II proximal promoter sequence-specific DNA binding+++GO:0000981///DNA-binding transcription factor activity, RNA polymerase II-specific+++GO:0001228///DNA-binding transcription activator activity, RNA polymerase II-specific+++GO:0003676///nucleic acid binding+++GO:0003677///DNA binding+++GO:00…	molecular_function	binding+++transcription regulator activity
12226	'Btg1'	mRNA	GO:0005515///protein binding+++GO:0019899///enzyme binding	molecular_function	binding
12229	'Btk'	mRNA	GO:0000166///nucleotide binding+++GO:0004672///protein kinase activity+++GO:0004713///protein tyrosine kinase activity+++GO:0004715///non-membrane spanning protein tyrosine kinase activity+++GO:0005515///protein binding+++GO:0005524///ATP binding+++GO:0005547///phosphatidylinositol-3,4,5-trisphosphate binding+++GO:0008289///lipid binding+++GO:0016301///kinase activity+++GO:0016740///transferase a…	molecular_function	binding+++catalytic activity
12231	'Btn1a1'	mRNA	GO:0005102///signaling receptor binding+++GO:0005515///protein binding	molecular_function	binding
12234	'Btrc'	mRNA	GO:0004842///ubiquitin-protein transferase activity+++GO:0005515///protein binding+++GO:0008013///beta-catenin binding+++GO:0045309///protein phosphorylated amino acid binding+++GO:0046983///protein dimerization activity+++GO:0061630///ubiquitin protein ligase activity	molecular_function	catalytic activity+++binding
12259	'C1qa'	mRNA	GO:0005515///protein binding	molecular_function	binding
12261	'C1qbp'	mRNA	GO:0001849///complement component C1q binding+++GO:0003714///transcription corepressor activity+++GO:0003729///mRNA binding+++GO:0005080///protein kinase C binding+++GO:0005515///protein binding+++GO:0005540///hyaluronic acid binding+++GO:0008134///transcription factor binding+++GO:0008494///translation activator activity+++GO:0030984///kininogen binding+++GO:0031690///adrenergic receptor binding…	molecular_function	binding+++transcription regulator activity+++translation regulator activity
12265	'Ciita'	mRNA	GO:0000166///nucleotide binding+++GO:0000976///transcription regulatory region sequence-specific DNA binding+++GO:0005524///ATP binding+++GO:0005525///GTP binding+++GO:0008022///protein C-terminus binding+++GO:0016301///kinase activity+++GO:0016740///transferase activity+++GO:0016746///transferase activity, transferring acyl groups+++GO:0033613///activating transcription factor binding+++GO:00442…	molecular_function	binding+++catalytic activity
12266	'C3'	mRNA	GO:0004866///endopeptidase inhibitor activity+++GO:0005515///protein binding+++GO:0008289///lipid binding+++GO:0031715///C5L2 anaphylatoxin chemotactic receptor binding+++GO:0048037///cofactor binding	molecular_function	molecular function regulator+++binding
12282	'Hyou1'	mRNA	GO:0000166///nucleotide binding+++GO:0005524///ATP binding	molecular_function	binding
12286	'Cacna1a'	mRNA	GO:0005216///ion channel activity+++GO:0005244///voltage-gated ion channel activity+++GO:0005245///voltage-gated calcium channel activity+++GO:0005262///calcium channel activity+++GO:0005515///protein binding+++GO:0005516///calmodulin binding+++GO:0008331///high voltage-gated calcium channel activity+++GO:0019905///syntaxin binding+++GO:0046872///metal ion binding+++GO:0099626///voltage-gated cal…	molecular_function	transporter activity+++binding
12287	'Cacna1b'	mRNA	GO:0000166///nucleotide binding+++GO:0005216///ion channel activity+++GO:0005244///voltage-gated ion channel activity+++GO:0005245///voltage-gated calcium channel activity+++GO:0005262///calcium channel activity+++GO:0005509///calcium ion binding+++GO:0005515///protein binding+++GO:0005524///ATP binding+++GO:0008022///protein C-terminus binding+++GO:0008331///high voltage-gated calcium channel ac…	molecular_function	binding+++transporter activity
12288	'Cacna1c'	mRNA	GO:0005216///ion channel activity+++GO:0005244///voltage-gated ion channel activity+++GO:0005245///voltage-gated calcium channel activity+++GO:0005262///calcium channel activity+++GO:0005515///protein binding+++GO:0005516///calmodulin binding+++GO:0008331///high voltage-gated calcium channel activity+++GO:0019899///enzyme binding+++GO:0019904///protein domain specific binding+++GO:0031369///trans…	molecular_function	transporter activity+++binding
12289	'Cacna1d'	mRNA	GO:0005216///ion channel activity+++GO:0005244///voltage-gated ion channel activity+++GO:0005245///voltage-gated calcium channel activity+++GO:0005262///calcium channel activity+++GO:0005515///protein binding+++GO:0008331///high voltage-gated calcium channel activity+++GO:0030165///PDZ domain binding+++GO:0030506///ankyrin binding+++GO:0046872///metal ion binding+++GO:0051393///alpha-actinin bind…	molecular_function	transporter activity+++binding
12290	'Cacna1e'	mRNA	GO:0005216///ion channel activity+++GO:0005244///voltage-gated ion channel activity+++GO:0005245///voltage-gated calcium channel activity+++GO:0005262///calcium channel activity+++GO:0005509///calcium ion binding+++GO:0022843///voltage-gated cation channel activity+++GO:0046872///metal ion binding+++GO:0047485///protein N-terminus binding+++GO:0099626///voltage-gated calcium channel activity invo…	molecular_function	transporter activity+++binding
12291	'Cacna1g'	mRNA	GO:0005216///ion channel activity+++GO:0005244///voltage-gated ion channel activity+++GO:0005245///voltage-gated calcium channel activity+++GO:0005248///voltage-gated sodium channel activity+++GO:0005261///cation channel activity+++GO:0005262///calcium channel activity+++GO:0005515///protein binding+++GO:0008332///low voltage-gated calcium channel activity+++GO:0086056///voltage-gated calcium cha…	molecular_function	transporter activity+++binding
12292	'Cacna1s'	mRNA	GO:0005216///ion channel activity+++GO:0005244///voltage-gated ion channel activity+++GO:0005245///voltage-gated calcium channel activity+++GO:0005262///calcium channel activity+++GO:0005516///calmodulin binding+++GO:0008331///high voltage-gated calcium channel activity+++GO:0046872///metal ion binding	molecular_function	transporter activity+++binding
12293	'Cacna2d1'	mRNA	GO:0005244///voltage-gated ion channel activity+++GO:0005245///voltage-gated calcium channel activity+++GO:0005262///calcium channel activity+++GO:0005515///protein binding+++GO:0046872///metal ion binding+++GO:0086057///voltage-gated calcium channel activity involved in bundle of His cell action potential	molecular_function	transporter activity+++binding
12294	'Cacna2d3'	mRNA	GO:0005244///voltage-gated ion channel activity+++GO:0005245///voltage-gated calcium channel activity+++GO:0005262///calcium channel activity+++GO:0046872///metal ion binding	molecular_function	transporter activity+++binding
12295	'Cacnb1'	mRNA	GO:0005244///voltage-gated ion channel activity+++GO:0005245///voltage-gated calcium channel activity+++GO:0005262///calcium channel activity+++GO:0005515///protein binding+++GO:0008331///high voltage-gated calcium channel activity	molecular_function	transporter activity+++binding
12296	'Cacnb2'	mRNA	GO:0005244///voltage-gated ion channel activity+++GO:0005245///voltage-gated calcium channel activity+++GO:0005246///calcium channel regulator activity+++GO:0005262///calcium channel activity+++GO:0005515///protein binding+++GO:0008331///high voltage-gated calcium channel activity+++GO:0019901///protein kinase binding+++GO:0019904///protein domain specific binding+++GO:0042802///identical protein…	molecular_function	transporter activity+++molecular function regulator+++binding
12297	'Cacnb3'	mRNA	GO:0005244///voltage-gated ion channel activity+++GO:0005245///voltage-gated calcium channel activity+++GO:0005246///calcium channel regulator activity+++GO:0005262///calcium channel activity+++GO:0005515///protein binding+++GO:0008331///high voltage-gated calcium channel activity+++GO:0019901///protein kinase binding	molecular_function	transporter activity+++molecular function regulator+++binding
12298	'Cacnb4'	mRNA	GO:0005244///voltage-gated ion channel activity+++GO:0005245///voltage-gated calcium channel activity+++GO:0005262///calcium channel activity+++GO:0005515///protein binding+++GO:0008331///high voltage-gated calcium channel activity+++GO:0019901///protein kinase binding+++GO:0099635///voltage-gated calcium channel activity involved in positive regulation of presynaptic cytosolic calcium levels	molecular_function	transporter activity+++binding
12299	'Cacng1'	mRNA	GO:0005244///voltage-gated ion channel activity+++GO:0005245///voltage-gated calcium channel activity+++GO:0005246///calcium channel regulator activity+++GO:0005262///calcium channel activity	molecular_function	transporter activity+++molecular function regulator
12300	'Cacng2'	mRNA	GO:0005244///voltage-gated ion channel activity+++GO:0005245///voltage-gated calcium channel activity+++GO:0005262///calcium channel activity+++GO:0005515///protein binding+++GO:0035255///ionotropic glutamate receptor binding	molecular_function	transporter activity+++binding
12305	'Ddr1'	mRNA	GO:0000166///nucleotide binding+++GO:0004672///protein kinase activity+++GO:0004713///protein tyrosine kinase activity+++GO:0004714///transmembrane receptor protein tyrosine kinase activity+++GO:0005518///collagen binding+++GO:0005524///ATP binding+++GO:0016301///kinase activity+++GO:0016740///transferase activity+++GO:0038062///protein tyrosine kinase collagen receptor activity+++GO:0046872///me…	molecular_function	binding+++catalytic activity+++molecular transducer activity
12306	'Anxa2'	mRNA	GO:0001786///phosphatidylserine binding+++GO:0002020///protease binding+++GO:0004859///phospholipase inhibitor activity+++GO:0004867///serine-type endopeptidase inhibitor activity+++GO:0005262///calcium channel activity+++GO:0005509///calcium ion binding+++GO:0005515///protein binding+++GO:0005544///calcium-dependent phospholipid binding+++GO:0005546///phosphatidylinositol-4,5-bisphosphate bindin…	molecular_function	binding+++molecular function regulator+++transporter activity
12308	'Calb2'	mRNA	GO:0005509///calcium ion binding+++GO:0046872///metal ion binding+++GO:0099534///calcium ion binding involved in regulation of presynaptic cytosolic calcium ion concentration	molecular_function	binding
12313	'Calm1'	mRNA	GO:0005509///calcium ion binding+++GO:0008179///adenylate cyclase binding+++GO:0010856///adenylate cyclase activator activity+++GO:0019855///calcium channel inhibitor activity+++GO:0019901///protein kinase binding+++GO:0019904///protein domain specific binding+++GO:0030234///enzyme regulator activity+++GO:0030235///nitric-oxide synthase regulator activity+++GO:0031432///titin binding+++GO:0031800…	molecular_function	binding+++molecular function regulator
12315	'Calm3'	mRNA	GO:0005509///calcium ion binding+++GO:0005515///protein binding+++GO:0008179///adenylate cyclase binding+++GO:0010856///adenylate cyclase activator activity+++GO:0019855///calcium channel inhibitor activity+++GO:0019901///protein kinase binding+++GO:0019904///protein domain specific binding+++GO:0030234///enzyme regulator activity+++GO:0030235///nitric-oxide synthase regulator activity+++GO:00314…	molecular_function	binding+++molecular function regulator
12317	'Calr'	mRNA	GO:0003729///mRNA binding+++GO:0005178///integrin binding+++GO:0005506///iron ion binding+++GO:0005509///calcium ion binding+++GO:0005515///protein binding+++GO:0030246///carbohydrate binding+++GO:0031625///ubiquitin protein ligase binding+++GO:0042277///peptide binding+++GO:0042562///hormone binding+++GO:0046872///metal ion binding+++GO:0050681///androgen receptor binding+++GO:0051082///unfolded…	molecular_function	binding
12319	'Car8'	mRNA	GO:0004089///carbonate dehydratase activity+++GO:0005515///protein binding+++GO:0008270///zinc ion binding+++GO:0016836///hydro-lyase activity+++GO:0046872///metal ion binding	molecular_function	catalytic activity+++binding
12321	'Calu'	mRNA	GO:0004857///enzyme inhibitor activity+++GO:0005509///calcium ion binding+++GO:0019899///enzyme binding+++GO:0046872///metal ion binding	molecular_function	molecular function regulator+++binding
12322	'Camk2a'	mRNA	GO:0000166///nucleotide binding+++GO:0004672///protein kinase activity+++GO:0004674///protein serine/threonine kinase activity+++GO:0004683///calmodulin-dependent protein kinase activity+++GO:0005515///protein binding+++GO:0005516///calmodulin binding+++GO:0005524///ATP binding+++GO:0009931///calcium-dependent protein serine/threonine kinase activity+++GO:0016301///kinase activity+++GO:0016740///…	molecular_function	binding+++catalytic activity
12323	'Camk2b'	mRNA	GO:0000166///nucleotide binding+++GO:0004672///protein kinase activity+++GO:0004674///protein serine/threonine kinase activity+++GO:0004683///calmodulin-dependent protein kinase activity+++GO:0005515///protein binding+++GO:0005516///calmodulin binding+++GO:0005524///ATP binding+++GO:0016301///kinase activity+++GO:0016740///transferase activity+++GO:0019901///protein kinase binding+++GO:0042802///…	molecular_function	binding+++catalytic activity+++structural molecule activity
12325	'Camk2g'	mRNA	GO:0000166///nucleotide binding+++GO:0004672///protein kinase activity+++GO:0004674///protein serine/threonine kinase activity+++GO:0004683///calmodulin-dependent protein kinase activity+++GO:0005516///calmodulin binding+++GO:0005524///ATP binding+++GO:0016301///kinase activity+++GO:0016740///transferase activity+++GO:0042802///identical protein binding+++GO:0042803///protein homodimerization act…	molecular_function	binding+++catalytic activity
12326	'Camk4'	mRNA	GO:0000166///nucleotide binding+++GO:0004672///protein kinase activity+++GO:0004674///protein serine/threonine kinase activity+++GO:0004683///calmodulin-dependent protein kinase activity+++GO:0005515///protein binding+++GO:0005516///calmodulin binding+++GO:0005524///ATP binding+++GO:0009931///calcium-dependent protein serine/threonine kinase activity+++GO:0016301///kinase activity+++GO:0016740///…	molecular_function	binding+++catalytic activity
12330	'Canx'	mRNA	GO:0005509///calcium ion binding+++GO:0005515///protein binding+++GO:0030246///carbohydrate binding+++GO:0034185///apolipoprotein binding+++GO:0035255///ionotropic glutamate receptor binding+++GO:0046872///metal ion binding+++GO:0051082///unfolded protein binding	molecular_function	binding
12331	'Cap1'	mRNA	GO:0003779///actin binding+++GO:0005515///protein binding+++GO:0008179///adenylate cyclase binding	molecular_function	binding
12333	'Capn1'	mRNA	GO:0004198///calcium-dependent cysteine-type endopeptidase activity+++GO:0005509///calcium ion binding+++GO:0005515///protein binding+++GO:0008092///cytoskeletal protein binding+++GO:0008233///peptidase activity+++GO:0008234///cysteine-type peptidase activity+++GO:0016787///hydrolase activity+++GO:0019899///enzyme binding+++GO:0046872///metal ion binding	molecular_function	catalytic activity+++binding
12334	'Capn2'	mRNA	GO:0004198///calcium-dependent cysteine-type endopeptidase activity+++GO:0005509///calcium ion binding+++GO:0008092///cytoskeletal protein binding+++GO:0008233///peptidase activity+++GO:0008234///cysteine-type peptidase activity+++GO:0016787///hydrolase activity+++GO:0019899///enzyme binding+++GO:0044877///protein-containing complex binding+++GO:0046872///metal ion binding	molecular_function	catalytic activity+++binding
12335	'Capn3'	mRNA	GO:0003824///catalytic activity+++GO:0004198///calcium-dependent cysteine-type endopeptidase activity+++GO:0005102///signaling receptor binding+++GO:0005509///calcium ion binding+++GO:0005515///protein binding+++GO:0008233///peptidase activity+++GO:0008234///cysteine-type peptidase activity+++GO:0008307///structural constituent of muscle+++GO:0016787///hydrolase activity+++GO:0019899///enzyme bin…	molecular_function	catalytic activity+++binding+++structural molecule activity+++molecular function regulator
12340	'Capza1'	mRNA	GO:0003779///actin binding+++GO:0005515///protein binding+++GO:0051015///actin filament binding	molecular_function	binding
12345	'Capzb'	mRNA	GO:0003779///actin binding+++GO:0005515///protein binding+++GO:0048487///beta-tubulin binding+++GO:0051015///actin filament binding	molecular_function	binding
12350	'Car3'	mRNA	GO:0004089///carbonate dehydratase activity+++GO:0008270///zinc ion binding+++GO:0016151///nickel cation binding+++GO:0016791///phosphatase activity+++GO:0016829///lyase activity+++GO:0016836///hydro-lyase activity+++GO:0046872///metal ion binding	molecular_function	catalytic activity+++binding
12351	'Car4'	mRNA	GO:0004089///carbonate dehydratase activity+++GO:0005515///protein binding+++GO:0008270///zinc ion binding+++GO:0016829///lyase activity+++GO:0016836///hydro-lyase activity+++GO:0046872///metal ion binding	molecular_function	catalytic activity+++binding
12352	'Car5a'	mRNA	GO:0004089///carbonate dehydratase activity+++GO:0008270///zinc ion binding+++GO:0016829///lyase activity+++GO:0016836///hydro-lyase activity+++GO:0046872///metal ion binding	molecular_function	catalytic activity+++binding
12355	'Nr1i3'	mRNA	GO:0000976///transcription regulatory region sequence-specific DNA binding+++GO:0000977///RNA polymerase II regulatory region sequence-specific DNA binding+++GO:0000981///DNA-binding transcription factor activity, RNA polymerase II-specific+++GO:0001228///DNA-binding transcription activator activity, RNA polymerase II-specific+++GO:0003677///DNA binding+++GO:0003700///DNA-binding transcription fa…	molecular_function	binding+++transcription regulator activity+++molecular transducer activity
12361	'Cask'	mRNA	GO:0000166///nucleotide binding+++GO:0004672///protein kinase activity+++GO:0004674///protein serine/threonine kinase activity+++GO:0005515///protein binding+++GO:0005516///calmodulin binding+++GO:0005524///ATP binding+++GO:0008022///protein C-terminus binding+++GO:0016301///kinase activity+++GO:0016740///transferase activity+++GO:0030165///PDZ domain binding+++GO:0042043///neurexin family protei…	molecular_function	binding+++catalytic activity
12366	'Casp2'	mRNA	GO:0004197///cysteine-type endopeptidase activity+++GO:0005515///protein binding+++GO:0008233///peptidase activity+++GO:0008234///cysteine-type peptidase activity+++GO:0016787///hydrolase activity+++GO:0019904///protein domain specific binding+++GO:0042802///identical protein binding+++GO:0097153///cysteine-type endopeptidase activity involved in apoptotic process+++GO:0097200///cysteine-type end…	molecular_function	catalytic activity+++binding
12368	'Casp6'	mRNA	GO:0004175///endopeptidase activity+++GO:0004197///cysteine-type endopeptidase activity+++GO:0005515///protein binding+++GO:0008233///peptidase activity+++GO:0008234///cysteine-type peptidase activity+++GO:0016787///hydrolase activity+++GO:0042802///identical protein binding+++GO:0097153///cysteine-type endopeptidase activity involved in apoptotic process+++GO:0097200///cysteine-type endopeptidas…	molecular_function	catalytic activity+++binding
12369	'Casp7'	mRNA	GO:0004190///aspartic-type endopeptidase activity+++GO:0004197///cysteine-type endopeptidase activity+++GO:0005515///protein binding+++GO:0008233///peptidase activity+++GO:0008234///cysteine-type peptidase activity+++GO:0016787///hydrolase activity+++GO:0097153///cysteine-type endopeptidase activity involved in apoptotic process+++GO:0097200///cysteine-type endopeptidase activity involved in exec…	molecular_function	catalytic activity+++binding
12370	'Casp8'	mRNA	GO:0004175///endopeptidase activity+++GO:0004197///cysteine-type endopeptidase activity+++GO:0005123///death receptor binding+++GO:0005164///tumor necrosis factor receptor binding+++GO:0005515///protein binding+++GO:0008233///peptidase activity+++GO:0008234///cysteine-type peptidase activity+++GO:0016787///hydrolase activity+++GO:0031625///ubiquitin protein ligase binding+++GO:0035877///death eff…	molecular_function	catalytic activity+++binding
12371	'Casp9'	mRNA	GO:0004197///cysteine-type endopeptidase activity+++GO:0005515///protein binding+++GO:0008233///peptidase activity+++GO:0008234///cysteine-type peptidase activity+++GO:0016787///hydrolase activity+++GO:0017124///SH3 domain binding+++GO:0019901///protein kinase binding+++GO:0042802///identical protein binding+++GO:0097153///cysteine-type endopeptidase activity involved in apoptotic process+++GO:00…	molecular_function	catalytic activity+++binding
12372	'Casq1'	mRNA	GO:0005509///calcium ion binding+++GO:0042802///identical protein binding+++GO:0046872///metal ion binding	molecular_function	binding
12373	'Casq2'	mRNA	GO:0005080///protein kinase C binding+++GO:0005509///calcium ion binding+++GO:0042803///protein homodimerization activity+++GO:0046872///metal ion binding+++GO:0048306///calcium-dependent protein binding	molecular_function	binding
12374	'Casr'	mRNA	GO:0004930///G protein-coupled receptor activity+++GO:0005178///integrin binding+++GO:0005509///calcium ion binding+++GO:0016597///amino acid binding+++GO:0019901///protein kinase binding+++GO:0038023///signaling receptor activity+++GO:0042803///protein homodimerization activity+++GO:0044325///ion channel binding+++GO:0046872///metal ion binding	molecular_function	molecular transducer activity+++binding
12385	'Ctnna1'	mRNA	GO:0005198///structural molecule activity+++GO:0005515///protein binding+++GO:0008013///beta-catenin binding+++GO:0017166///vinculin binding+++GO:0042802///identical protein binding+++GO:0044877///protein-containing complex binding+++GO:0045295///gamma-catenin binding+++GO:0045296///cadherin binding+++GO:0051015///actin filament binding	molecular_function	structural molecule activity+++binding
12386	'Ctnna2'	mRNA	GO:0005198///structural molecule activity+++GO:0042802///identical protein binding+++GO:0045296///cadherin binding+++GO:0051015///actin filament binding	molecular_function	structural molecule activity+++binding
12387	'Ctnnb1'	mRNA	GO:0001085///RNA polymerase II transcription factor binding+++GO:0001102///RNA polymerase II activating transcription factor binding+++GO:0003682///chromatin binding+++GO:0003700///DNA-binding transcription factor activity+++GO:0003713///transcription coactivator activity+++GO:0005515///protein binding+++GO:0008013///beta-catenin binding+++GO:0008022///protein C-terminus binding+++GO:0008134///tr…	molecular_function	binding+++transcription regulator activity
12388	'Ctnnd1'	mRNA	GO:0005102///signaling receptor binding+++GO:0005515///protein binding+++GO:0019901///protein kinase binding+++GO:0019903///protein phosphatase binding+++GO:0019904///protein domain specific binding+++GO:0045296///cadherin binding+++GO:0050839///cell adhesion molecule binding	molecular_function	binding
12390	'Cav2'	mRNA	GO:0000149///SNARE binding+++GO:0019901///protein kinase binding+++GO:0019905///syntaxin binding+++GO:0030674///protein binding, bridging+++GO:0031435///mitogen-activated protein kinase kinase kinase binding+++GO:0031748///D1 dopamine receptor binding+++GO:0042803///protein homodimerization activity+++GO:0046982///protein heterodimerization activity+++GO:0051219///phosphoprotein binding+++GO:0060…	molecular_function	binding
12391	'Cav3'	mRNA	GO:0005246///calcium channel regulator activity+++GO:0005515///protein binding+++GO:0008022///protein C-terminus binding+++GO:0017080///sodium channel regulator activity+++GO:0019870///potassium channel inhibitor activity+++GO:0019899///enzyme binding+++GO:0043014///alpha-tubulin binding+++GO:0044325///ion channel binding+++GO:0044877///protein-containing complex binding+++GO:0050998///nitric-oxi…	molecular_function	molecular function regulator+++binding
12393	'Runx2'	mRNA	GO:0000976///transcription regulatory region sequence-specific DNA binding+++GO:0000978///RNA polymerase II proximal promoter sequence-specific DNA binding+++GO:0000981///DNA-binding transcription factor activity, RNA polymerase II-specific+++GO:0001228///DNA-binding transcription activator activity, RNA polymerase II-specific+++GO:0003677///DNA binding+++GO:0003682///chromatin binding+++GO:00037…	molecular_function	binding+++transcription regulator activity
12394	'Runx1'	mRNA	GO:0000976///transcription regulatory region sequence-specific DNA binding+++GO:0000977///RNA polymerase II regulatory region sequence-specific DNA binding+++GO:0000978///RNA polymerase II proximal promoter sequence-specific DNA binding+++GO:0000981///DNA-binding transcription factor activity, RNA polymerase II-specific+++GO:0001228///DNA-binding transcription activator activity, RNA polymerase I…	molecular_function	binding+++transcription regulator activity
12395	'Runx1t1'	mRNA	GO:0003677///DNA binding+++GO:0003700///DNA-binding transcription factor activity+++GO:0003714///transcription corepressor activity+++GO:0005515///protein binding+++GO:0042802///identical protein binding+++GO:0046872///metal ion binding	molecular_function	binding+++transcription regulator activity
12398	'Cbfa2t3'	mRNA	GO:0003682///chromatin binding+++GO:0003700///DNA-binding transcription factor activity+++GO:0003714///transcription corepressor activity+++GO:0005515///protein binding+++GO:0046872///metal ion binding	molecular_function	binding+++transcription regulator activity
12399	'Runx3'	mRNA	GO:0000977///RNA polymerase II regulatory region sequence-specific DNA binding+++GO:0000981///DNA-binding transcription factor activity, RNA polymerase II-specific+++GO:0003677///DNA binding+++GO:0003700///DNA-binding transcription factor activity+++GO:0005515///protein binding+++GO:0005524///ATP binding+++GO:0042826///histone deacetylase binding+++GO:0046332///SMAD binding	molecular_function	binding+++transcription regulator activity
12402	'Cbl'	mRNA	GO:0001784///phosphotyrosine residue binding+++GO:0004842///ubiquitin-protein transferase activity+++GO:0005154///epidermal growth factor receptor binding+++GO:0005509///calcium ion binding+++GO:0005515///protein binding+++GO:0016740///transferase activity+++GO:0017124///SH3 domain binding+++GO:0019901///protein kinase binding+++GO:0030971///receptor tyrosine kinase binding+++GO:0036312///phospha…	molecular_function	binding+++catalytic activity
12404	'Cbln1'	mRNA	GO:0005515///protein binding+++GO:0042802///identical protein binding	molecular_function	binding
12405	'Cbln2'	mRNA	GO:0005515///protein binding	molecular_function	binding
12406	'Serpinh1'	mRNA	GO:0004867///serine-type endopeptidase inhibitor activity+++GO:0005515///protein binding+++GO:0005518///collagen binding+++GO:0051082///unfolded protein binding	molecular_function	molecular function regulator+++binding
12412	'Cbx1'	mRNA	GO:0005515///protein binding+++GO:0019899///enzyme binding+++GO:0042802///identical protein binding+++GO:1990226///histone methyltransferase binding	molecular_function	binding
12416	'Cbx2'	mRNA	GO:0003677///DNA binding+++GO:0003682///chromatin binding+++GO:0005515///protein binding+++GO:0035064///methylated histone binding	molecular_function	binding
12418	'Cbx4'	mRNA	GO:0000976///transcription regulatory region sequence-specific DNA binding+++GO:0003682///chromatin binding+++GO:0003727///single-stranded RNA binding+++GO:0005515///protein binding+++GO:0016740///transferase activity+++GO:0019789///SUMO transferase activity+++GO:0019899///enzyme binding+++GO:0032183///SUMO binding+++GO:0035064///methylated histone binding+++GO:0044212///transcription regulatory …	molecular_function	binding+++catalytic activity
12419	'Cbx5'	mRNA	GO:0003682///chromatin binding+++GO:0005515///protein binding+++GO:0030674///protein binding, bridging+++GO:0035064///methylated histone binding+++GO:0042802///identical protein binding+++GO:0042826///histone deacetylase binding+++GO:0043021///ribonucleoprotein complex binding+++GO:0044877///protein-containing complex binding+++GO:0070491///repressing transcription factor binding	molecular_function	binding
12426	'Cckbr'	mRNA	GO:0004930///G protein-coupled receptor activity+++GO:0004951///cholecystokinin receptor activity+++GO:0005515///protein binding+++GO:0015054///gastrin receptor activity+++GO:0017046///peptide hormone binding+++GO:0031741///type B gastrin/cholecystokinin receptor binding	molecular_function	molecular transducer activity+++binding
12427	'Ccna1'	mRNA	GO:0005515///protein binding+++GO:0016538///cyclin-dependent protein serine/threonine kinase regulator activity+++GO:0019901///protein kinase binding	molecular_function	binding+++molecular function regulator
12428	'Ccna2'	mRNA	GO:0005178///integrin binding+++GO:0005515///protein binding+++GO:0005520///insulin-like growth factor binding+++GO:0008201///heparin binding+++GO:0016538///cyclin-dependent protein serine/threonine kinase regulator activity+++GO:0019838///growth factor binding+++GO:0019901///protein kinase binding+++GO:0019904///protein domain specific binding+++GO:0050840///extracellular matrix binding+++GO:009…	molecular_function	binding+++molecular function regulator+++molecular transducer activity+++catalytic activity
12443	'Ccnd1'	mRNA	GO:0003714///transcription corepressor activity+++GO:0004672///protein kinase activity+++GO:0005515///protein binding+++GO:0008134///transcription factor binding+++GO:0016301///kinase activity+++GO:0016538///cyclin-dependent protein serine/threonine kinase regulator activity+++GO:0019899///enzyme binding+++GO:0019901///protein kinase binding+++GO:0042826///histone deacetylase binding+++GO:0044877…	molecular_function	transcription regulator activity+++catalytic activity+++binding+++molecular function regulator
12444	'Ccnd2'	mRNA	GO:0005515///protein binding+++GO:0016538///cyclin-dependent protein serine/threonine kinase regulator activity+++GO:0019901///protein kinase binding	molecular_function	binding+++molecular function regulator
12445	'Ccnd3'	mRNA	GO:0004693///cyclin-dependent protein serine/threonine kinase activity+++GO:0005515///protein binding+++GO:0016538///cyclin-dependent protein serine/threonine kinase regulator activity+++GO:0019901///protein kinase binding	molecular_function	molecular transducer activity+++catalytic activity+++binding+++molecular function regulator
12449	'Ccnf'	mRNA	GO:0016538///cyclin-dependent protein serine/threonine kinase regulator activity+++GO:0019901///protein kinase binding	molecular_function	molecular function regulator+++binding
12452	'Ccng2'	mRNA	GO:0016538///cyclin-dependent protein serine/threonine kinase regulator activity+++GO:0019901///protein kinase binding	molecular_function	molecular function regulator+++binding
12453	'Ccni'	mRNA	GO:0016538///cyclin-dependent protein serine/threonine kinase regulator activity+++GO:0019901///protein kinase binding	molecular_function	molecular function regulator+++binding
12454	'Ccnk'	mRNA	GO:0004693///cyclin-dependent protein serine/threonine kinase activity+++GO:0008353///RNA polymerase II CTD heptapeptide repeat kinase activity+++GO:0016538///cyclin-dependent protein serine/threonine kinase regulator activity+++GO:0019901///protein kinase binding+++GO:0061575///cyclin-dependent protein serine/threonine kinase activator activity	molecular_function	molecular transducer activity+++catalytic activity+++molecular function regulator+++binding
12455	'Ccnt1'	mRNA	GO:0000976///transcription regulatory region sequence-specific DNA binding+++GO:0003677///DNA binding+++GO:0003682///chromatin binding+++GO:0005515///protein binding+++GO:0008134///transcription factor binding+++GO:0016538///cyclin-dependent protein serine/threonine kinase regulator activity+++GO:0017069///snRNA binding+++GO:0019901///protein kinase binding+++GO:0044212///transcription regulatory…	molecular_function	binding+++molecular function regulator
12457	'Noct'	mRNA	GO:0000175///3'-5'-exoribonuclease activity+++GO:0003723///RNA binding+++GO:0003729///mRNA binding+++GO:0004535///poly(A)-specific ribonuclease activity+++GO:0004930///G protein-coupled receptor activity+++GO:0004950///chemokine receptor activity+++GO:0005515///protein binding+++GO:0016493///C-C chemokine receptor activity+++GO:0016787///hydrolase activity+++GO:0019178///NADP phosphatase activity…	molecular_function	catalytic activity+++binding+++molecular transducer activity
12460	'Ccs'	mRNA	GO:0004784///superoxide dismutase activity+++GO:0005507///copper ion binding+++GO:0016491///oxidoreductase activity+++GO:0016532///superoxide dismutase copper chaperone activity+++GO:0019899///enzyme binding+++GO:0046872///metal ion binding	molecular_function	catalytic activity+++antioxidant activity+++binding+++molecular carrier activity+++molecular function regulator
12467	'Cct6b'	mRNA	GO:0000166///nucleotide binding+++GO:0005524///ATP binding+++GO:0051082///unfolded protein binding	molecular_function	binding
12468	'Cct7'	mRNA	GO:0000166///nucleotide binding+++GO:0005515///protein binding+++GO:0005524///ATP binding+++GO:0042802///identical protein binding+++GO:0051082///unfolded protein binding	molecular_function	binding
12476	'Cd151'	mRNA	GO:0005178///integrin binding+++GO:0005515///protein binding	molecular_function	binding
12479	'Cd1d1'	mRNA	GO:0005515///protein binding+++GO:0030882///lipid antigen binding+++GO:0030883///endogenous lipid antigen binding+++GO:0030884///exogenous lipid antigen binding+++GO:0042393///histone binding+++GO:0042608///T cell receptor binding+++GO:0050839///cell adhesion molecule binding+++GO:0071723///lipopeptide binding	molecular_function	binding
12481	'Cd2'	mRNA	GO:0005102///signaling receptor binding+++GO:0005515///protein binding+++GO:0019901///protein kinase binding+++GO:0030971///receptor tyrosine kinase binding+++GO:0042802///identical protein binding+++GO:0043621///protein self-association	molecular_function	binding
12487	'Cd28'	mRNA	GO:0002020///protease binding+++GO:0005070///SH3/SH2 adaptor activity+++GO:0019901///protein kinase binding+++GO:0042802///identical protein binding	molecular_function	binding
12488	'Cd2ap'	mRNA	GO:0005172///vascular endothelial growth factor receptor binding+++GO:0005515///protein binding+++GO:0008013///beta-catenin binding+++GO:0008022///protein C-terminus binding+++GO:0017124///SH3 domain binding+++GO:0042802///identical protein binding+++GO:0044877///protein-containing complex binding+++GO:0045296///cadherin binding	molecular_function	binding
12490	'Cd34'	mRNA	GO:0008134///transcription factor binding+++GO:0030246///carbohydrate binding+++GO:0043199///sulfate binding	molecular_function	binding
12491	'Cd36'	mRNA	GO:0001540///amyloid-beta binding+++GO:0005041///low-density lipoprotein particle receptor activity+++GO:0005044///scavenger receptor activity+++GO:0005515///protein binding+++GO:0008035///high-density lipoprotein particle binding+++GO:0008289///lipid binding+++GO:0030169///low-density lipoprotein particle binding+++GO:0035325///Toll-like receptor binding+++GO:0044877///protein-containing complex…	molecular_function	binding+++cargo receptor activity+++molecular transducer activity
12492	'Scarb2'	mRNA	GO:0001786///phosphatidylserine binding+++GO:0005044///scavenger receptor activity+++GO:0005515///protein binding+++GO:0015485///cholesterol binding+++GO:0019899///enzyme binding+++GO:0031210///phosphatidylcholine binding+++GO:0038024///cargo receptor activity+++GO:0042803///protein homodimerization activity+++GO:0051087///chaperone binding	molecular_function	binding+++cargo receptor activity
12494	'Cd38'	mRNA	GO:0003953///NAD+ nucleosidase activity+++GO:0016740///transferase activity+++GO:0016787///hydrolase activity+++GO:0016798///hydrolase activity, acting on glycosyl bonds+++GO:0016849///phosphorus-oxygen lyase activity+++GO:0042802///identical protein binding+++GO:0050135///NAD(P)+ nucleosidase activity+++GO:0061809///NAD+ nucleotidase, cyclic ADP-ribose generating	molecular_function	catalytic activity+++binding
12499	'Entpd5'	mRNA	GO:0000166///nucleotide binding+++GO:0004382///guanosine-diphosphatase activity+++GO:0005524///ATP binding+++GO:0016787///hydrolase activity+++GO:0017110///nucleoside-diphosphatase activity+++GO:0045134///uridine-diphosphatase activity	molecular_function	binding+++catalytic activity
12500	'Cd3d'	mRNA	GO:0003713///transcription coactivator activity+++GO:0004888///transmembrane signaling receptor activity+++GO:0005515///protein binding+++GO:0042802///identical protein binding+++GO:0046982///protein heterodimerization activity	molecular_function	transcription regulator activity+++molecular transducer activity+++binding
12501	'Cd3e'	mRNA	GO:0004888///transmembrane signaling receptor activity+++GO:0005515///protein binding+++GO:0017124///SH3 domain binding+++GO:0042802///identical protein binding+++GO:0046982///protein heterodimerization activity	molecular_function	molecular transducer activity+++binding
12503	'Cd247'	mRNA	GO:0004888///transmembrane signaling receptor activity+++GO:0005515///protein binding+++GO:0042802///identical protein binding+++GO:1990782///protein tyrosine kinase binding	molecular_function	molecular transducer activity+++binding
12504	'Cd4'	mRNA	GO:0005102///signaling receptor binding+++GO:0005515///protein binding+++GO:0008270///zinc ion binding+++GO:0015026///coreceptor activity+++GO:0019865///immunoglobulin binding+++GO:0019899///enzyme binding+++GO:0019901///protein kinase binding+++GO:0042011///interleukin-16 binding+++GO:0042012///interleukin-16 receptor activity+++GO:0042289///MHC class II protein binding+++GO:0042802///identical …	molecular_function	binding+++molecular transducer activity
12505	'Cd44'	mRNA	GO:0004888///transmembrane signaling receptor activity+++GO:0004896///cytokine receptor activity+++GO:0005114///type II transforming growth factor beta receptor binding+++GO:0005154///epidermal growth factor receptor binding+++GO:0005515///protein binding+++GO:0005540///hyaluronic acid binding+++GO:0019901///protein kinase binding+++GO:0019955///cytokine binding+++GO:0051219///phosphoprotein bind…	molecular_function	molecular transducer activity+++binding
12506	'Cd48'	mRNA	GO:0003823///antigen binding+++GO:0005515///protein binding+++GO:0038023///signaling receptor activity	molecular_function	binding+++molecular transducer activity
12507	'Cd5'	mRNA	GO:0005044///scavenger receptor activity+++GO:0005515///protein binding	molecular_function	cargo receptor activity+++binding
12511	'Cd6'	mRNA	GO:0001530///lipopolysaccharide binding+++GO:0005044///scavenger receptor activity+++GO:0005515///protein binding+++GO:0019901///protein kinase binding+++GO:0042802///identical protein binding+++GO:0070891///lipoteichoic acid binding	molecular_function	binding+++cargo receptor activity
12512	'Cd63'	mRNA	GO:0005515///protein binding+++GO:0044877///protein-containing complex binding	molecular_function	binding
12515	'Cd69'	mRNA	GO:0005509///calcium ion binding+++GO:0030246///carbohydrate binding+++GO:0042802///identical protein binding	molecular_function	binding
12518	'Cd79a'	mRNA	GO:0004888///transmembrane signaling receptor activity+++GO:0005515///protein binding+++GO:0042802///identical protein binding	molecular_function	molecular transducer activity+++binding
12519	'Cd80'	mRNA	GO:0005515///protein binding+++GO:0015026///coreceptor activity	molecular_function	binding+++molecular transducer activity
12520	'Cd81'	mRNA	GO:0001618///virus receptor activity+++GO:0005178///integrin binding+++GO:0005515///protein binding+++GO:0008289///lipid binding+++GO:0015485///cholesterol binding+++GO:0042289///MHC class II protein binding+++GO:1990459///transferrin receptor binding	molecular_function	hijacked molecular function+++binding
12523	'Cd84'	mRNA	GO:0042802///identical protein binding	molecular_function	binding
12525	'Cd8a'	mRNA	GO:0005515///protein binding+++GO:0019901///protein kinase binding+++GO:0023024///MHC class I protein complex binding+++GO:0042802///identical protein binding	molecular_function	binding
12527	'Cd9'	mRNA	GO:0005178///integrin binding+++GO:0005515///protein binding	molecular_function	binding
12530	'Cdc25a'	mRNA	GO:0004721///phosphoprotein phosphatase activity+++GO:0004725///protein tyrosine phosphatase activity+++GO:0016787///hydrolase activity+++GO:0019901///protein kinase binding+++GO:0051087///chaperone binding	molecular_function	catalytic activity+++binding
12531	'Cdc25b'	mRNA	GO:0004721///phosphoprotein phosphatase activity+++GO:0004725///protein tyrosine phosphatase activity+++GO:0005515///protein binding+++GO:0016787///hydrolase activity+++GO:0019901///protein kinase binding	molecular_function	catalytic activity+++binding
12534	'Cdk1'	mRNA	GO:0000166///nucleotide binding+++GO:0003682///chromatin binding+++GO:0004672///protein kinase activity+++GO:0004674///protein serine/threonine kinase activity+++GO:0004693///cyclin-dependent protein serine/threonine kinase activity+++GO:0005515///protein binding+++GO:0005524///ATP binding+++GO:0008353///RNA polymerase II CTD heptapeptide repeat kinase activity+++GO:0016301///kinase activity+++GO…	molecular_function	binding+++catalytic activity+++molecular transducer activity
12539	'Cdc37'	mRNA	GO:0005515///protein binding+++GO:0008022///protein C-terminus binding+++GO:0019887///protein kinase regulator activity+++GO:0019900///kinase binding+++GO:0019901///protein kinase binding+++GO:0031072///heat shock protein binding+++GO:0031435///mitogen-activated protein kinase kinase kinase binding+++GO:0043422///protein kinase B binding+++GO:0051082///unfolded protein binding+++GO:0051087///chap…	molecular_function	binding+++molecular function regulator
12540	'Cdc42'	mRNA	GO:0000166///nucleotide binding+++GO:0003924///GTPase activity+++GO:0005515///protein binding+++GO:0005525///GTP binding+++GO:0016787///hydrolase activity+++GO:0019901///protein kinase binding+++GO:0030742///GTP-dependent protein binding+++GO:0031435///mitogen-activated protein kinase kinase kinase binding+++GO:0031996///thioesterase binding+++GO:0032427///GBD domain binding+++GO:0034191///apolip…	molecular_function	binding+++catalytic activity
12545	'Cdc7'	mRNA	GO:0000166///nucleotide binding+++GO:0004672///protein kinase activity+++GO:0004674///protein serine/threonine kinase activity+++GO:0005524///ATP binding+++GO:0016301///kinase activity+++GO:0016740///transferase activity+++GO:0046872///metal ion binding	molecular_function	binding+++catalytic activity
12549	'Arhgap31'	mRNA	GO:0005096///GTPase activator activity+++GO:0005515///protein binding+++GO:0017124///SH3 domain binding	molecular_function	molecular function regulator+++binding
12550	'Cdh1'	mRNA	GO:0005509///calcium ion binding+++GO:0005515///protein binding+++GO:0008013///beta-catenin binding+++GO:0008092///cytoskeletal protein binding+++GO:0019903///protein phosphatase binding+++GO:0019904///protein domain specific binding+++GO:0030506///ankyrin binding+++GO:0032794///GTPase activating protein binding+++GO:0042802///identical protein binding+++GO:0045294///alpha-catenin binding+++GO:00…	molecular_function	binding
12552	'Cdh11'	mRNA	GO:0005509///calcium ion binding+++GO:0008092///cytoskeletal protein binding+++GO:0045296///cadherin binding+++GO:0046872///metal ion binding	molecular_function	binding
12554	'Cdh13'	mRNA	GO:0005509///calcium ion binding+++GO:0005515///protein binding+++GO:0008092///cytoskeletal protein binding+++GO:0030169///low-density lipoprotein particle binding+++GO:0042802///identical protein binding+++GO:0042803///protein homodimerization activity+++GO:0045296///cadherin binding+++GO:0046872///metal ion binding+++GO:0055100///adiponectin binding+++GO:0071813///lipoprotein particle binding	molecular_function	binding
12555	'Cdh15'	mRNA	GO:0005509///calcium ion binding+++GO:0005515///protein binding+++GO:0008092///cytoskeletal protein binding+++GO:0045296///cadherin binding+++GO:0046872///metal ion binding	molecular_function	binding
12556	'Cdh16'	mRNA	GO:0005509///calcium ion binding+++GO:0046872///metal ion binding	molecular_function	binding
12558	'Cdh2'	mRNA	GO:0005509///calcium ion binding+++GO:0005515///protein binding+++GO:0008013///beta-catenin binding+++GO:0008092///cytoskeletal protein binding+++GO:0019899///enzyme binding+++GO:0019901///protein kinase binding+++GO:0019903///protein phosphatase binding+++GO:0042802///identical protein binding+++GO:0044877///protein-containing complex binding+++GO:0045294///alpha-catenin binding+++GO:0045295///g…	molecular_function	binding
12560	'Cdh3'	mRNA	GO:0005509///calcium ion binding+++GO:0008092///cytoskeletal protein binding+++GO:0045296///cadherin binding+++GO:0046872///metal ion binding	molecular_function	binding
12561	'Cdh4'	mRNA	GO:0005509///calcium ion binding+++GO:0008092///cytoskeletal protein binding+++GO:0045296///cadherin binding+++GO:0046872///metal ion binding	molecular_function	binding
12562	'Cdh5'	mRNA	GO:0005102///signaling receptor binding+++GO:0005509///calcium ion binding+++GO:0005515///protein binding+++GO:0008013///beta-catenin binding+++GO:0008092///cytoskeletal protein binding+++GO:0019903///protein phosphatase binding+++GO:0043184///vascular endothelial growth factor receptor 2 binding+++GO:0044325///ion channel binding+++GO:0045296///cadherin binding+++GO:0046872///metal ion binding++…	molecular_function	binding
12563	'Cdh6'	mRNA	GO:0005509///calcium ion binding+++GO:0008092///cytoskeletal protein binding+++GO:0042802///identical protein binding+++GO:0045296///cadherin binding+++GO:0046872///metal ion binding	molecular_function	binding
12564	'Cdh8'	mRNA	GO:0005509///calcium ion binding+++GO:0008092///cytoskeletal protein binding+++GO:0042802///identical protein binding+++GO:0045296///cadherin binding+++GO:0046872///metal ion binding	molecular_function	binding
12566	'Cdk2'	mRNA	GO:0000166///nucleotide binding+++GO:0000287///magnesium ion binding+++GO:0004672///protein kinase activity+++GO:0004674///protein serine/threonine kinase activity+++GO:0004693///cyclin-dependent protein serine/threonine kinase activity+++GO:0005515///protein binding+++GO:0005524///ATP binding+++GO:0016301///kinase activity+++GO:0016740///transferase activity+++GO:0019904///protein domain specifi…	molecular_function	binding+++catalytic activity+++molecular transducer activity
12569	'Cdk5r1'	mRNA	GO:0002020///protease binding+++GO:0003779///actin binding+++GO:0005509///calcium ion binding+++GO:0005515///protein binding+++GO:0008092///cytoskeletal protein binding+++GO:0016301///kinase activity+++GO:0019901///protein kinase binding+++GO:0035255///ionotropic glutamate receptor binding+++GO:0043539///protein serine/threonine kinase activator activity+++GO:0045296///cadherin binding+++GO:00468…	molecular_function	binding+++catalytic activity+++molecular function regulator
12571	'Cdk6'	mRNA	GO:0000166///nucleotide binding+++GO:0004672///protein kinase activity+++GO:0004674///protein serine/threonine kinase activity+++GO:0004693///cyclin-dependent protein serine/threonine kinase activity+++GO:0005515///protein binding+++GO:0005524///ATP binding+++GO:0016301///kinase activity+++GO:0016740///transferase activity+++GO:0030332///cyclin binding+++GO:0098770///FBXO family protein binding	molecular_function	binding+++catalytic activity+++molecular transducer activity
12575	'Cdkn1a'	mRNA	GO:0004860///protein kinase inhibitor activity+++GO:0004861///cyclin-dependent protein serine/threonine kinase inhibitor activity+++GO:0005515///protein binding+++GO:0016301///kinase activity+++GO:0019901///protein kinase binding+++GO:0019912///cyclin-dependent protein kinase activating kinase activity+++GO:0030332///cyclin binding+++GO:0031625///ubiquitin protein ligase binding+++GO:0044877///pr…	molecular_function	molecular function regulator+++binding+++catalytic activity
12577	'Cdkn1c'	mRNA	GO:0004860///protein kinase inhibitor activity+++GO:0004861///cyclin-dependent protein serine/threonine kinase inhibitor activity+++GO:0005515///protein binding+++GO:0016301///kinase activity	molecular_function	molecular function regulator+++binding+++catalytic activity
12578	'Cdkn2a'	mRNA	GO:0002039///p53 binding+++GO:0003677///DNA binding+++GO:0004861///cyclin-dependent protein serine/threonine kinase inhibitor activity+++GO:0005515///protein binding+++GO:0008134///transcription factor binding+++GO:0016301///kinase activity+++GO:0019789///SUMO transferase activity+++GO:0019901///protein kinase binding+++GO:0047485///protein N-terminus binding+++GO:0051059///NF-kappaB binding+++GO…	molecular_function	binding+++molecular function regulator+++catalytic activity
12579	'Cdkn2b'	mRNA	GO:0004861///cyclin-dependent protein serine/threonine kinase inhibitor activity+++GO:0016301///kinase activity+++GO:0019901///protein kinase binding	molecular_function	molecular function regulator+++catalytic activity+++binding
12580	'Cdkn2c'	mRNA	GO:0004861///cyclin-dependent protein serine/threonine kinase inhibitor activity+++GO:0019901///protein kinase binding	molecular_function	molecular function regulator+++binding
12581	'Cdkn2d'	mRNA	GO:0004861///cyclin-dependent protein serine/threonine kinase inhibitor activity+++GO:0019901///protein kinase binding	molecular_function	molecular function regulator+++binding
12589	'Ift81'	mRNA	GO:0005515///protein binding+++GO:0015631///tubulin binding	molecular_function	binding
12590	'Cdx1'	mRNA	GO:0000976///transcription regulatory region sequence-specific DNA binding+++GO:0000977///RNA polymerase II regulatory region sequence-specific DNA binding+++GO:0000978///RNA polymerase II proximal promoter sequence-specific DNA binding+++GO:0001228///DNA-binding transcription activator activity, RNA polymerase II-specific+++GO:0003677///DNA binding+++GO:0003700///DNA-binding transcription factor…	molecular_function	binding+++transcription regulator activity
12591	'Cdx2'	mRNA	GO:0000977///RNA polymerase II regulatory region sequence-specific DNA binding+++GO:0000978///RNA polymerase II proximal promoter sequence-specific DNA binding+++GO:0001227///DNA-binding transcription repressor activity, RNA polymerase II-specific+++GO:0003677///DNA binding+++GO:0003690///double-stranded DNA binding+++GO:0003700///DNA-binding transcription factor activity+++GO:0003714///transcrip…	molecular_function	binding+++transcription regulator activity
12593	'Cdyl'	mRNA	GO:0003682///chromatin binding+++GO:0003714///transcription corepressor activity+++GO:0003824///catalytic activity+++GO:0004402///histone acetyltransferase activity+++GO:0005515///protein binding+++GO:0016740///transferase activity+++GO:0016746///transferase activity, transferring acyl groups+++GO:0016829///lyase activity+++GO:0030674///protein binding, bridging+++GO:0035064///methylated histone …	molecular_function	binding+++transcription regulator activity+++catalytic activity
12606	'Cebpa'	mRNA	GO:0000976///transcription regulatory region sequence-specific DNA binding+++GO:0000978///RNA polymerase II proximal promoter sequence-specific DNA binding+++GO:0000981///DNA-binding transcription factor activity, RNA polymerase II-specific+++GO:0001013///RNA polymerase I regulatory region DNA binding+++GO:0001163///RNA polymerase I regulatory region sequence-specific DNA binding+++GO:0001228///D…	molecular_function	binding+++transcription regulator activity
12607	'Cebpz'	mRNA	GO:0000978///RNA polymerase II proximal promoter sequence-specific DNA binding+++GO:0001228///DNA-binding transcription activator activity, RNA polymerase II-specific	molecular_function	binding+++transcription regulator activity
12608	'Cebpb'	mRNA	GO:0000976///transcription regulatory region sequence-specific DNA binding+++GO:0000977///RNA polymerase II regulatory region sequence-specific DNA binding+++GO:0000978///RNA polymerase II proximal promoter sequence-specific DNA binding+++GO:0000979///RNA polymerase II core promoter sequence-specific DNA binding+++GO:0000981///DNA-binding transcription factor activity, RNA polymerase II-specific+…	molecular_function	binding+++transcription regulator activity
12611	'Cebpg'	mRNA	GO:0000978///RNA polymerase II proximal promoter sequence-specific DNA binding+++GO:0001228///DNA-binding transcription activator activity, RNA polymerase II-specific+++GO:0003677///DNA binding+++GO:0003690///double-stranded DNA binding+++GO:0003700///DNA-binding transcription factor activity+++GO:0005515///protein binding+++GO:0008134///transcription factor binding+++GO:0042802///identical prote…	molecular_function	binding+++transcription regulator activity
12614	'Celsr1'	mRNA	GO:0004888///transmembrane signaling receptor activity+++GO:0004930///G protein-coupled receptor activity+++GO:0005509///calcium ion binding+++GO:0005515///protein binding	molecular_function	molecular transducer activity+++binding
12615	'Cenpa'	mRNA	GO:0003677///DNA binding+++GO:0046982///protein heterodimerization activity	molecular_function	binding
12630	'Cfi'	mRNA	GO:0004252///serine-type endopeptidase activity+++GO:0005044///scavenger receptor activity+++GO:0008233///peptidase activity+++GO:0008236///serine-type peptidase activity+++GO:0016787///hydrolase activity+++GO:0046872///metal ion binding	molecular_function	catalytic activity+++cargo receptor activity+++binding
12633	'Cflar'	mRNA	GO:0002020///protease binding+++GO:0004197///cysteine-type endopeptidase activity+++GO:0005123///death receptor binding+++GO:0005515///protein binding+++GO:0008047///enzyme activator activity+++GO:0008234///cysteine-type peptidase activity+++GO:0016504///peptidase activator activity+++GO:0044877///protein-containing complex binding+++GO:0097153///cysteine-type endopeptidase activity involved in a…	molecular_function	binding+++catalytic activity+++molecular function regulator
12638	'Cftr'	mRNA	GO:0000166///nucleotide binding+++GO:0005254///chloride channel activity+++GO:0005260///intracellularly ATP-gated chloride channel activity+++GO:0005515///protein binding+++GO:0005524///ATP binding+++GO:0015106///bicarbonate transmembrane transporter activity+++GO:0015108///chloride transmembrane transporter activity+++GO:0016853///isomerase activity+++GO:0016887///ATPase activity+++GO:0019869///…	molecular_function	binding+++transporter activity+++catalytic activity+++molecular function regulator
12647	'Chat'	mRNA	GO:0004102///choline O-acetyltransferase activity+++GO:0016740///transferase activity+++GO:0016746///transferase activity, transferring acyl groups+++GO:0033265///choline binding	molecular_function	catalytic activity+++binding
12648	'Chd1'	mRNA	GO:0000166///nucleotide binding+++GO:0003677///DNA binding+++GO:0003678///DNA helicase activity+++GO:0003682///chromatin binding+++GO:0004386///helicase activity+++GO:0005524///ATP binding+++GO:0016787///hydrolase activity+++GO:0035064///methylated histone binding	molecular_function	binding+++catalytic activity
12649	'Chek1'	mRNA	GO:0000166///nucleotide binding+++GO:0004672///protein kinase activity+++GO:0004674///protein serine/threonine kinase activity+++GO:0005515///protein binding+++GO:0005524///ATP binding+++GO:0016301///kinase activity+++GO:0016740///transferase activity+++GO:0019904///protein domain specific binding+++GO:0035402///histone kinase activity (H3-T11 specific)	molecular_function	binding+++catalytic activity
12652	'Chga'	mRNA	GO:0005515///protein binding	molecular_function	binding
12654	'Chil1'	mRNA	GO:0004568///chitinase activity+++GO:0005515///protein binding+++GO:0008061///chitin binding	molecular_function	catalytic activity+++binding
12660	'Chka'	mRNA	GO:0000166///nucleotide binding+++GO:0004103///choline kinase activity+++GO:0004104///cholinesterase activity+++GO:0004305///ethanolamine kinase activity+++GO:0005524///ATP binding+++GO:0008144///drug binding+++GO:0016301///kinase activity+++GO:0016740///transferase activity+++GO:0033265///choline binding+++GO:0042802///identical protein binding	molecular_function	binding+++catalytic activity
12661	'Chl1'	mRNA	GO:0002020///protease binding+++GO:0005515///protein binding	molecular_function	binding
12667	'Chrd'	mRNA	GO:0005515///protein binding+++GO:0008201///heparin binding+++GO:0045545///syndecan binding	molecular_function	binding
12671	'Chrm3'	mRNA	GO:0004930///G protein-coupled receptor activity+++GO:0004993///G protein-coupled serotonin receptor activity+++GO:0005515///protein binding+++GO:0008144///drug binding+++GO:0016907///G protein-coupled acetylcholine receptor activity+++GO:0030594///neurotransmitter receptor activity+++GO:0042166///acetylcholine binding	molecular_function	molecular transducer activity+++binding
12675	'Chuk'	mRNA	GO:0000166///nucleotide binding+++GO:0003674///molecular_function+++GO:0004672///protein kinase activity+++GO:0004674///protein serine/threonine kinase activity+++GO:0005515///protein binding+++GO:0005524///ATP binding+++GO:0008384///IkappaB kinase activity+++GO:0016301///kinase activity+++GO:0016740///transferase activity+++GO:0042803///protein homodimerization activity+++GO:0044877///protein-co…	molecular_function	binding+++molecular_function+++catalytic activity
12677	'Vsx2'	mRNA	GO:0003677///DNA binding+++GO:0005515///protein binding+++GO:0043565///sequence-specific DNA binding	molecular_function	binding
12683	'Cidea'	mRNA	GO:0005515///protein binding+++GO:0042803///protein homodimerization activity	molecular_function	binding
12686	'Elovl3'	mRNA	GO:0009922///fatty acid elongase activity+++GO:0016740///transferase activity+++GO:0102336///3-oxo-arachidoyl-CoA synthase activity+++GO:0102337///3-oxo-cerotoyl-CoA synthase activity+++GO:0102338///3-oxo-lignoceronyl-CoA synthase activity+++GO:0102756///very-long-chain 3-ketoacyl-CoA synthase activity	molecular_function	catalytic activity
12695	'Patj'	mRNA	GO:0005515///protein binding	molecular_function	binding
12703	'Socs1'	mRNA	GO:0005159///insulin-like growth factor receptor binding+++GO:0005515///protein binding+++GO:0019210///kinase inhibitor activity+++GO:0019901///protein kinase binding+++GO:0046935///1-phosphatidylinositol-3-kinase regulator activity	molecular_function	binding+++molecular function regulator
12704	'Cit'	mRNA	GO:0000166///nucleotide binding+++GO:0004672///protein kinase activity+++GO:0004674///protein serine/threonine kinase activity+++GO:0005515///protein binding+++GO:0005524///ATP binding+++GO:0016301///kinase activity+++GO:0016740///transferase activity+++GO:0017124///SH3 domain binding+++GO:0030165///PDZ domain binding+++GO:0046872///metal ion binding+++GO:0097110///scaffold protein binding	molecular_function	binding+++catalytic activity
12705	'Cited1'	mRNA	GO:0003682///chromatin binding+++GO:0003713///transcription coactivator activity+++GO:0005515///protein binding+++GO:0008022///protein C-terminus binding+++GO:0042803///protein homodimerization activity+++GO:0050693///LBD domain binding+++GO:0070410///co-SMAD binding	molecular_function	binding+++transcription regulator activity
12709	'Ckb'	mRNA	GO:0000166///nucleotide binding+++GO:0003824///catalytic activity+++GO:0004111///creatine kinase activity+++GO:0005515///protein binding+++GO:0005524///ATP binding+++GO:0016301///kinase activity+++GO:0016740///transferase activity+++GO:0016772///transferase activity, transferring phosphorus-containing groups+++GO:0031625///ubiquitin protein ligase binding	molecular_function	binding+++catalytic activity
12715	'Ckm'	mRNA	GO:0000166///nucleotide binding+++GO:0003824///catalytic activity+++GO:0004111///creatine kinase activity+++GO:0005524///ATP binding+++GO:0016301///kinase activity+++GO:0016740///transferase activity+++GO:0016772///transferase activity, transferring phosphorus-containing groups	molecular_function	binding+++catalytic activity
12724	'Clcn2'	mRNA	GO:0005244///voltage-gated ion channel activity+++GO:0005247///voltage-gated chloride channel activity+++GO:0005254///chloride channel activity	molecular_function	transporter activity
12725	'Clcn3'	mRNA	GO:0000166///nucleotide binding+++GO:0005216///ion channel activity+++GO:0005244///voltage-gated ion channel activity+++GO:0005247///voltage-gated chloride channel activity+++GO:0005254///chloride channel activity+++GO:0005524///ATP binding+++GO:0015297///antiporter activity+++GO:0015299///solute:proton antiporter activity+++GO:0030165///PDZ domain binding+++GO:0031404///chloride ion binding+++GO…	molecular_function	binding+++transporter activity
12727	'Clcn4'	mRNA	GO:0000166///nucleotide binding+++GO:0005247///voltage-gated chloride channel activity+++GO:0005254///chloride channel activity+++GO:0005524///ATP binding+++GO:0015297///antiporter activity+++GO:0015299///solute:proton antiporter activity+++GO:0031404///chloride ion binding	molecular_function	binding+++transporter activity
12728	'Clcn5'	mRNA	GO:0000166///nucleotide binding+++GO:0005247///voltage-gated chloride channel activity+++GO:0005254///chloride channel activity+++GO:0005524///ATP binding+++GO:0015297///antiporter activity+++GO:0015299///solute:proton antiporter activity+++GO:0031404///chloride ion binding+++GO:0042802///identical protein binding	molecular_function	binding+++transporter activity
12733	'Clcnka'	mRNA	GO:0005244///voltage-gated ion channel activity+++GO:0005247///voltage-gated chloride channel activity+++GO:0005254///chloride channel activity+++GO:0005515///protein binding+++GO:0046872///metal ion binding	molecular_function	transporter activity+++binding
12737	'Cldn1'	mRNA	GO:0001618///virus receptor activity+++GO:0005198///structural molecule activity+++GO:0005515///protein binding+++GO:0042802///identical protein binding	molecular_function	hijacked molecular function+++structural molecule activity+++binding
12738	'Cldn2'	mRNA	GO:0005198///structural molecule activity+++GO:0005515///protein binding+++GO:0042802///identical protein binding	molecular_function	structural molecule activity+++binding
12739	'Cldn3'	mRNA	GO:0005198///structural molecule activity+++GO:0005515///protein binding+++GO:0042802///identical protein binding	molecular_function	structural molecule activity+++binding
12740	'Cldn4'	mRNA	GO:0005198///structural molecule activity+++GO:0005254///chloride channel activity+++GO:0005515///protein binding+++GO:0042802///identical protein binding	molecular_function	structural molecule activity+++transporter activity+++binding
12741	'Cldn5'	mRNA	GO:0005198///structural molecule activity+++GO:0005515///protein binding+++GO:0042802///identical protein binding	molecular_function	structural molecule activity+++binding
12745	'Clgn'	mRNA	GO:0005509///calcium ion binding+++GO:0005515///protein binding+++GO:0044183///protein binding involved in protein folding+++GO:0051082///unfolded protein binding	molecular_function	binding
12748	'Clk2'	mRNA	GO:0000166///nucleotide binding+++GO:0004672///protein kinase activity+++GO:0004674///protein serine/threonine kinase activity+++GO:0004712///protein serine/threonine/tyrosine kinase activity+++GO:0004713///protein tyrosine kinase activity+++GO:0005524///ATP binding+++GO:0016301///kinase activity+++GO:0016740///transferase activity+++GO:0042802///identical protein binding	molecular_function	binding+++catalytic activity
12751	'Tpp1'	mRNA	GO:0004175///endopeptidase activity+++GO:0004252///serine-type endopeptidase activity+++GO:0005515///protein binding+++GO:0008233///peptidase activity+++GO:0008236///serine-type peptidase activity+++GO:0008240///tripeptidyl-peptidase activity+++GO:0016787///hydrolase activity+++GO:0035727///lysophosphatidic acid binding+++GO:0042277///peptide binding+++GO:0046872///metal ion binding+++GO:0120146/…	molecular_function	catalytic activity+++binding
12753	'Clock'	mRNA	GO:0000978///RNA polymerase II proximal promoter sequence-specific DNA binding+++GO:0000981///DNA-binding transcription factor activity, RNA polymerase II-specific+++GO:0001228///DNA-binding transcription activator activity, RNA polymerase II-specific+++GO:0003677///DNA binding+++GO:0003700///DNA-binding transcription factor activity+++GO:0004402///histone acetyltransferase activity+++GO:0005515/…	molecular_function	binding+++transcription regulator activity+++catalytic activity
12763	'Cmah'	mRNA	GO:0016491///oxidoreductase activity+++GO:0030338///CMP-N-acetylneuraminate monooxygenase activity+++GO:0046872///metal ion binding+++GO:0051536///iron-sulfur cluster binding+++GO:0051537///2 iron, 2 sulfur cluster binding	molecular_function	catalytic activity+++binding
12764	'Cmas'	mRNA	GO:0008781///N-acylneuraminate cytidylyltransferase activity+++GO:0016740///transferase activity+++GO:0016779///nucleotidyltransferase activity	molecular_function	catalytic activity
12765	'Cxcr2'	mRNA	GO:0004918///interleukin-8 receptor activity+++GO:0004930///G protein-coupled receptor activity+++GO:0004950///chemokine receptor activity+++GO:0005515///protein binding+++GO:0016493///C-C chemokine receptor activity+++GO:0016494///C-X-C chemokine receptor activity+++GO:0019956///chemokine binding+++GO:0019957///C-C chemokine binding+++GO:0019959///interleukin-8 binding	molecular_function	molecular transducer activity+++binding
12766	'Cxcr3'	mRNA	GO:0004930///G protein-coupled receptor activity+++GO:0004950///chemokine receptor activity+++GO:0016493///C-C chemokine receptor activity+++GO:0016494///C-X-C chemokine receptor activity+++GO:0019956///chemokine binding+++GO:0019957///C-C chemokine binding+++GO:0019958///C-X-C chemokine binding+++GO:0038023///signaling receptor activity+++GO:0042802///identical protein binding	molecular_function	molecular transducer activity+++binding
12767	'Cxcr4'	mRNA	GO:0003779///actin binding+++GO:0004930///G protein-coupled receptor activity+++GO:0004950///chemokine receptor activity+++GO:0005515///protein binding+++GO:0008144///drug binding+++GO:0016493///C-C chemokine receptor activity+++GO:0016494///C-X-C chemokine receptor activity+++GO:0019955///cytokine binding+++GO:0019956///chemokine binding+++GO:0019957///C-C chemokine binding+++GO:0031625///ubiqui…	molecular_function	binding+++molecular transducer activity
12768	'Ccr1'	mRNA	GO:0004435///phosphatidylinositol phospholipase C activity+++GO:0004930///G protein-coupled receptor activity+++GO:0004950///chemokine receptor activity+++GO:0005515///protein binding+++GO:0016493///C-C chemokine receptor activity+++GO:0019956///chemokine binding+++GO:0019957///C-C chemokine binding+++GO:0035717///chemokine (C-C motif) ligand 7 binding+++GO:0071791///chemokine (C-C motif) ligand …	molecular_function	catalytic activity+++molecular transducer activity+++binding
12769	'Ccr9'	mRNA	GO:0004930///G protein-coupled receptor activity+++GO:0004950///chemokine receptor activity+++GO:0005515///protein binding+++GO:0016493///C-C chemokine receptor activity+++GO:0019956///chemokine binding+++GO:0019957///C-C chemokine binding	molecular_function	molecular transducer activity+++binding
12774	'Ccr5'	mRNA	GO:0003779///actin binding+++GO:0004930///G protein-coupled receptor activity+++GO:0004950///chemokine receptor activity+++GO:0016493///C-C chemokine receptor activity+++GO:0019901///protein kinase binding+++GO:0019956///chemokine binding+++GO:0019957///C-C chemokine binding+++GO:0042802///identical protein binding+++GO:0071791///chemokine (C-C motif) ligand 5 binding	molecular_function	binding+++molecular transducer activity
12775	'Ccr7'	mRNA	GO:0004930///G protein-coupled receptor activity+++GO:0004950///chemokine receptor activity+++GO:0005515///protein binding+++GO:0016493///C-C chemokine receptor activity+++GO:0019956///chemokine binding+++GO:0019957///C-C chemokine binding+++GO:0035757///chemokine (C-C motif) ligand 19 binding+++GO:0035758///chemokine (C-C motif) ligand 21 binding+++GO:0038117///C-C motif chemokine 19 receptor ac…	molecular_function	molecular transducer activity+++binding
12777	'Ccr10'	mRNA	GO:0004930///G protein-coupled receptor activity+++GO:0004950///chemokine receptor activity+++GO:0005515///protein binding+++GO:0016493///C-C chemokine receptor activity+++GO:0019956///chemokine binding+++GO:0019957///C-C chemokine binding	molecular_function	molecular transducer activity+++binding
12780	'Abcc2'	mRNA	GO:0000166///nucleotide binding+++GO:0005515///protein binding+++GO:0005524///ATP binding+++GO:0008514///organic anion transmembrane transporter activity+++GO:0008559///xenobiotic transmembrane transporting ATPase activity+++GO:0016887///ATPase activity+++GO:0019904///protein domain specific binding+++GO:0022857///transmembrane transporter activity+++GO:0042626///ATPase activity, coupled to trans…	molecular_function	binding+++transporter activity+++catalytic activity
12785	'Cnbp'	mRNA	GO:0000977///RNA polymerase II regulatory region sequence-specific DNA binding+++GO:0001227///DNA-binding transcription repressor activity, RNA polymerase II-specific+++GO:0003676///nucleic acid binding+++GO:0003677///DNA binding+++GO:0003697///single-stranded DNA binding+++GO:0003727///single-stranded RNA binding+++GO:0003729///mRNA binding+++GO:0008270///zinc ion binding+++GO:0045182///translat…	molecular_function	binding+++transcription regulator activity+++translation regulator activity
12788	'Cnga1'	mRNA	GO:0000166///nucleotide binding+++GO:0005216///ion channel activity+++GO:0005221///intracellular cyclic nucleotide activated cation channel activity+++GO:0005222///intracellular cAMP-activated cation channel activity+++GO:0005223///intracellular cGMP-activated cation channel activity+++GO:0030553///cGMP binding	molecular_function	binding+++transporter activity
12789	'Cnga2'	mRNA	GO:0000166///nucleotide binding+++GO:0005216///ion channel activity+++GO:0005222///intracellular cAMP-activated cation channel activity+++GO:0005223///intracellular cGMP-activated cation channel activity+++GO:0005249///voltage-gated potassium channel activity+++GO:0005516///calmodulin binding+++GO:0030552///cAMP binding+++GO:0030553///cGMP binding+++GO:0042802///identical protein binding+++GO:004…	molecular_function	binding+++transporter activity
12790	'Cnga3'	mRNA	GO:0000166///nucleotide binding+++GO:0005216///ion channel activity+++GO:0005221///intracellular cyclic nucleotide activated cation channel activity+++GO:0005222///intracellular cAMP-activated cation channel activity+++GO:0005223///intracellular cGMP-activated cation channel activity+++GO:0005515///protein binding+++GO:0008022///protein C-terminus binding+++GO:0030553///cGMP binding	molecular_function	binding+++transporter activity
12795	'Plk3'	mRNA	GO:0000166///nucleotide binding+++GO:0002039///p53 binding+++GO:0004672///protein kinase activity+++GO:0004674///protein serine/threonine kinase activity+++GO:0005515///protein binding+++GO:0005524///ATP binding+++GO:0016301///kinase activity+++GO:0016740///transferase activity	molecular_function	binding+++catalytic activity
12797	'Cnn1'	mRNA	GO:0003779///actin binding+++GO:0005516///calmodulin binding	molecular_function	binding
12798	'Cnn2'	mRNA	GO:0003779///actin binding+++GO:0005516///calmodulin binding	molecular_function	binding
12801	'Cnr1'	mRNA	GO:0004930///G protein-coupled receptor activity+++GO:0004949///cannabinoid receptor activity+++GO:0005515///protein binding+++GO:0008144///drug binding+++GO:0042802///identical protein binding+++GO:0099635///voltage-gated calcium channel activity involved in positive regulation of presynaptic cytosolic calcium levels	molecular_function	molecular transducer activity+++binding+++transporter activity
12802	'Cnr2'	mRNA	GO:0004930///G protein-coupled receptor activity+++GO:0004949///cannabinoid receptor activity+++GO:0005515///protein binding	molecular_function	molecular transducer activity+++binding
12804	'Cntfr'	mRNA	GO:0004896///cytokine receptor activity+++GO:0004897///ciliary neurotrophic factor receptor activity+++GO:0005102///signaling receptor binding+++GO:0005515///protein binding+++GO:0019955///cytokine binding	molecular_function	molecular transducer activity+++binding
12805	'Cntn1'	mRNA	GO:0005515///protein binding+++GO:0030246///carbohydrate binding	molecular_function	binding
12808	'Cobl'	mRNA	GO:0003779///actin binding+++GO:0003785///actin monomer binding+++GO:0005515///protein binding	molecular_function	binding
12810	'Coch'	mRNA	GO:0005515///protein binding+++GO:0005518///collagen binding	molecular_function	binding
12812	'Coil'	mRNA	GO:0005515///protein binding+++GO:0008022///protein C-terminus binding+++GO:0015036///disulfide oxidoreductase activity+++GO:0030619///U1 snRNA binding+++GO:0030620///U2 snRNA binding+++GO:0042802///identical protein binding	molecular_function	binding+++catalytic activity
12814	'Col11a1'	mRNA	GO:0005201///extracellular matrix structural constituent+++GO:0008201///heparin binding+++GO:0030020///extracellular matrix structural constituent conferring tensile strength+++GO:0046872///metal ion binding+++GO:1904399///heparan sulfate binding	molecular_function	structural molecule activity+++binding
12815	'Col11a2'	mRNA	GO:0005201///extracellular matrix structural constituent+++GO:0030020///extracellular matrix structural constituent conferring tensile strength+++GO:0046872///metal ion binding	molecular_function	structural molecule activity+++binding
12821	'Col17a1'	mRNA	GO:0005201///extracellular matrix structural constituent+++GO:0005515///protein binding	molecular_function	structural molecule activity+++binding
12822	'Col18a1'	mRNA	GO:0005201///extracellular matrix structural constituent+++GO:0030020///extracellular matrix structural constituent conferring tensile strength+++GO:0042802///identical protein binding+++GO:0046872///metal ion binding	molecular_function	structural molecule activity+++binding
12824	'Col2a1'	mRNA	GO:0005201///extracellular matrix structural constituent+++GO:0030020///extracellular matrix structural constituent conferring tensile strength+++GO:0042289///MHC class II protein binding+++GO:0042802///identical protein binding+++GO:0043394///proteoglycan binding+++GO:0046872///metal ion binding+++GO:0048407///platelet-derived growth factor binding	molecular_function	structural molecule activity+++binding
12825	'Col3a1'	mRNA	GO:0002020///protease binding+++GO:0005178///integrin binding+++GO:0005201///extracellular matrix structural constituent+++GO:0030020///extracellular matrix structural constituent conferring tensile strength+++GO:0046332///SMAD binding+++GO:0046872///metal ion binding+++GO:0048407///platelet-derived growth factor binding	molecular_function	binding+++structural molecule activity
12831	'Col5a1'	mRNA	GO:0005201///extracellular matrix structural constituent+++GO:0005515///protein binding+++GO:0008201///heparin binding+++GO:0030020///extracellular matrix structural constituent conferring tensile strength+++GO:0043394///proteoglycan binding+++GO:0048407///platelet-derived growth factor binding	molecular_function	structural molecule activity+++binding
12836	'Col7a1'	mRNA	GO:0004867///serine-type endopeptidase inhibitor activity+++GO:0030020///extracellular matrix structural constituent conferring tensile strength+++GO:0030414///peptidase inhibitor activity+++GO:0042802///identical protein binding	molecular_function	molecular function regulator+++structural molecule activity+++binding
12843	'Col1a2'	mRNA	GO:0002020///protease binding+++GO:0005201///extracellular matrix structural constituent+++GO:0005515///protein binding+++GO:0030020///extracellular matrix structural constituent conferring tensile strength+++GO:0030674///protein binding, bridging+++GO:0042802///identical protein binding+++GO:0046332///SMAD binding+++GO:0046872///metal ion binding+++GO:0048407///platelet-derived growth factor bin…	molecular_function	binding+++structural molecule activity
12845	'Comp'	mRNA	GO:0001968///fibronectin binding+++GO:0002020///protease binding+++GO:0005178///integrin binding+++GO:0005201///extracellular matrix structural constituent+++GO:0005499///vitamin D binding+++GO:0005509///calcium ion binding+++GO:0005515///protein binding+++GO:0005518///collagen binding+++GO:0008201///heparin binding+++GO:0036122///BMP binding+++GO:0043394///proteoglycan binding+++GO:0043395///hep…	molecular_function	binding+++structural molecule activity
12846	'Comt'	mRNA	GO:0000287///magnesium ion binding+++GO:0008168///methyltransferase activity+++GO:0008171///O-methyltransferase activity+++GO:0016206///catechol O-methyltransferase activity+++GO:0016740///transferase activity+++GO:0046872///metal ion binding+++GO:0102084///L-dopa O-methyltransferase activity+++GO:0102938///orcinol O-methyltransferase activity	molecular_function	binding+++catalytic activity
12848	'Cops2'	mRNA	GO:0003714///transcription corepressor activity+++GO:0004869///cysteine-type endopeptidase inhibitor activity+++GO:0005515///protein binding	molecular_function	transcription regulator activity+++molecular function regulator+++binding
12850	'Coq7'	mRNA	GO:0003682///chromatin binding+++GO:0004497///monooxygenase activity+++GO:0008682///2-octoprenyl-3-methyl-6-methoxy-1,4-benzoquinone hydroxylase activity+++GO:0016491///oxidoreductase activity+++GO:0016709///oxidoreductase activity, acting on paired donors, with incorporation or reduction of molecular oxygen, NAD(P)H as one donor, and incorporation of one atom of oxygen+++GO:0046872///metal ion b…	molecular_function	binding+++catalytic activity
12856	'Cox17'	mRNA	GO:0005507///copper ion binding+++GO:0008047///enzyme activator activity+++GO:0016531///copper chaperone activity+++GO:0046872///metal ion binding+++GO:1903136///cuprous ion binding	molecular_function	binding+++molecular function regulator+++molecular carrier activity
12857	'Cox4i1'	mRNA	GO:0004129///cytochrome-c oxidase activity+++GO:0005515///protein binding+++GO:0016491///oxidoreductase activity	molecular_function	catalytic activity+++transporter activity+++binding
12870	'Cp'	mRNA	GO:0004322///ferroxidase activity+++GO:0005507///copper ion binding+++GO:0016491///oxidoreductase activity+++GO:0046872///metal ion binding+++GO:0051087///chaperone binding	molecular_function	catalytic activity+++binding
12874	'Cpd'	mRNA	GO:0004180///carboxypeptidase activity+++GO:0004181///metallocarboxypeptidase activity+++GO:0004185///serine-type carboxypeptidase activity+++GO:0008233///peptidase activity+++GO:0008237///metallopeptidase activity+++GO:0008270///zinc ion binding+++GO:0016787///hydrolase activity+++GO:0044877///protein-containing complex binding+++GO:0046872///metal ion binding+++GO:0051721///protein phosphatase …	molecular_function	catalytic activity+++binding
12876	'Cpe'	mRNA	GO:0004180///carboxypeptidase activity+++GO:0004181///metallocarboxypeptidase activity+++GO:0005515///protein binding+++GO:0008233///peptidase activity+++GO:0008237///metallopeptidase activity+++GO:0008270///zinc ion binding+++GO:0016787///hydrolase activity+++GO:0019904///protein domain specific binding+++GO:0042043///neurexin family protein binding+++GO:0046872///metal ion binding+++GO:0050839/…	molecular_function	catalytic activity+++binding
12877	'Cpeb1'	mRNA	GO:0000900///translation repressor activity, mRNA regulatory element binding+++GO:0003676///nucleic acid binding+++GO:0003723///RNA binding+++GO:0003729///mRNA binding+++GO:0003730///mRNA 3'-UTR binding+++GO:0005515///protein binding+++GO:0008135///translation factor activity, RNA binding+++GO:0035925///mRNA 3'-UTR AU-rich region binding+++GO:0043022///ribosome binding+++GO:0045182///translation …	molecular_function	binding+++translation regulator activity
12879	'Cys1'	mRNA	GO:0000978///RNA polymerase II proximal promoter sequence-specific DNA binding+++GO:0001228///DNA-binding transcription activator activity, RNA polymerase II-specific+++GO:0003682///chromatin binding+++GO:0003714///transcription corepressor activity+++GO:0005515///protein binding	molecular_function	binding+++transcription regulator activity
12892	'Cpox'	mRNA	GO:0004109///coproporphyrinogen oxidase activity+++GO:0005212///structural constituent of eye lens+++GO:0005391///sodium:potassium-exchanging ATPase activity+++GO:0016491///oxidoreductase activity+++GO:0042802///identical protein binding+++GO:0042803///protein homodimerization activity	molecular_function	catalytic activity+++structural molecule activity+++transporter activity+++binding
12894	'Cpt1a'	mRNA	GO:0004095///carnitine O-palmitoyltransferase activity+++GO:0005515///protein binding+++GO:0016740///transferase activity+++GO:0016746///transferase activity, transferring acyl groups+++GO:0042802///identical protein binding+++GO:1990698///palmitoleoyltransferase activity	molecular_function	catalytic activity+++binding
12895	'Cpt1b'	mRNA	GO:0004095///carnitine O-palmitoyltransferase activity+++GO:0016740///transferase activity+++GO:0016746///transferase activity, transferring acyl groups	molecular_function	catalytic activity
12896	'Cpt2'	mRNA	GO:0004095///carnitine O-palmitoyltransferase activity+++GO:0016740///transferase activity+++GO:0016746///transferase activity, transferring acyl groups	molecular_function	catalytic activity
12908	'Crat'	mRNA	GO:0003997///acyl-CoA oxidase activity+++GO:0004092///carnitine O-acetyltransferase activity+++GO:0008458///carnitine O-octanoyltransferase activity+++GO:0016740///transferase activity+++GO:0016746///transferase activity, transferring acyl groups	molecular_function	catalytic activity
12909	'Crcp'	mRNA	GO:0000166///nucleotide binding+++GO:0001635///calcitonin gene-related peptide receptor activity+++GO:0003824///catalytic activity+++GO:0003899///DNA-directed 5'-3' RNA polymerase activity	molecular_function	binding+++molecular transducer activity+++catalytic activity
12912	'Creb1'	mRNA	GO:0000976///transcription regulatory region sequence-specific DNA binding+++GO:0000977///RNA polymerase II regulatory region sequence-specific DNA binding+++GO:0000978///RNA polymerase II proximal promoter sequence-specific DNA binding+++GO:0000981///DNA-binding transcription factor activity, RNA polymerase II-specific+++GO:0001102///RNA polymerase II activating transcription factor binding+++GO…	molecular_function	binding+++transcription regulator activity
12913	'Creb3'	mRNA	GO:0000977///RNA polymerase II regulatory region sequence-specific DNA binding+++GO:0000978///RNA polymerase II proximal promoter sequence-specific DNA binding+++GO:0000981///DNA-binding transcription factor activity, RNA polymerase II-specific+++GO:0001228///DNA-binding transcription activator activity, RNA polymerase II-specific+++GO:0003677///DNA binding+++GO:0003682///chromatin binding+++GO:0…	molecular_function	binding+++transcription regulator activity
12914	'Crebbp'	mRNA	GO:0000977///RNA polymerase II regulatory region sequence-specific DNA binding+++GO:0000987///proximal promoter sequence-specific DNA binding+++GO:0001085///RNA polymerase II transcription factor binding+++GO:0001093///TFIIB-class transcription factor binding+++GO:0002039///p53 binding+++GO:0003677///DNA binding+++GO:0003682///chromatin binding+++GO:0003684///damaged DNA binding+++GO:0003700///DN…	molecular_function	binding+++transcription regulator activity+++catalytic activity
12916	'Crem'	mRNA	GO:0000977///RNA polymerase II regulatory region sequence-specific DNA binding+++GO:0000978///RNA polymerase II proximal promoter sequence-specific DNA binding+++GO:0001227///DNA-binding transcription repressor activity, RNA polymerase II-specific+++GO:0003677///DNA binding+++GO:0003700///DNA-binding transcription factor activity+++GO:0005515///protein binding	molecular_function	binding+++transcription regulator activity
12921	'Crhr1'	mRNA	GO:0001965///G-protein alpha-subunit binding+++GO:0004888///transmembrane signaling receptor activity+++GO:0004930///G protein-coupled receptor activity+++GO:0005515///protein binding+++GO:0008528///G protein-coupled peptide receptor activity+++GO:0015056///corticotrophin-releasing factor receptor activity+++GO:0017046///peptide hormone binding+++GO:0042277///peptide binding+++GO:0043404///cortic…	molecular_function	binding+++molecular transducer activity
12922	'Crhr2'	mRNA	GO:0004888///transmembrane signaling receptor activity+++GO:0004930///G protein-coupled receptor activity+++GO:0005179///hormone activity+++GO:0005515///protein binding+++GO:0008528///G protein-coupled peptide receptor activity+++GO:0015056///corticotrophin-releasing factor receptor activity+++GO:0017046///peptide hormone binding+++GO:0043404///corticotropin-releasing hormone receptor activity	molecular_function	molecular transducer activity+++binding+++molecular function regulator
12927	'Bcar1'	mRNA	GO:0005515///protein binding+++GO:0017124///SH3 domain binding+++GO:0019901///protein kinase binding+++GO:0019904///protein domain specific binding	molecular_function	binding
12928	'Crk'	mRNA	GO:0001784///phosphotyrosine residue binding+++GO:0005070///SH3/SH2 adaptor activity+++GO:0005159///insulin-like growth factor receptor binding+++GO:0005515///protein binding+++GO:0008092///cytoskeletal protein binding+++GO:0016301///kinase activity+++GO:0017124///SH3 domain binding+++GO:0019899///enzyme binding+++GO:0019904///protein domain specific binding+++GO:0030159///receptor signaling comp…	molecular_function	binding+++catalytic activity+++structural molecule activity
12929	'Crkl'	mRNA	GO:0001102///RNA polymerase II activating transcription factor binding+++GO:0001784///phosphotyrosine residue binding+++GO:0005515///protein binding+++GO:0042802///identical protein binding	molecular_function	binding
12933	'Crmp1'	mRNA	GO:0004157///dihydropyrimidinase activity+++GO:0016787///hydrolase activity+++GO:0016810///hydrolase activity, acting on carbon-nitrogen (but not peptide) bonds+++GO:0016812///hydrolase activity, acting on carbon-nitrogen (but not peptide) bonds, in cyclic amides+++GO:0031005///filamin binding+++GO:0042802///identical protein binding+++GO:0051219///phosphoprotein binding	molecular_function	catalytic activity+++binding
12934	'Dpysl2'	mRNA	GO:0004157///dihydropyrimidinase activity+++GO:0005515///protein binding+++GO:0008017///microtubule binding+++GO:0016787///hydrolase activity+++GO:0016810///hydrolase activity, acting on carbon-nitrogen (but not peptide) bonds+++GO:0016812///hydrolase activity, acting on carbon-nitrogen (but not peptide) bonds, in cyclic amides+++GO:0019901///protein kinase binding+++GO:0042802///identical protei…	molecular_function	catalytic activity+++binding
12936	'Pcdha4'	mRNA	GO:0005509///calcium ion binding+++GO:0005515///protein binding+++GO:0042802///identical protein binding	molecular_function	binding
12937	'Pcdha6'	mRNA	GO:0004930///G protein-coupled receptor activity+++GO:0004949///cannabinoid receptor activity+++GO:0005509///calcium ion binding+++GO:0005515///protein binding	molecular_function	molecular transducer activity+++binding
12939	'Pcdha7'	mRNA	GO:0005509///calcium ion binding+++GO:0005515///protein binding+++GO:0042802///identical protein binding+++GO:0046872///metal ion binding	molecular_function	binding
12944	'Crp'	mRNA	GO:0001849///complement component C1q binding+++GO:0005509///calcium ion binding+++GO:0015485///cholesterol binding+++GO:0030169///low-density lipoprotein particle binding+++GO:0042802///identical protein binding+++GO:0046872///metal ion binding+++GO:0050750///low-density lipoprotein particle receptor binding	molecular_function	binding
12945	'Dmbt1'	mRNA	GO:0001530///lipopolysaccharide binding+++GO:0003677///DNA binding+++GO:0005044///scavenger receptor activity+++GO:0005201///extracellular matrix structural constituent+++GO:0005515///protein binding+++GO:0035375///zymogen binding+++GO:0038187///pattern recognition receptor activity+++GO:0070891///lipoteichoic acid binding+++GO:1904399///heparan sulfate binding	molecular_function	binding+++cargo receptor activity+++structural molecule activity+++molecular transducer activity
12951	'Crx'	mRNA	GO:0000977///RNA polymerase II regulatory region sequence-specific DNA binding+++GO:0000978///RNA polymerase II proximal promoter sequence-specific DNA binding+++GO:0001228///DNA-binding transcription activator activity, RNA polymerase II-specific+++GO:0003677///DNA binding+++GO:0003682///chromatin binding+++GO:0003700///DNA-binding transcription factor activity+++GO:0005515///protein binding+++G…	molecular_function	binding+++transcription regulator activity
12952	'Cry1'	mRNA	GO:0000166///nucleotide binding+++GO:0003690///double-stranded DNA binding+++GO:0005515///protein binding+++GO:0008134///transcription factor binding+++GO:0009881///photoreceptor activity+++GO:0019900///kinase binding+++GO:0019901///protein kinase binding+++GO:0019902///phosphatase binding+++GO:0035257///nuclear hormone receptor binding+++GO:0042826///histone deacetylase binding+++GO:0070888///E-…	molecular_function	binding+++molecular transducer activity
12953	'Cry2'	mRNA	GO:0000166///nucleotide binding+++GO:0000976///transcription regulatory region sequence-specific DNA binding+++GO:0003677///DNA binding+++GO:0003684///damaged DNA binding+++GO:0003697///single-stranded DNA binding+++GO:0005515///protein binding+++GO:0009881///photoreceptor activity+++GO:0019900///kinase binding+++GO:0019901///protein kinase binding+++GO:0019902///phosphatase binding+++GO:0035257/…	molecular_function	binding+++molecular transducer activity
12954	'Cryaa'	mRNA	GO:0005198///structural molecule activity+++GO:0005212///structural constituent of eye lens+++GO:0005515///protein binding+++GO:0042802///identical protein binding+++GO:0046872///metal ion binding+++GO:0051082///unfolded protein binding	molecular_function	structural molecule activity+++binding
12957	'Cryba1'	mRNA	GO:0005212///structural constituent of eye lens+++GO:0042802///identical protein binding	molecular_function	structural molecule activity+++binding
12958	'Cryba2'	mRNA	GO:0005212///structural constituent of eye lens+++GO:0042802///identical protein binding	molecular_function	structural molecule activity+++binding
12961	'Crybb2'	mRNA	GO:0005212///structural constituent of eye lens+++GO:0042802///identical protein binding	molecular_function	structural molecule activity+++binding
12974	'Cs'	mRNA	GO:0004108///citrate (Si)-synthase activity+++GO:0016740///transferase activity+++GO:0046912///transferase activity, transferring acyl groups, acyl groups converted into alkyl on transfer	molecular_function	catalytic activity
12977	'Csf1'	mRNA	GO:0005125///cytokine activity+++GO:0005157///macrophage colony-stimulating factor receptor binding+++GO:0005515///protein binding+++GO:0008083///growth factor activity+++GO:0042802///identical protein binding+++GO:0042803///protein homodimerization activity	molecular_function	binding+++molecular function regulator
12983	'Csf2rb'	mRNA	GO:0004896///cytokine receptor activity+++GO:0005515///protein binding	molecular_function	molecular transducer activity+++binding
12986	'Csf3r'	mRNA	GO:0004896///cytokine receptor activity+++GO:0005515///protein binding+++GO:0019955///cytokine binding+++GO:0051916///granulocyte colony-stimulating factor binding	molecular_function	molecular transducer activity+++binding
12988	'Csk'	mRNA	GO:0000166///nucleotide binding+++GO:0004672///protein kinase activity+++GO:0004713///protein tyrosine kinase activity+++GO:0004715///non-membrane spanning protein tyrosine kinase activity+++GO:0005515///protein binding+++GO:0005524///ATP binding+++GO:0016301///kinase activity+++GO:0016740///transferase activity+++GO:0019903///protein phosphatase binding+++GO:0034236///protein kinase A catalytic …	molecular_function	binding+++catalytic activity
12995	'Csnk2a1'	mRNA	GO:0000166///nucleotide binding+++GO:0004672///protein kinase activity+++GO:0004674///protein serine/threonine kinase activity+++GO:0005515///protein binding+++GO:0005524///ATP binding+++GO:0008013///beta-catenin binding+++GO:0016301///kinase activity+++GO:0016740///transferase activity+++GO:0019888///protein phosphatase regulator activity+++GO:0042802///identical protein binding+++GO:0043021///r…	molecular_function	binding+++catalytic activity+++molecular function regulator
13000	'Csnk2a2'	mRNA	GO:0000166///nucleotide binding+++GO:0004672///protein kinase activity+++GO:0004674///protein serine/threonine kinase activity+++GO:0005515///protein binding+++GO:0005524///ATP binding+++GO:0016301///kinase activity+++GO:0016740///transferase activity+++GO:0047485///protein N-terminus binding	molecular_function	binding+++catalytic activity
13002	'Dnajc5'	mRNA	GO:0005515///protein binding+++GO:0043008///ATP-dependent protein binding	molecular_function	binding
13007	'Csrp1'	mRNA	GO:0005515///protein binding+++GO:0008307///structural constituent of muscle+++GO:0042805///actinin binding+++GO:0046872///metal ion binding	molecular_function	binding+++structural molecule activity
13008	'Csrp2'	mRNA	GO:0005515///protein binding+++GO:0046872///metal ion binding	molecular_function	binding
13009	'Csrp3'	mRNA	GO:0003779///actin binding+++GO:0005515///protein binding+++GO:0008307///structural constituent of muscle+++GO:0031433///telethonin binding+++GO:0042802///identical protein binding+++GO:0042805///actinin binding+++GO:0043426///MRF binding+++GO:0046872///metal ion binding+++GO:0061629///RNA polymerase II sequence-specific DNA-binding transcription factor binding	molecular_function	binding+++structural molecule activity
13010	'Cst3'	mRNA	GO:0001540///amyloid-beta binding+++GO:0002020///protease binding+++GO:0004866///endopeptidase inhibitor activity+++GO:0004869///cysteine-type endopeptidase inhibitor activity+++GO:0030414///peptidase inhibitor activity+++GO:0042802///identical protein binding	molecular_function	binding+++molecular function regulator
13016	'Ctbp1'	mRNA	GO:0003682///chromatin binding+++GO:0003714///transcription corepressor activity+++GO:0005515///protein binding+++GO:0008134///transcription factor binding+++GO:0016491///oxidoreductase activity+++GO:0016616///oxidoreductase activity, acting on the CH-OH group of donors, NAD or NADP as acceptor+++GO:0019904///protein domain specific binding+++GO:0030165///PDZ domain binding+++GO:0042802///identic…	molecular_function	binding+++transcription regulator activity+++catalytic activity
13017	'Ctbp2'	mRNA	GO:0003682///chromatin binding+++GO:0003713///transcription coactivator activity+++GO:0003714///transcription corepressor activity+++GO:0005515///protein binding+++GO:0016491///oxidoreductase activity+++GO:0016616///oxidoreductase activity, acting on the CH-OH group of donors, NAD or NADP as acceptor+++GO:0019901///protein kinase binding+++GO:0042974///retinoic acid receptor binding+++GO:0044877/…	molecular_function	binding+++transcription regulator activity+++catalytic activity+++structural molecule activity
13018	'Ctcf'	mRNA	GO:0000976///transcription regulatory region sequence-specific DNA binding+++GO:0000978///RNA polymerase II proximal promoter sequence-specific DNA binding+++GO:0001227///DNA-binding transcription repressor activity, RNA polymerase II-specific+++GO:0003676///nucleic acid binding+++GO:0003677///DNA binding+++GO:0003682///chromatin binding+++GO:0003700///DNA-binding transcription factor activity+++…	molecular_function	binding+++transcription regulator activity
13025	'Ctla2b'	mRNA	GO:0004869///cysteine-type endopeptidase inhibitor activity+++GO:0005515///protein binding	molecular_function	molecular function regulator+++binding
13026	'Pcyt1a'	mRNA	GO:0003824///catalytic activity+++GO:0004105///choline-phosphate cytidylyltransferase activity+++GO:0005515///protein binding+++GO:0005516///calmodulin binding+++GO:0008289///lipid binding+++GO:0016740///transferase activity+++GO:0016779///nucleotidyltransferase activity+++GO:0031210///phosphatidylcholine binding+++GO:0042803///protein homodimerization activity	molecular_function	catalytic activity+++binding
13032	'Ctsc'	mRNA	GO:0004197///cysteine-type endopeptidase activity+++GO:0004252///serine-type endopeptidase activity+++GO:0008233///peptidase activity+++GO:0008234///cysteine-type peptidase activity+++GO:0016505///peptidase activator activity involved in apoptotic process+++GO:0016787///hydrolase activity+++GO:0019902///phosphatase binding+++GO:0031404///chloride ion binding+++GO:0042802///identical protein bindi…	molecular_function	catalytic activity+++molecular function regulator+++binding
13033	'Ctsd'	mRNA	GO:0004175///endopeptidase activity+++GO:0004190///aspartic-type endopeptidase activity+++GO:0005515///protein binding+++GO:0008233///peptidase activity+++GO:0016787///hydrolase activity+++GO:0042277///peptide binding+++GO:0070001///aspartic-type peptidase activity	molecular_function	catalytic activity+++binding
13034	'Ctse'	mRNA	GO:0004190///aspartic-type endopeptidase activity+++GO:0008233///peptidase activity+++GO:0016787///hydrolase activity+++GO:0042802///identical protein binding	molecular_function	catalytic activity+++binding
13039	'Ctsl'	mRNA	GO:0004175///endopeptidase activity+++GO:0004177///aminopeptidase activity+++GO:0004197///cysteine-type endopeptidase activity+++GO:0005515///protein binding+++GO:0008233///peptidase activity+++GO:0008234///cysteine-type peptidase activity+++GO:0016787///hydrolase activity+++GO:0016807///cysteine-type carboxypeptidase activity+++GO:0030984///kininogen binding+++GO:0042277///peptide binding+++GO:0…	molecular_function	catalytic activity+++binding
13043	'Cttn'	mRNA	GO:0005515///protein binding+++GO:0005522///profilin binding+++GO:0051015///actin filament binding+++GO:0070064///proline-rich region binding+++GO:0071933///Arp2/3 complex binding	molecular_function	binding
13047	'Cux1'	mRNA	GO:0000977///RNA polymerase II regulatory region sequence-specific DNA binding+++GO:0000978///RNA polymerase II proximal promoter sequence-specific DNA binding+++GO:0003677///DNA binding+++GO:0003682///chromatin binding+++GO:0030674///protein binding, bridging+++GO:0043565///sequence-specific DNA binding	molecular_function	binding
13048	'Cux2'	mRNA	GO:0000977///RNA polymerase II regulatory region sequence-specific DNA binding+++GO:0000978///RNA polymerase II proximal promoter sequence-specific DNA binding+++GO:0001227///DNA-binding transcription repressor activity, RNA polymerase II-specific+++GO:0003677///DNA binding+++GO:0043565///sequence-specific DNA binding	molecular_function	binding+++transcription regulator activity
13052	'Cxadr'	mRNA	GO:0005102///signaling receptor binding+++GO:0005178///integrin binding+++GO:0005515///protein binding+++GO:0008013///beta-catenin binding+++GO:0030165///PDZ domain binding+++GO:0042802///identical protein binding+++GO:0050839///cell adhesion molecule binding+++GO:0071253///connexin binding+++GO:0086082///cell adhesive protein binding involved in AV node cell-bundle of His cell communication	molecular_function	binding
13057	'Cyba'	mRNA	GO:0005515///protein binding+++GO:0009055///electron transfer activity+++GO:0016175///superoxide-generating NADPH oxidase activity+++GO:0016491///oxidoreductase activity+++GO:0017124///SH3 domain binding+++GO:0020037///heme binding+++GO:0046872///metal ion binding+++GO:0046982///protein heterodimerization activity	molecular_function	binding+++catalytic activity
13058	'Cybb'	mRNA	GO:0005244///voltage-gated ion channel activity+++GO:0005515///protein binding+++GO:0009055///electron transfer activity+++GO:0016175///superoxide-generating NADPH oxidase activity+++GO:0016491///oxidoreductase activity+++GO:0020037///heme binding+++GO:0046872///metal ion binding+++GO:0046982///protein heterodimerization activity+++GO:0050660///flavin adenine dinucleotide binding	molecular_function	transporter activity+++binding+++catalytic activity
13063	'Cycs'	mRNA	GO:0009055///electron transfer activity+++GO:0019899///enzyme binding+++GO:0020037///heme binding+++GO:0045155///electron transporter, transferring electrons from CoQH2-cytochrome c reductase complex and cytochrome c oxidase complex activity+++GO:0046872///metal ion binding	molecular_function	catalytic activity+++binding
13070	'Cyp11a1'	mRNA	GO:0004497///monooxygenase activity+++GO:0005506///iron ion binding+++GO:0008386///cholesterol monooxygenase (side-chain-cleaving) activity+++GO:0015485///cholesterol binding+++GO:0016491///oxidoreductase activity+++GO:0016705///oxidoreductase activity, acting on paired donors, with incorporation or reduction of molecular oxygen+++GO:0020037///heme binding+++GO:0046872///metal ion binding	molecular_function	catalytic activity+++binding
13072	'Cyp11b2'	mRNA	GO:0003674///molecular_function+++GO:0004497///monooxygenase activity+++GO:0004507///steroid 11-beta-monooxygenase activity+++GO:0005506///iron ion binding+++GO:0016491///oxidoreductase activity+++GO:0016705///oxidoreductase activity, acting on paired donors, with incorporation or reduction of molecular oxygen+++GO:0020037///heme binding+++GO:0046872///metal ion binding+++GO:0047783///corticoster…	molecular_function	molecular_function+++catalytic activity+++binding
13075	'Cyp19a1'	mRNA	GO:0000978///RNA polymerase II proximal promoter sequence-specific DNA binding+++GO:0001085///RNA polymerase II transcription factor binding+++GO:0001091///RNA polymerase II basal transcription factor binding+++GO:0001228///DNA-binding transcription activator activity, RNA polymerase II-specific+++GO:0003677///DNA binding+++GO:0003682///chromatin binding+++GO:0003700///DNA-binding transcription f…	molecular_function	binding+++transcription regulator activity+++catalytic activity
13078	'Cyp1b1'	mRNA	GO:0004497///monooxygenase activity+++GO:0005506///iron ion binding+++GO:0016491///oxidoreductase activity+++GO:0016705///oxidoreductase activity, acting on paired donors, with incorporation or reduction of molecular oxygen+++GO:0016712///oxidoreductase activity, acting on paired donors, with incorporation or reduction of molecular oxygen, reduced flavin or flavoprotein as one donor, and incorpor…	molecular_function	catalytic activity+++binding
13079	'Cyp21a1'	mRNA	GO:0004497///monooxygenase activity+++GO:0004509///steroid 21-monooxygenase activity+++GO:0005496///steroid binding+++GO:0005506///iron ion binding+++GO:0008289///lipid binding+++GO:0008395///steroid hydroxylase activity+++GO:0016491///oxidoreductase activity+++GO:0016705///oxidoreductase activity, acting on paired donors, with incorporation or reduction of molecular oxygen+++GO:0020037///heme bi…	molecular_function	catalytic activity+++binding
13081	'Cyp24a1'	mRNA	GO:0004497///monooxygenase activity+++GO:0005506///iron ion binding+++GO:0008403///25-hydroxycholecalciferol-24-hydroxylase activity+++GO:0016491///oxidoreductase activity+++GO:0016705///oxidoreductase activity, acting on paired donors, with incorporation or reduction of molecular oxygen+++GO:0020037///heme binding+++GO:0030342///1-alpha,25-dihydroxyvitamin D3 24-hydroxylase activity+++GO:0046872…	molecular_function	catalytic activity+++binding
13086	'Cyp2a4'	mRNA	GO:0004497///monooxygenase activity+++GO:0005506///iron ion binding+++GO:0008389///coumarin 7-hydroxylase activity+++GO:0008392///arachidonic acid epoxygenase activity+++GO:0008395///steroid hydroxylase activity+++GO:0016491///oxidoreductase activity+++GO:0016705///oxidoreductase activity, acting on paired donors, with incorporation or reduction of molecular oxygen+++GO:0016712///oxidoreductase a…	molecular_function	catalytic activity+++binding
13087	'Cyp2a5'	mRNA	GO:0004497///monooxygenase activity+++GO:0005506///iron ion binding+++GO:0008389///coumarin 7-hydroxylase activity+++GO:0008392///arachidonic acid epoxygenase activity+++GO:0008395///steroid hydroxylase activity+++GO:0016491///oxidoreductase activity+++GO:0016705///oxidoreductase activity, acting on paired donors, with incorporation or reduction of molecular oxygen+++GO:0016712///oxidoreductase a…	molecular_function	catalytic activity+++binding
13101	'Cyp2d10'	mRNA	GO:0004497///monooxygenase activity+++GO:0005506///iron ion binding+++GO:0008395///steroid hydroxylase activity+++GO:0016491///oxidoreductase activity+++GO:0016705///oxidoreductase activity, acting on paired donors, with incorporation or reduction of molecular oxygen+++GO:0016712///oxidoreductase activity, acting on paired donors, with incorporation or reduction of molecular oxygen, reduced flavi…	molecular_function	catalytic activity+++binding
13107	'Cyp2f2'	mRNA	GO:0004497///monooxygenase activity+++GO:0005506///iron ion binding+++GO:0008392///arachidonic acid epoxygenase activity+++GO:0008395///steroid hydroxylase activity+++GO:0016491///oxidoreductase activity+++GO:0016705///oxidoreductase activity, acting on paired donors, with incorporation or reduction of molecular oxygen+++GO:0016712///oxidoreductase activity, acting on paired donors, with incorpor…	molecular_function	catalytic activity+++binding
13110	'Cyp2j6'	mRNA	GO:0003958///NADPH-hemoprotein reductase activity+++GO:0004497///monooxygenase activity+++GO:0005506///iron ion binding+++GO:0008392///arachidonic acid epoxygenase activity+++GO:0008395///steroid hydroxylase activity+++GO:0008404///arachidonic acid 14,15-epoxygenase activity+++GO:0008405///arachidonic acid 11,12-epoxygenase activity+++GO:0016491///oxidoreductase activity+++GO:0016705///oxidoreduc…	molecular_function	catalytic activity+++binding
13115	'Cyp27b1'	mRNA	GO:0000976///transcription regulatory region sequence-specific DNA binding+++GO:0000977///RNA polymerase II regulatory region sequence-specific DNA binding+++GO:0000981///DNA-binding transcription factor activity, RNA polymerase II-specific+++GO:0003677///DNA binding+++GO:0003700///DNA-binding transcription factor activity+++GO:0003707///steroid hormone receptor activity+++GO:0004497///monooxygen…	molecular_function	binding+++transcription regulator activity+++molecular transducer activity+++catalytic activity
13119	'Cyp4a14'	mRNA	GO:0004497///monooxygenase activity+++GO:0005504///fatty acid binding+++GO:0005506///iron ion binding+++GO:0008391///arachidonic acid monooxygenase activity+++GO:0016491///oxidoreductase activity+++GO:0016705///oxidoreductase activity, acting on paired donors, with incorporation or reduction of molecular oxygen+++GO:0018685///alkane 1-monooxygenase activity+++GO:0020037///heme binding+++GO:004687…	molecular_function	catalytic activity+++binding
13120	'Cyp4b1'	mRNA	GO:0004497///monooxygenase activity+++GO:0005506///iron ion binding+++GO:0008144///drug binding+++GO:0015643///toxic substance binding+++GO:0016491///oxidoreductase activity+++GO:0016705///oxidoreductase activity, acting on paired donors, with incorporation or reduction of molecular oxygen+++GO:0018585///fluorene oxygenase activity+++GO:0020037///heme binding+++GO:0046872///metal ion binding+++GO…	molecular_function	catalytic activity+++binding
13123	'Cyp7b1'	mRNA	GO:0004497///monooxygenase activity+++GO:0005506///iron ion binding+++GO:0008395///steroid hydroxylase activity+++GO:0008396///oxysterol 7-alpha-hydroxylase activity+++GO:0016491///oxidoreductase activity+++GO:0016705///oxidoreductase activity, acting on paired donors, with incorporation or reduction of molecular oxygen+++GO:0020037///heme binding+++GO:0033783///25-hydroxycholesterol 7alpha-hydro…	molecular_function	catalytic activity+++binding
13124	'Cyp8b1'	mRNA	GO:0004497///monooxygenase activity+++GO:0005506///iron ion binding+++GO:0008397///sterol 12-alpha-hydroxylase activity+++GO:0016491///oxidoreductase activity+++GO:0016705///oxidoreductase activity, acting on paired donors, with incorporation or reduction of molecular oxygen+++GO:0020037///heme binding+++GO:0046872///metal ion binding	molecular_function	catalytic activity+++binding
13131	'Dab1'	mRNA	GO:0005515///protein binding+++GO:0005543///phospholipid binding+++GO:0042169///SH2 domain binding+++GO:0043548///phosphatidylinositol 3-kinase binding	molecular_function	binding
13132	'Dab2'	mRNA	GO:0005178///integrin binding+++GO:0005515///protein binding+++GO:0005546///phosphatidylinositol-4,5-bisphosphate binding+++GO:0008022///protein C-terminus binding+++GO:0030276///clathrin binding+++GO:0035091///phosphatidylinositol binding+++GO:0035612///AP-2 adaptor complex binding+++GO:0035615///clathrin adaptor activity+++GO:0038024///cargo receptor activity+++GO:0046332///SMAD binding+++GO:00…	molecular_function	binding+++cargo receptor activity
13134	'Dach1'	mRNA	GO:0000977///RNA polymerase II regulatory region sequence-specific DNA binding+++GO:0000978///RNA polymerase II proximal promoter sequence-specific DNA binding+++GO:0000981///DNA-binding transcription factor activity, RNA polymerase II-specific+++GO:0001227///DNA-binding transcription repressor activity, RNA polymerase II-specific+++GO:0003677///DNA binding+++GO:0003700///DNA-binding transcriptio…	molecular_function	binding+++transcription regulator activity
13138	'Dag1'	mRNA	GO:0002162///dystroglycan binding+++GO:0003779///actin binding+++GO:0005509///calcium ion binding+++GO:0005515///protein binding+++GO:0008307///structural constituent of muscle+++GO:0015631///tubulin binding+++GO:0017166///vinculin binding+++GO:0042169///SH2 domain binding+++GO:0043236///laminin binding+++GO:0043237///laminin-1 binding+++GO:0051393///alpha-actinin binding	molecular_function	binding+++structural molecule activity
13139	'Dgka'	mRNA	GO:0000166///nucleotide binding+++GO:0003951///NAD+ kinase activity+++GO:0004143///diacylglycerol kinase activity+++GO:0005509///calcium ion binding+++GO:0005524///ATP binding+++GO:0005543///phospholipid binding+++GO:0008289///lipid binding+++GO:0016301///kinase activity+++GO:0016740///transferase activity+++GO:0046872///metal ion binding	molecular_function	binding+++catalytic activity
13142	'Dao'	mRNA	GO:0003884///D-amino-acid oxidase activity+++GO:0016491///oxidoreductase activity+++GO:0042802///identical protein binding+++GO:0048037///cofactor binding+++GO:0071949///FAD binding	molecular_function	catalytic activity+++binding
13144	'Dapk3'	mRNA	GO:0000166///nucleotide binding+++GO:0004672///protein kinase activity+++GO:0004674///protein serine/threonine kinase activity+++GO:0005515///protein binding+++GO:0005524///ATP binding+++GO:0008022///protein C-terminus binding+++GO:0016301///kinase activity+++GO:0016740///transferase activity+++GO:0017048///Rho GTPase binding+++GO:0042802///identical protein binding+++GO:0042803///protein homodim…	molecular_function	binding+++catalytic activity
13164	'Dazl'	mRNA	GO:0003676///nucleic acid binding+++GO:0003723///RNA binding+++GO:0003729///mRNA binding+++GO:0003730///mRNA 3'-UTR binding+++GO:0005515///protein binding+++GO:0008494///translation activator activity+++GO:0019901///protein kinase binding+++GO:0042802///identical protein binding+++GO:0061676///importin-alpha family protein binding	molecular_function	binding+++translation regulator activity
13166	'Dbh'	mRNA	GO:0003824///catalytic activity+++GO:0004497///monooxygenase activity+++GO:0004500///dopamine beta-monooxygenase activity+++GO:0005507///copper ion binding+++GO:0016491///oxidoreductase activity+++GO:0016715///oxidoreductase activity, acting on paired donors, with incorporation or reduction of molecular oxygen, reduced ascorbate as one donor, and incorporation of one atom of oxygen+++GO:0031418//…	molecular_function	catalytic activity+++binding
13169	'Dbnl'	mRNA	GO:0003779///actin binding+++GO:0005515///protein binding+++GO:0008022///protein C-terminus binding+++GO:0019904///protein domain specific binding+++GO:0051015///actin filament binding	molecular_function	binding
13170	'Dbp'	mRNA	GO:0000977///RNA polymerase II regulatory region sequence-specific DNA binding+++GO:0001228///DNA-binding transcription activator activity, RNA polymerase II-specific+++GO:0003677///DNA binding+++GO:0003700///DNA-binding transcription factor activity	molecular_function	binding+++transcription regulator activity
13171	'Dbt'	mRNA	GO:0003863///3-methyl-2-oxobutanoate dehydrogenase (2-methylpropanoyl-transferring) activity+++GO:0016407///acetyltransferase activity+++GO:0016740///transferase activity+++GO:0016746///transferase activity, transferring acyl groups+++GO:0031405///lipoic acid binding+++GO:0031625///ubiquitin protein ligase binding+++GO:0043754///dihydrolipoyllysine-residue (2-methylpropanoyl)transferase activity	molecular_function	catalytic activity+++binding
13175	'Dclk1'	mRNA	GO:0000166///nucleotide binding+++GO:0004672///protein kinase activity+++GO:0004674///protein serine/threonine kinase activity+++GO:0005524///ATP binding+++GO:0016301///kinase activity+++GO:0016740///transferase activity	molecular_function	binding+++catalytic activity
13176	'Dcc'	mRNA	GO:0003713///transcription coactivator activity+++GO:0005042///netrin receptor activity+++GO:0005515///protein binding+++GO:0042802///identical protein binding	molecular_function	transcription regulator activity+++molecular transducer activity+++binding
13190	'Dct'	mRNA	GO:0004167///dopachrome isomerase activity+++GO:0016491///oxidoreductase activity+++GO:0016853///isomerase activity+++GO:0046872///metal ion binding	molecular_function	catalytic activity+++binding
13191	'Dctn1'	mRNA	GO:0003774///motor activity+++GO:0005515///protein binding+++GO:0008017///microtubule binding+++GO:0015631///tubulin binding+++GO:0019901///protein kinase binding+++GO:0042802///identical protein binding+++GO:0051010///microtubule plus-end binding+++GO:0070840///dynein complex binding	molecular_function	catalytic activity+++binding
13193	'Dcx'	mRNA	GO:0005515///protein binding+++GO:0008017///microtubule binding+++GO:0019901///protein kinase binding	molecular_function	binding
13194	'Ddb1'	mRNA	GO:0003676///nucleic acid binding+++GO:0003677///DNA binding+++GO:0003684///damaged DNA binding+++GO:0005515///protein binding+++GO:0030674///protein binding, bridging+++GO:0044877///protein-containing complex binding+++GO:0071987///WD40-repeat domain binding+++GO:0097602///cullin family protein binding	molecular_function	binding
13196	'Asap1'	mRNA	GO:0001786///phosphatidylserine binding+++GO:0005096///GTPase activator activity+++GO:0005515///protein binding+++GO:0005546///phosphatidylinositol-4,5-bisphosphate binding+++GO:0005547///phosphatidylinositol-3,4,5-trisphosphate binding+++GO:0032266///phosphatidylinositol-3-phosphate binding+++GO:0046872///metal ion binding	molecular_function	binding+++molecular function regulator
13197	'Gadd45a'	mRNA	GO:0005515///protein binding+++GO:0019900///kinase binding+++GO:0042803///protein homodimerization activity+++GO:0046982///protein heterodimerization activity+++GO:0047485///protein N-terminus binding+++GO:1990841///promoter-specific chromatin binding	molecular_function	binding
13198	'Ddit3'	mRNA	GO:0000976///transcription regulatory region sequence-specific DNA binding+++GO:0000978///RNA polymerase II proximal promoter sequence-specific DNA binding+++GO:0001228///DNA-binding transcription activator activity, RNA polymerase II-specific+++GO:0003677///DNA binding+++GO:0003700///DNA-binding transcription factor activity+++GO:0003713///transcription coactivator activity+++GO:0005515///protei…	molecular_function	binding+++transcription regulator activity
13199	'Ddn'	mRNA	GO:0000978///RNA polymerase II proximal promoter sequence-specific DNA binding+++GO:0000981///DNA-binding transcription factor activity, RNA polymerase II-specific	molecular_function	binding+++transcription regulator activity
13205	'Ddx3x'	mRNA	GO:0000166///nucleotide binding+++GO:0003676///nucleic acid binding+++GO:0003677///DNA binding+++GO:0003678///DNA helicase activity+++GO:0003723///RNA binding+++GO:0003724///RNA helicase activity+++GO:0003729///mRNA binding+++GO:0003924///GTPase activity+++GO:0004386///helicase activity+++GO:0005515///protein binding+++GO:0005524///ATP binding+++GO:0008134///transcription factor binding+++GO:0008…	molecular_function	binding+++catalytic activity+++molecular function regulator
13209	'Ddx6'	mRNA	GO:0000166///nucleotide binding+++GO:0003676///nucleic acid binding+++GO:0003723///RNA binding+++GO:0003724///RNA helicase activity+++GO:0003729///mRNA binding+++GO:0004386///helicase activity+++GO:0005524///ATP binding+++GO:0016787///hydrolase activity+++GO:0019904///protein domain specific binding	molecular_function	binding+++catalytic activity
13226	'Defa31'	mRNA	GO:0005515///protein binding+++GO:0042802///identical protein binding	molecular_function	binding
13345	'Twist2'	mRNA	GO:0000977///RNA polymerase II regulatory region sequence-specific DNA binding+++GO:0000981///DNA-binding transcription factor activity, RNA polymerase II-specific+++GO:0003677///DNA binding+++GO:0003682///chromatin binding+++GO:0003700///DNA-binding transcription factor activity+++GO:0005515///protein binding+++GO:0008134///transcription factor binding+++GO:0019904///protein domain specific bind…	molecular_function	binding+++transcription regulator activity
13346	'Des'	mRNA	GO:0005200///structural constituent of cytoskeleton+++GO:0005515///protein binding+++GO:0008092///cytoskeletal protein binding+++GO:0042802///identical protein binding	molecular_function	structural molecule activity+++binding
13347	'Dffa'	mRNA	GO:0005515///protein binding+++GO:0019904///protein domain specific binding+++GO:0044183///protein binding involved in protein folding+++GO:0060703///deoxyribonuclease inhibitor activity	molecular_function	binding+++molecular function regulator
13350	'Dgat1'	mRNA	GO:0003846///2-acylglycerol O-acyltransferase activity+++GO:0004144///diacylglycerol O-acyltransferase activity+++GO:0005504///fatty acid binding+++GO:0008374///O-acyltransferase activity+++GO:0016740///transferase activity+++GO:0016746///transferase activity, transferring acyl groups+++GO:0019992///diacylglycerol binding+++GO:0050252///retinol O-fatty-acyltransferase activity	molecular_function	catalytic activity+++binding
13363	'Dhh'	mRNA	GO:0005113///patched binding+++GO:0005509///calcium ion binding+++GO:0005515///protein binding+++GO:0008233///peptidase activity+++GO:0008270///zinc ion binding+++GO:0016787///hydrolase activity+++GO:0046872///metal ion binding	molecular_function	binding+++catalytic activity
13367	'Diaph1'	mRNA	GO:0003779///actin binding+++GO:0005515///protein binding+++GO:0005522///profilin binding+++GO:0017048///Rho GTPase binding+++GO:0042802///identical protein binding+++GO:0044325///ion channel binding	molecular_function	binding
13380	'Dkk1'	mRNA	GO:0005515///protein binding+++GO:0039706///co-receptor binding+++GO:0048019///receptor antagonist activity+++GO:0050750///low-density lipoprotein particle receptor binding	molecular_function	binding+++molecular function regulator
13382	'Dld'	mRNA	GO:0000166///nucleotide binding+++GO:0004148///dihydrolipoyl dehydrogenase activity+++GO:0005515///protein binding+++GO:0009055///electron transfer activity+++GO:0016491///oxidoreductase activity+++GO:0016668///oxidoreductase activity, acting on a sulfur group of donors, NAD(P) as acceptor+++GO:0034604///pyruvate dehydrogenase (NAD+) activity+++GO:0043544///lipoamide binding+++GO:0050660///flavin…	molecular_function	binding+++catalytic activity
13383	'Dlg1'	mRNA	GO:0005515///protein binding+++GO:0008022///protein C-terminus binding+++GO:0015459///potassium channel regulator activity+++GO:0019894///kinesin binding+++GO:0019900///kinase binding+++GO:0019901///protein kinase binding+++GO:0019902///phosphatase binding+++GO:0030165///PDZ domain binding+++GO:0031434///mitogen-activated protein kinase kinase binding+++GO:0035255///ionotropic glutamate receptor …	molecular_function	binding+++molecular function regulator+++structural molecule activity
13384	'Mpp3'	mRNA	GO:0016301///kinase activity+++GO:0030165///PDZ domain binding	molecular_function	catalytic activity+++binding
13386	'Dlk1'	mRNA	GO:0005509///calcium ion binding+++GO:0005515///protein binding	molecular_function	binding
13388	'Dll1'	mRNA	GO:0005112///Notch binding+++GO:0005509///calcium ion binding+++GO:0005515///protein binding+++GO:0030957///Tat protein binding+++GO:0097110///scaffold protein binding	molecular_function	binding
13389	'Dll3'	mRNA	GO:0005112///Notch binding+++GO:0005509///calcium ion binding+++GO:0005515///protein binding	molecular_function	binding
13390	'Dlx1'	mRNA	GO:0000977///RNA polymerase II regulatory region sequence-specific DNA binding+++GO:0000978///RNA polymerase II proximal promoter sequence-specific DNA binding+++GO:0000981///DNA-binding transcription factor activity, RNA polymerase II-specific+++GO:0003677///DNA binding+++GO:0003682///chromatin binding+++GO:0003700///DNA-binding transcription factor activity+++GO:0005515///protein binding+++GO:0…	molecular_function	binding+++transcription regulator activity
13392	'Dlx2'	mRNA	GO:0000977///RNA polymerase II regulatory region sequence-specific DNA binding+++GO:0000978///RNA polymerase II proximal promoter sequence-specific DNA binding+++GO:0001228///DNA-binding transcription activator activity, RNA polymerase II-specific+++GO:0003677///DNA binding+++GO:0003682///chromatin binding+++GO:0003700///DNA-binding transcription factor activity+++GO:0003727///single-stranded RNA…	molecular_function	binding+++transcription regulator activity
13393	'Dlx3'	mRNA	GO:0000978///RNA polymerase II proximal promoter sequence-specific DNA binding+++GO:0001228///DNA-binding transcription activator activity, RNA polymerase II-specific+++GO:0003677///DNA binding+++GO:0003682///chromatin binding+++GO:0003700///DNA-binding transcription factor activity+++GO:0043565///sequence-specific DNA binding	molecular_function	binding+++transcription regulator activity
13394	'Dlx4'	mRNA	GO:0000978///RNA polymerase II proximal promoter sequence-specific DNA binding+++GO:0001227///DNA-binding transcription repressor activity, RNA polymerase II-specific+++GO:0003677///DNA binding+++GO:0003700///DNA-binding transcription factor activity+++GO:0043565///sequence-specific DNA binding	molecular_function	binding+++transcription regulator activity
13396	'Dlx6'	mRNA	GO:0000978///RNA polymerase II proximal promoter sequence-specific DNA binding+++GO:0003677///DNA binding+++GO:0003700///DNA-binding transcription factor activity+++GO:0043565///sequence-specific DNA binding	molecular_function	binding+++transcription regulator activity
13400	'Dmpk'	mRNA	GO:0000166///nucleotide binding+++GO:0004672///protein kinase activity+++GO:0004674///protein serine/threonine kinase activity+++GO:0005515///protein binding+++GO:0005524///ATP binding+++GO:0016301///kinase activity+++GO:0016740///transferase activity+++GO:0017020///myosin phosphatase regulator activity+++GO:0046872///metal ion binding	molecular_function	binding+++catalytic activity+++molecular function regulator
13404	'Dmc1'	mRNA	GO:0000150///recombinase activity+++GO:0000166///nucleotide binding+++GO:0003677///DNA binding+++GO:0003690///double-stranded DNA binding+++GO:0003697///single-stranded DNA binding+++GO:0005524///ATP binding+++GO:0008094///DNA-dependent ATPase activity+++GO:0016887///ATPase activity+++GO:0042802///identical protein binding	molecular_function	catalytic activity+++binding
13405	'Dmd'	mRNA	GO:0002162///dystroglycan binding+++GO:0003779///actin binding+++GO:0005178///integrin binding+++GO:0005515///protein binding+++GO:0005521///lamin binding+++GO:0008270///zinc ion binding+++GO:0008307///structural constituent of muscle+++GO:0017022///myosin binding+++GO:0017166///vinculin binding+++GO:0030165///PDZ domain binding+++GO:0044877///protein-containing complex binding+++GO:0046872///met…	molecular_function	binding+++structural molecule activity
13411	'Dnah11'	mRNA	GO:0003777///microtubule motor activity+++GO:0005524///ATP binding+++GO:0008569///ATP-dependent microtubule motor activity, minus-end-directed+++GO:0045505///dynein intermediate chain binding+++GO:0051959///dynein light intermediate chain binding	molecular_function	catalytic activity+++binding
13417	'Dnah8'	mRNA	GO:0000166///nucleotide binding+++GO:0003774///motor activity+++GO:0003777///microtubule motor activity+++GO:0005524///ATP binding+++GO:0008569///ATP-dependent microtubule motor activity, minus-end-directed+++GO:0045505///dynein intermediate chain binding+++GO:0051959///dynein light intermediate chain binding	molecular_function	binding+++catalytic activity
13418	'Dnajc1'	mRNA	GO:0003677///DNA binding+++GO:0005515///protein binding+++GO:0043022///ribosome binding+++GO:0051087///chaperone binding	molecular_function	binding
13421	'Dnase1l3'	mRNA	GO:0003677///DNA binding+++GO:0004518///nuclease activity+++GO:0004519///endonuclease activity+++GO:0004520///endodeoxyribonuclease activity+++GO:0004530///deoxyribonuclease I activity+++GO:0004536///deoxyribonuclease activity+++GO:0016787///hydrolase activity	molecular_function	binding+++catalytic activity
13424	'Dync1h1'	mRNA	GO:0000166///nucleotide binding+++GO:0003774///motor activity+++GO:0003777///microtubule motor activity+++GO:0005515///protein binding+++GO:0005524///ATP binding+++GO:0008569///ATP-dependent microtubule motor activity, minus-end-directed+++GO:0045505///dynein intermediate chain binding+++GO:0051959///dynein light intermediate chain binding	molecular_function	binding+++catalytic activity
13426	'Dync1i1'	mRNA	GO:0003774///motor activity+++GO:0003777///microtubule motor activity+++GO:0005515///protein binding+++GO:0008017///microtubule binding+++GO:0030507///spectrin binding+++GO:0045503///dynein light chain binding+++GO:0045504///dynein heavy chain binding	molecular_function	catalytic activity+++binding
13427	'Dync1i2'	mRNA	GO:0003774///motor activity+++GO:0005515///protein binding+++GO:0044877///protein-containing complex binding+++GO:0045503///dynein light chain binding+++GO:0045504///dynein heavy chain binding	molecular_function	catalytic activity+++binding
13429	'Dnm1'	mRNA	GO:0000166///nucleotide binding+++GO:0003924///GTPase activity+++GO:0005515///protein binding+++GO:0005525///GTP binding+++GO:0008017///microtubule binding+++GO:0008022///protein C-terminus binding+++GO:0016787///hydrolase activity+++GO:0017124///SH3 domain binding+++GO:0019901///protein kinase binding+++GO:0031749///D2 dopamine receptor binding+++GO:0042802///identical protein binding+++GO:00448…	molecular_function	binding+++catalytic activity
13430	'Dnm2'	mRNA	GO:0000166///nucleotide binding+++GO:0003924///GTPase activity+++GO:0005515///protein binding+++GO:0005525///GTP binding+++GO:0008017///microtubule binding+++GO:0016787///hydrolase activity+++GO:0017124///SH3 domain binding+++GO:0019901///protein kinase binding+++GO:0031749///D2 dopamine receptor binding+++GO:0036312///phosphatidylinositol 3-kinase regulatory subunit binding+++GO:0044877///protei…	molecular_function	binding+++catalytic activity
13434	'Trdmt1'	mRNA	GO:0003723///RNA binding+++GO:0008168///methyltransferase activity+++GO:0008175///tRNA methyltransferase activity+++GO:0016428///tRNA (cytosine-5-)-methyltransferase activity+++GO:0016740///transferase activity	molecular_function	binding+++catalytic activity
13435	'Dnmt3a'	mRNA	GO:0000978///RNA polymerase II proximal promoter sequence-specific DNA binding+++GO:0003677///DNA binding+++GO:0003682///chromatin binding+++GO:0003886///DNA (cytosine-5-)-methyltransferase activity+++GO:0005515///protein binding+++GO:0008134///transcription factor binding+++GO:0008168///methyltransferase activity+++GO:0009008///DNA-methyltransferase activity+++GO:0016740///transferase activity++…	molecular_function	binding+++catalytic activity
13436	'Dnmt3b'	mRNA	GO:0003677///DNA binding+++GO:0003682///chromatin binding+++GO:0003714///transcription corepressor activity+++GO:0003886///DNA (cytosine-5-)-methyltransferase activity+++GO:0005515///protein binding+++GO:0008168///methyltransferase activity+++GO:0009008///DNA-methyltransferase activity+++GO:0016740///transferase activity+++GO:0042826///histone deacetylase binding+++GO:0046872///metal ion binding+…	molecular_function	binding+++transcription regulator activity+++catalytic activity
13437	'Dnpep'	mRNA	GO:0004177///aminopeptidase activity+++GO:0008233///peptidase activity+++GO:0008237///metallopeptidase activity+++GO:0008270///zinc ion binding+++GO:0016787///hydrolase activity+++GO:0042802///identical protein binding+++GO:0046872///metal ion binding+++GO:0070006///metalloaminopeptidase activity	molecular_function	catalytic activity+++binding
13446	'Doc2a'	mRNA	GO:0005509///calcium ion binding+++GO:0005544///calcium-dependent phospholipid binding+++GO:0046872///metal ion binding	molecular_function	binding
13447	'Doc2b'	mRNA	GO:0005509///calcium ion binding+++GO:0005515///protein binding+++GO:0005544///calcium-dependent phospholipid binding+++GO:0019905///syntaxin binding+++GO:0046872///metal ion binding	molecular_function	binding
13448	'Dok1'	mRNA	GO:0005515///protein binding	molecular_function	binding
13449	'Dok2'	mRNA	GO:0005068///transmembrane receptor protein tyrosine kinase adaptor activity+++GO:0005515///protein binding	molecular_function	binding
13478	'Dpagt1'	mRNA	GO:0003975///UDP-N-acetylglucosamine-dolichyl-phosphate N-acetylglucosaminephosphotransferase activity+++GO:0003976///UDP-N-acetylglucosamine-lysosomal-enzyme N-acetylglucosaminephosphotransferase activity+++GO:0008963///phospho-N-acetylmuramoyl-pentapeptide-transferase activity+++GO:0016740///transferase activity+++GO:0016757///transferase activity, transferring glycosyl groups+++GO:0046872///me…	molecular_function	catalytic activity+++binding
13481	'Dpm2'	mRNA	GO:0004582///dolichyl-phosphate beta-D-mannosyltransferase activity+++GO:0005515///protein binding+++GO:0008047///enzyme activator activity+++GO:0030234///enzyme regulator activity	molecular_function	catalytic activity+++binding+++molecular function regulator
13482	'Dpp4'	mRNA	GO:0001618///virus receptor activity+++GO:0002020///protease binding+++GO:0004177///aminopeptidase activity+++GO:0004252///serine-type endopeptidase activity+++GO:0005102///signaling receptor binding+++GO:0005518///collagen binding+++GO:0008233///peptidase activity+++GO:0008236///serine-type peptidase activity+++GO:0008239///dipeptidyl-peptidase activity+++GO:0016787///hydrolase activity+++GO:004…	molecular_function	hijacked molecular function+++binding+++catalytic activity+++molecular function regulator
13483	'Dpp6'	mRNA	GO:0005515///protein binding+++GO:0008236///serine-type peptidase activity+++GO:0008239///dipeptidyl-peptidase activity+++GO:0015459///potassium channel regulator activity	molecular_function	binding+++catalytic activity+++molecular function regulator
13486	'Dr1'	mRNA	GO:0001046///core promoter sequence-specific DNA binding+++GO:0001047///core promoter binding+++GO:0003677///DNA binding+++GO:0003714///transcription corepressor activity+++GO:0005515///protein binding+++GO:0017025///TBP-class protein binding+++GO:0046982///protein heterodimerization activity	molecular_function	binding+++transcription regulator activity
13489	'Drd2'	mRNA	GO:0001591///dopamine neurotransmitter receptor activity, coupled via Gi/Go+++GO:0004930///G protein-coupled receptor activity+++GO:0004935///adrenergic receptor activity+++GO:0004952///dopamine neurotransmitter receptor activity+++GO:0005102///signaling receptor binding+++GO:0005515///protein binding+++GO:0008144///drug binding+++GO:0035240///dopamine binding+++GO:0035255///ionotropic glutamate …	molecular_function	molecular transducer activity+++binding
13495	'Drg2'	mRNA	GO:0000166///nucleotide binding+++GO:0003723///RNA binding+++GO:0003924///GTPase activity+++GO:0005525///GTP binding+++GO:0016787///hydrolase activity+++GO:0046872///metal ion binding	molecular_function	binding+++catalytic activity
13496	'Arid3a'	mRNA	GO:0000977///RNA polymerase II regulatory region sequence-specific DNA binding+++GO:0001228///DNA-binding transcription activator activity, RNA polymerase II-specific+++GO:0003677///DNA binding+++GO:0003682///chromatin binding+++GO:0003700///DNA-binding transcription factor activity+++GO:0005515///protein binding+++GO:0042802///identical protein binding	molecular_function	binding+++transcription regulator activity
13497	'Drp2'	mRNA	GO:0005515///protein binding+++GO:0008270///zinc ion binding+++GO:0046872///metal ion binding	molecular_function	binding
13498	'Atn1'	mRNA	GO:0001085///RNA polymerase II transcription factor binding+++GO:0003677///DNA binding+++GO:0003713///transcription coactivator activity+++GO:0003714///transcription corepressor activity+++GO:0005515///protein binding+++GO:0008432///JUN kinase binding+++GO:0019904///protein domain specific binding+++GO:0090729///toxin activity	molecular_function	binding+++transcription regulator activity+++toxin activity
13505	'Dsc1'	mRNA	GO:0005509///calcium ion binding+++GO:0005515///protein binding	molecular_function	binding
13506	'Dsc2'	mRNA	GO:0005509///calcium ion binding+++GO:0046872///metal ion binding	molecular_function	binding
13507	'Dsc3'	mRNA	GO:0005509///calcium ion binding+++GO:0045295///gamma-catenin binding+++GO:0046872///metal ion binding	molecular_function	binding
13508	'Dscam'	mRNA	GO:0005515///protein binding+++GO:0098632///cell-cell adhesion mediator activity+++GO:1990782///protein tyrosine kinase binding+++GO:1990890///netrin receptor binding	molecular_function	binding
13511	'Dsg2'	mRNA	GO:0005509///calcium ion binding+++GO:0046872///metal ion binding+++GO:0050839///cell adhesion molecule binding	molecular_function	binding
13512	'Dsg3'	mRNA	GO:0005509///calcium ion binding+++GO:0046872///metal ion binding	molecular_function	binding
13518	'Dst'	mRNA	GO:0003779///actin binding+++GO:0005198///structural molecule activity+++GO:0005509///calcium ion binding+++GO:0005515///protein binding+++GO:0008017///microtubule binding+++GO:0008092///cytoskeletal protein binding+++GO:0042803///protein homodimerization activity+++GO:0046872///metal ion binding+++GO:0051010///microtubule plus-end binding	molecular_function	binding+++structural molecule activity
13527	'Dtna'	mRNA	GO:0005515///protein binding+++GO:0008270///zinc ion binding+++GO:0030165///PDZ domain binding+++GO:0046872///metal ion binding	molecular_function	binding
13528	'Dtnb'	mRNA	GO:0005515///protein binding+++GO:0008270///zinc ion binding+++GO:0046872///metal ion binding	molecular_function	binding
13537	'Dusp2'	mRNA	GO:0004721///phosphoprotein phosphatase activity+++GO:0004725///protein tyrosine phosphatase activity+++GO:0005515///protein binding+++GO:0008138///protein tyrosine/serine/threonine phosphatase activity+++GO:0008330///protein tyrosine/threonine phosphatase activity+++GO:0016787///hydrolase activity+++GO:0016791///phosphatase activity+++GO:0017017///MAP kinase tyrosine/serine/threonine phosphatase…	molecular_function	catalytic activity+++binding
13542	'Dvl1'	mRNA	GO:0005109///frizzled binding+++GO:0005515///protein binding+++GO:0008013///beta-catenin binding+++GO:0019899///enzyme binding+++GO:0019901///protein kinase binding+++GO:0042802///identical protein binding+++GO:0048365///Rac GTPase binding	molecular_function	binding
13544	'Dvl3'	mRNA	GO:0002020///protease binding+++GO:0005102///signaling receptor binding+++GO:0005109///frizzled binding+++GO:0005515///protein binding+++GO:0008013///beta-catenin binding+++GO:0030674///protein binding, bridging+++GO:0048365///Rac GTPase binding	molecular_function	binding
13548	'Dyrk1a'	mRNA	GO:0000166///nucleotide binding+++GO:0003713///transcription coactivator activity+++GO:0003779///actin binding+++GO:0004672///protein kinase activity+++GO:0004674///protein serine/threonine kinase activity+++GO:0004712///protein serine/threonine/tyrosine kinase activity+++GO:0004713///protein tyrosine kinase activity+++GO:0004715///non-membrane spanning protein tyrosine kinase activity+++GO:00055…	molecular_function	binding+++transcription regulator activity+++catalytic activity
13549	'Dyrk1b'	mRNA	GO:0000166///nucleotide binding+++GO:0003713///transcription coactivator activity+++GO:0004672///protein kinase activity+++GO:0004674///protein serine/threonine kinase activity+++GO:0004712///protein serine/threonine/tyrosine kinase activity+++GO:0004713///protein tyrosine kinase activity+++GO:0005524///ATP binding+++GO:0016301///kinase activity+++GO:0016740///transferase activity	molecular_function	binding+++transcription regulator activity+++catalytic activity
13555	'E2f1'	mRNA	GO:0000976///transcription regulatory region sequence-specific DNA binding+++GO:0000981///DNA-binding transcription factor activity, RNA polymerase II-specific+++GO:0000987///proximal promoter sequence-specific DNA binding+++GO:0001216///bacterial-type RNA polymerase transcriptional activator activity, sequence-specific DNA binding+++GO:0003677///DNA binding+++GO:0003700///DNA-binding transcripti…	molecular_function	binding+++transcription regulator activity
13557	'E2f3'	mRNA	GO:0000977///RNA polymerase II regulatory region sequence-specific DNA binding+++GO:0000981///DNA-binding transcription factor activity, RNA polymerase II-specific+++GO:0000987///proximal promoter sequence-specific DNA binding+++GO:0001216///bacterial-type RNA polymerase transcriptional activator activity, sequence-specific DNA binding+++GO:0001228///DNA-binding transcription activator activity, …	molecular_function	binding+++transcription regulator activity
13559	'E2f5'	mRNA	GO:0000981///DNA-binding transcription factor activity, RNA polymerase II-specific+++GO:0001216///bacterial-type RNA polymerase transcriptional activator activity, sequence-specific DNA binding+++GO:0003677///DNA binding+++GO:0003700///DNA-binding transcription factor activity+++GO:0005515///protein binding+++GO:0008134///transcription factor binding+++GO:0043565///sequence-specific DNA binding++…	molecular_function	transcription regulator activity+++binding
13560	'E4f1'	mRNA	GO:0000977///RNA polymerase II regulatory region sequence-specific DNA binding+++GO:0001227///DNA-binding transcription repressor activity, RNA polymerase II-specific+++GO:0003676///nucleic acid binding+++GO:0003677///DNA binding+++GO:0005515///protein binding+++GO:0016740///transferase activity+++GO:0035497///cAMP response element binding+++GO:0046872///metal ion binding	molecular_function	binding+++transcription regulator activity+++catalytic activity
13589	'Mapre1'	mRNA	GO:0005515///protein binding+++GO:0008017///microtubule binding+++GO:0019901///protein kinase binding+++GO:0042802///identical protein binding+++GO:0051010///microtubule plus-end binding	molecular_function	binding
13591	'Ebf1'	mRNA	GO:0000978///RNA polymerase II proximal promoter sequence-specific DNA binding+++GO:0001228///DNA-binding transcription activator activity, RNA polymerase II-specific+++GO:0003677///DNA binding+++GO:0003700///DNA-binding transcription factor activity+++GO:0005515///protein binding+++GO:0046872///metal ion binding+++GO:0046983///protein dimerization activity+++GO:0070742///C2H2 zinc finger domain …	molecular_function	binding+++transcription regulator activity
13593	'Ebf3'	mRNA	GO:0000978///RNA polymerase II proximal promoter sequence-specific DNA binding+++GO:0001228///DNA-binding transcription activator activity, RNA polymerase II-specific+++GO:0003677///DNA binding+++GO:0003700///DNA-binding transcription factor activity+++GO:0005515///protein binding+++GO:0046872///metal ion binding+++GO:0046983///protein dimerization activity	molecular_function	binding+++transcription regulator activity
13599	'Ecel1'	mRNA	GO:0004222///metalloendopeptidase activity+++GO:0008233///peptidase activity+++GO:0008237///metallopeptidase activity+++GO:0016787///hydrolase activity+++GO:0046872///metal ion binding	molecular_function	catalytic activity+++binding
13601	'Ecm1'	mRNA	GO:0002020///protease binding+++GO:0005134///interleukin-2 receptor binding+++GO:0005201///extracellular matrix structural constituent+++GO:0005515///protein binding+++GO:0008022///protein C-terminus binding+++GO:0019899///enzyme binding+++GO:0043236///laminin binding	molecular_function	binding+++structural molecule activity
13602	'Sparcl1'	mRNA	GO:0005509///calcium ion binding+++GO:0005515///protein binding+++GO:0005518///collagen binding+++GO:0008201///heparin binding+++GO:0046872///metal ion binding+++GO:0050840///extracellular matrix binding+++GO:0070052///collagen V binding	molecular_function	binding
13612	'Edil3'	mRNA	GO:0005178///integrin binding+++GO:0005509///calcium ion binding+++GO:0046872///metal ion binding	molecular_function	binding
13614	'Edn1'	mRNA	GO:0005102///signaling receptor binding+++GO:0005125///cytokine activity+++GO:0005179///hormone activity+++GO:0005515///protein binding+++GO:0031707///endothelin A receptor binding+++GO:0031708///endothelin B receptor binding	molecular_function	binding+++molecular function regulator
13617	'Ednra'	mRNA	GO:0004713///protein tyrosine kinase activity+++GO:0004930///G protein-coupled receptor activity+++GO:0004962///endothelin receptor activity+++GO:0005515///protein binding	molecular_function	catalytic activity+++molecular transducer activity+++binding
13618	'Ednrb'	mRNA	GO:0004930///G protein-coupled receptor activity+++GO:0004962///endothelin receptor activity+++GO:0005515///protein binding+++GO:0017046///peptide hormone binding+++GO:0031702///type 1 angiotensin receptor binding	molecular_function	molecular transducer activity+++binding
13619	'Phc1'	mRNA	GO:0003677///DNA binding+++GO:0003682///chromatin binding+++GO:0005515///protein binding+++GO:0008270///zinc ion binding+++GO:0042393///histone binding+++GO:0046872///metal ion binding	molecular_function	binding
13626	'Eed'	mRNA	GO:0000978///RNA polymerase II proximal promoter sequence-specific DNA binding+++GO:0003682///chromatin binding+++GO:0005515///protein binding+++GO:0031491///nucleosome binding+++GO:0042054///histone methyltransferase activity+++GO:0042802///identical protein binding+++GO:0046976///histone methyltransferase activity (H3-K27 specific)	molecular_function	binding+++catalytic activity
13627	'Eef1a1'	mRNA	GO:0000049///tRNA binding+++GO:0000166///nucleotide binding+++GO:0003729///mRNA binding+++GO:0003746///translation elongation factor activity+++GO:0003924///GTPase activity+++GO:0005515///protein binding+++GO:0005516///calmodulin binding+++GO:0005525///GTP binding+++GO:0008144///drug binding+++GO:0019900///kinase binding+++GO:0019901///protein kinase binding+++GO:0042802///identical protein bindi…	molecular_function	binding+++catalytic activity
13628	'Eef1a2'	mRNA	GO:0000166///nucleotide binding+++GO:0003746///translation elongation factor activity+++GO:0003924///GTPase activity+++GO:0005525///GTP binding+++GO:0019901///protein kinase binding	molecular_function	binding+++catalytic activity
13631	'Eef2k'	mRNA	GO:0000166///nucleotide binding+++GO:0004674///protein serine/threonine kinase activity+++GO:0004686///elongation factor-2 kinase activity+++GO:0005509///calcium ion binding+++GO:0005516///calmodulin binding+++GO:0005524///ATP binding+++GO:0008135///translation factor activity, RNA binding+++GO:0016301///kinase activity+++GO:0016740///transferase activity	molecular_function	binding+++catalytic activity
13637	'Efna2'	mRNA	GO:0000978///RNA polymerase II proximal promoter sequence-specific DNA binding+++GO:0000981///DNA-binding transcription factor activity, RNA polymerase II-specific+++GO:0001228///DNA-binding transcription activator activity, RNA polymerase II-specific+++GO:0003677///DNA binding+++GO:0003700///DNA-binding transcription factor activity+++GO:0005515///protein binding+++GO:0043565///sequence-specific…	molecular_function	binding+++transcription regulator activity
13640	'Efna5'	mRNA	GO:0005169///neurotrophin TRKB receptor binding+++GO:0005515///protein binding+++GO:0045499///chemorepellent activity+++GO:0046875///ephrin receptor binding	molecular_function	binding+++molecular function regulator
13641	'Efnb1'	mRNA	GO:0005515///protein binding+++GO:0046875///ephrin receptor binding	molecular_function	binding
13642	'Efnb2'	mRNA	GO:0005102///signaling receptor binding+++GO:0005515///protein binding+++GO:0046875///ephrin receptor binding	molecular_function	binding
13643	'Efnb3'	mRNA	GO:0005515///protein binding+++GO:0046875///ephrin receptor binding	molecular_function	binding
13645	'Egf'	mRNA	GO:0005088///Ras guanyl-nucleotide exchange factor activity+++GO:0005154///epidermal growth factor receptor binding+++GO:0005509///calcium ion binding+++GO:0005515///protein binding+++GO:0008083///growth factor activity+++GO:0017147///Wnt-protein binding+++GO:0042813///Wnt-activated receptor activity	molecular_function	binding+++molecular function regulator+++molecular transducer activity
13649	'Egfr'	mRNA	GO:0000166///nucleotide binding+++GO:0003682///chromatin binding+++GO:0004672///protein kinase activity+++GO:0004713///protein tyrosine kinase activity+++GO:0004714///transmembrane receptor protein tyrosine kinase activity+++GO:0004888///transmembrane signaling receptor activity+++GO:0005006///epidermal growth factor-activated receptor activity+++GO:0005102///signaling receptor binding+++GO:00051…	molecular_function	binding+++catalytic activity+++molecular transducer activity+++molecular function regulator
13653	'Egr1'	mRNA	GO:0000976///transcription regulatory region sequence-specific DNA binding+++GO:0000977///RNA polymerase II regulatory region sequence-specific DNA binding+++GO:0000979///RNA polymerase II core promoter sequence-specific DNA binding+++GO:0000981///DNA-binding transcription factor activity, RNA polymerase II-specific+++GO:0001228///DNA-binding transcription activator activity, RNA polymerase II-sp…	molecular_function	binding+++transcription regulator activity
13654	'Egr2'	mRNA	GO:0000976///transcription regulatory region sequence-specific DNA binding+++GO:0000978///RNA polymerase II proximal promoter sequence-specific DNA binding+++GO:0000981///DNA-binding transcription factor activity, RNA polymerase II-specific+++GO:0001102///RNA polymerase II activating transcription factor binding+++GO:0001228///DNA-binding transcription activator activity, RNA polymerase II-specif…	molecular_function	binding+++transcription regulator activity+++catalytic activity
13656	'Egr4'	mRNA	GO:0000976///transcription regulatory region sequence-specific DNA binding+++GO:0000977///RNA polymerase II regulatory region sequence-specific DNA binding+++GO:0000981///DNA-binding transcription factor activity, RNA polymerase II-specific+++GO:0001228///DNA-binding transcription activator activity, RNA polymerase II-specific+++GO:0003676///nucleic acid binding+++GO:0003677///DNA binding+++GO:00…	molecular_function	binding+++transcription regulator activity
13660	'Ehd1'	mRNA	GO:0000166///nucleotide binding+++GO:0005509///calcium ion binding+++GO:0005515///protein binding+++GO:0005524///ATP binding+++GO:0005525///GTP binding+++GO:0017137///Rab GTPase binding+++GO:0042802///identical protein binding+++GO:0046872///metal ion binding	molecular_function	binding
13661	'Ehf'	mRNA	GO:0000978///RNA polymerase II proximal promoter sequence-specific DNA binding+++GO:0000981///DNA-binding transcription factor activity, RNA polymerase II-specific+++GO:0001228///DNA-binding transcription activator activity, RNA polymerase II-specific+++GO:0003677///DNA binding+++GO:0003700///DNA-binding transcription factor activity+++GO:0043565///sequence-specific DNA binding	molecular_function	binding+++transcription regulator activity
13665	'Eif2s1'	mRNA	GO:0000049///tRNA binding+++GO:0003676///nucleic acid binding+++GO:0003723///RNA binding+++GO:0003743///translation initiation factor activity+++GO:0005515///protein binding+++GO:0043022///ribosome binding	molecular_function	binding
13666	'Eif2ak3'	mRNA	GO:0000166///nucleotide binding+++GO:0003743///translation initiation factor activity+++GO:0004672///protein kinase activity+++GO:0004674///protein serine/threonine kinase activity+++GO:0004694///eukaryotic translation initiation factor 2alpha kinase activity+++GO:0005515///protein binding+++GO:0005524///ATP binding+++GO:0016301///kinase activity+++GO:0016740///transferase activity+++GO:0019899//…	molecular_function	binding+++catalytic activity+++translation regulator activity
13681	'Eif4a1'	mRNA	GO:0000166///nucleotide binding+++GO:0003676///nucleic acid binding+++GO:0003723///RNA binding+++GO:0003724///RNA helicase activity+++GO:0003725///double-stranded RNA binding+++GO:0003743///translation initiation factor activity+++GO:0004386///helicase activity+++GO:0005515///protein binding+++GO:0005524///ATP binding+++GO:0016787///hydrolase activity	molecular_function	binding+++catalytic activity
13684	'Eif4e'	mRNA	GO:0000340///RNA 7-methylguanosine cap binding+++GO:0003723///RNA binding+++GO:0003743///translation initiation factor activity+++GO:0005515///protein binding+++GO:0019899///enzyme binding+++GO:0031370///eukaryotic initiation factor 4G binding+++GO:0045182///translation regulator activity+++GO:0070491///repressing transcription factor binding	molecular_function	binding+++translation regulator activity
13685	'Eif4ebp1'	mRNA	GO:0005515///protein binding+++GO:0008190///eukaryotic initiation factor 4E binding+++GO:0030371///translation repressor activity+++GO:0031369///translation initiation factor binding+++GO:0051721///protein phosphatase 2A binding	molecular_function	binding+++translation regulator activity
13688	'Eif4ebp2'	mRNA	GO:0005515///protein binding+++GO:0008190///eukaryotic initiation factor 4E binding+++GO:0030371///translation repressor activity	molecular_function	binding+++translation regulator activity
13690	'Eif4g2'	mRNA	GO:0003723///RNA binding+++GO:0003729///mRNA binding+++GO:0003743///translation initiation factor activity+++GO:0005515///protein binding+++GO:0008135///translation factor activity, RNA binding	molecular_function	binding
13711	'Elf5'	mRNA	GO:0000977///RNA polymerase II regulatory region sequence-specific DNA binding+++GO:0000981///DNA-binding transcription factor activity, RNA polymerase II-specific+++GO:0001228///DNA-binding transcription activator activity, RNA polymerase II-specific+++GO:0003677///DNA binding+++GO:0003700///DNA-binding transcription factor activity+++GO:0043565///sequence-specific DNA binding	molecular_function	binding+++transcription regulator activity
13712	'Elk1'	mRNA	GO:0000978///RNA polymerase II proximal promoter sequence-specific DNA binding+++GO:0000981///DNA-binding transcription factor activity, RNA polymerase II-specific+++GO:0001085///RNA polymerase II transcription factor binding+++GO:0001228///DNA-binding transcription activator activity, RNA polymerase II-specific+++GO:0003677///DNA binding+++GO:0003682///chromatin binding+++GO:0003690///double-str…	molecular_function	binding+++transcription regulator activity
13713	'Elk3'	mRNA	GO:0000978///RNA polymerase II proximal promoter sequence-specific DNA binding+++GO:0000981///DNA-binding transcription factor activity, RNA polymerase II-specific+++GO:0001227///DNA-binding transcription repressor activity, RNA polymerase II-specific+++GO:0001228///DNA-binding transcription activator activity, RNA polymerase II-specific+++GO:0003677///DNA binding+++GO:0003700///DNA-binding trans…	molecular_function	binding+++transcription regulator activity
13714	'Elk4'	mRNA	GO:0000978///RNA polymerase II proximal promoter sequence-specific DNA binding+++GO:0000981///DNA-binding transcription factor activity, RNA polymerase II-specific+++GO:0001228///DNA-binding transcription activator activity, RNA polymerase II-specific+++GO:0003677///DNA binding+++GO:0003682///chromatin binding+++GO:0003700///DNA-binding transcription factor activity+++GO:0043565///sequence-specif…	molecular_function	binding+++transcription regulator activity
13717	'Eln'	mRNA	GO:0005201///extracellular matrix structural constituent+++GO:0005515///protein binding+++GO:0030023///extracellular matrix constituent conferring elasticity+++GO:0050840///extracellular matrix binding	molecular_function	structural molecule activity+++binding
13728	'Mark2'	mRNA	GO:0000166///nucleotide binding+++GO:0000287///magnesium ion binding+++GO:0004672///protein kinase activity+++GO:0004674///protein serine/threonine kinase activity+++GO:0005524///ATP binding+++GO:0008289///lipid binding+++GO:0016301///kinase activity+++GO:0016740///transferase activity+++GO:0046872///metal ion binding+++GO:0047485///protein N-terminus binding+++GO:0048156///tau protein binding+++…	molecular_function	binding+++catalytic activity
13731	'Emp2'	mRNA	GO:0005178///integrin binding+++GO:0019900///kinase binding+++GO:0019901///protein kinase binding	molecular_function	binding
13796	'Emx1'	mRNA	GO:0000978///RNA polymerase II proximal promoter sequence-specific DNA binding+++GO:0001162///RNA polymerase II intronic transcription regulatory region sequence-specific DNA binding+++GO:0001227///DNA-binding transcription repressor activity, RNA polymerase II-specific+++GO:0003677///DNA binding+++GO:0005515///protein binding+++GO:0043565///sequence-specific DNA binding	molecular_function	binding+++transcription regulator activity
13797	'Emx2'	mRNA	GO:0000978///RNA polymerase II proximal promoter sequence-specific DNA binding+++GO:0001162///RNA polymerase II intronic transcription regulatory region sequence-specific DNA binding+++GO:0001227///DNA-binding transcription repressor activity, RNA polymerase II-specific+++GO:0003677///DNA binding+++GO:0043565///sequence-specific DNA binding	molecular_function	binding+++transcription regulator activity
13798	'En1'	mRNA	GO:0000978///RNA polymerase II proximal promoter sequence-specific DNA binding+++GO:0001227///DNA-binding transcription repressor activity, RNA polymerase II-specific+++GO:0003677///DNA binding+++GO:0005515///protein binding+++GO:0043565///sequence-specific DNA binding	molecular_function	binding+++transcription regulator activity
13799	'En2'	mRNA	GO:0003677///DNA binding+++GO:0043565///sequence-specific DNA binding	molecular_function	binding
13800	'Enah'	mRNA	GO:0003779///actin binding+++GO:0005515///protein binding+++GO:0005522///profilin binding+++GO:0017124///SH3 domain binding+++GO:0050699///WW domain binding	molecular_function	binding
13805	'Eng'	mRNA	GO:0005024///transforming growth factor beta-activated receptor activity+++GO:0005114///type II transforming growth factor beta receptor binding+++GO:0005515///protein binding+++GO:0005534///galactose binding+++GO:0005539///glycosaminoglycan binding+++GO:0034713///type I transforming growth factor beta receptor binding+++GO:0036122///BMP binding+++GO:0042802///identical protein binding+++GO:00428…	molecular_function	molecular transducer activity+++catalytic activity+++binding
13806	'Eno1'	mRNA	GO:0000287///magnesium ion binding+++GO:0000977///RNA polymerase II regulatory region sequence-specific DNA binding+++GO:0001227///DNA-binding transcription repressor activity, RNA polymerase II-specific+++GO:0003723///RNA binding+++GO:0004634///phosphopyruvate hydratase activity+++GO:0005515///protein binding+++GO:0019899///enzyme binding+++GO:0031072///heat shock protein binding+++GO:0042802///…	molecular_function	binding+++transcription regulator activity+++catalytic activity
13807	'Eno2'	mRNA	GO:0000287///magnesium ion binding+++GO:0004634///phosphopyruvate hydratase activity+++GO:0016829///lyase activity+++GO:0019899///enzyme binding+++GO:0042802///identical protein binding+++GO:0044877///protein-containing complex binding+++GO:0046872///metal ion binding+++GO:0046982///protein heterodimerization activity	molecular_function	binding+++catalytic activity
13808	'Eno3'	mRNA	GO:0000287///magnesium ion binding+++GO:0004634///phosphopyruvate hydratase activity+++GO:0016829///lyase activity+++GO:0042802///identical protein binding+++GO:0044877///protein-containing complex binding+++GO:0046872///metal ion binding	molecular_function	binding+++catalytic activity
13809	'Enpep'	mRNA	GO:0004177///aminopeptidase activity+++GO:0008233///peptidase activity+++GO:0008237///metallopeptidase activity+++GO:0008270///zinc ion binding+++GO:0016787///hydrolase activity+++GO:0042277///peptide binding+++GO:0046872///metal ion binding+++GO:0070006///metalloaminopeptidase activity	molecular_function	catalytic activity+++binding
13813	'Eomes'	mRNA	GO:0000977///RNA polymerase II regulatory region sequence-specific DNA binding+++GO:0001102///RNA polymerase II activating transcription factor binding+++GO:0001227///DNA-binding transcription repressor activity, RNA polymerase II-specific+++GO:0001228///DNA-binding transcription activator activity, RNA polymerase II-specific+++GO:0003677///DNA binding+++GO:0003682///chromatin binding+++GO:000370…	molecular_function	binding+++transcription regulator activity+++molecular function regulator
13819	'Epas1'	mRNA	GO:0000978///RNA polymerase II proximal promoter sequence-specific DNA binding+++GO:0000981///DNA-binding transcription factor activity, RNA polymerase II-specific+++GO:0000987///proximal promoter sequence-specific DNA binding+++GO:0001228///DNA-binding transcription activator activity, RNA polymerase II-specific+++GO:0003677///DNA binding+++GO:0003700///DNA-binding transcription factor activity+…	molecular_function	binding+++transcription regulator activity
13821	'Epb41l1'	mRNA	GO:0003779///actin binding+++GO:0005102///signaling receptor binding+++GO:0005198///structural molecule activity+++GO:0005515///protein binding+++GO:0008092///cytoskeletal protein binding	molecular_function	binding+++structural molecule activity
13822	'Epb41l2'	mRNA	GO:0003779///actin binding+++GO:0005198///structural molecule activity+++GO:0005515///protein binding+++GO:0008092///cytoskeletal protein binding+++GO:0030507///spectrin binding+++GO:0042731///PH domain binding	molecular_function	binding+++structural molecule activity
13830	'Stom'	mRNA	GO:0005515///protein binding+++GO:0042802///identical protein binding+++GO:0042803///protein homodimerization activity+++GO:0070063///RNA polymerase binding	molecular_function	binding
13835	'Epha1'	mRNA	GO:0000166///nucleotide binding+++GO:0004672///protein kinase activity+++GO:0004713///protein tyrosine kinase activity+++GO:0004714///transmembrane receptor protein tyrosine kinase activity+++GO:0005003///ephrin receptor activity+++GO:0005005///transmembrane-ephrin receptor activity+++GO:0005524///ATP binding+++GO:0016301///kinase activity+++GO:0016740///transferase activity+++GO:0019901///protei…	molecular_function	binding+++catalytic activity+++molecular transducer activity
13836	'Epha2'	mRNA	GO:0000166///nucleotide binding+++GO:0004672///protein kinase activity+++GO:0004713///protein tyrosine kinase activity+++GO:0004714///transmembrane receptor protein tyrosine kinase activity+++GO:0005003///ephrin receptor activity+++GO:0005005///transmembrane-ephrin receptor activity+++GO:0005515///protein binding+++GO:0005524///ATP binding+++GO:0016301///kinase activity+++GO:0016740///transferase…	molecular_function	binding+++catalytic activity+++molecular transducer activity
13837	'Epha3'	mRNA	GO:0000166///nucleotide binding+++GO:0004672///protein kinase activity+++GO:0004713///protein tyrosine kinase activity+++GO:0004714///transmembrane receptor protein tyrosine kinase activity+++GO:0005003///ephrin receptor activity+++GO:0005004///GPI-linked ephrin receptor activity+++GO:0005005///transmembrane-ephrin receptor activity+++GO:0005515///protein binding+++GO:0005524///ATP binding+++GO:0…	molecular_function	binding+++catalytic activity+++molecular transducer activity
13838	'Epha4'	mRNA	GO:0000166///nucleotide binding+++GO:0004672///protein kinase activity+++GO:0004713///protein tyrosine kinase activity+++GO:0004714///transmembrane receptor protein tyrosine kinase activity+++GO:0005003///ephrin receptor activity+++GO:0005004///GPI-linked ephrin receptor activity+++GO:0005005///transmembrane-ephrin receptor activity+++GO:0005515///protein binding+++GO:0005524///ATP binding+++GO:0…	molecular_function	binding+++catalytic activity+++molecular transducer activity
13839	'Epha5'	mRNA	GO:0000166///nucleotide binding+++GO:0004672///protein kinase activity+++GO:0004713///protein tyrosine kinase activity+++GO:0004714///transmembrane receptor protein tyrosine kinase activity+++GO:0005003///ephrin receptor activity+++GO:0005004///GPI-linked ephrin receptor activity+++GO:0005005///transmembrane-ephrin receptor activity+++GO:0005515///protein binding+++GO:0005524///ATP binding+++GO:0…	molecular_function	binding+++catalytic activity+++molecular transducer activity
13840	'Epha6'	mRNA	GO:0000166///nucleotide binding+++GO:0004672///protein kinase activity+++GO:0004713///protein tyrosine kinase activity+++GO:0004714///transmembrane receptor protein tyrosine kinase activity+++GO:0005003///ephrin receptor activity+++GO:0005005///transmembrane-ephrin receptor activity+++GO:0005524///ATP binding+++GO:0016301///kinase activity+++GO:0016740///transferase activity	molecular_function	binding+++catalytic activity+++molecular transducer activity
13841	'Epha7'	mRNA	GO:0000166///nucleotide binding+++GO:0004672///protein kinase activity+++GO:0004713///protein tyrosine kinase activity+++GO:0004714///transmembrane receptor protein tyrosine kinase activity+++GO:0005003///ephrin receptor activity+++GO:0005004///GPI-linked ephrin receptor activity+++GO:0005005///transmembrane-ephrin receptor activity+++GO:0005515///protein binding+++GO:0005524///ATP binding+++GO:0…	molecular_function	binding+++catalytic activity+++molecular transducer activity+++molecular function regulator
13842	'Epha8'	mRNA	GO:0000166///nucleotide binding+++GO:0004672///protein kinase activity+++GO:0004713///protein tyrosine kinase activity+++GO:0004714///transmembrane receptor protein tyrosine kinase activity+++GO:0005003///ephrin receptor activity+++GO:0005004///GPI-linked ephrin receptor activity+++GO:0005005///transmembrane-ephrin receptor activity+++GO:0005515///protein binding+++GO:0005524///ATP binding+++GO:0…	molecular_function	binding+++catalytic activity+++molecular transducer activity
13844	'Ephb2'	mRNA	GO:0000166///nucleotide binding+++GO:0001540///amyloid-beta binding+++GO:0004672///protein kinase activity+++GO:0004713///protein tyrosine kinase activity+++GO:0004714///transmembrane receptor protein tyrosine kinase activity+++GO:0005003///ephrin receptor activity+++GO:0005005///transmembrane-ephrin receptor activity+++GO:0005102///signaling receptor binding+++GO:0005515///protein binding+++GO:0…	molecular_function	binding+++catalytic activity+++molecular transducer activity
13845	'Ephb3'	mRNA	GO:0000166///nucleotide binding+++GO:0004672///protein kinase activity+++GO:0004713///protein tyrosine kinase activity+++GO:0004714///transmembrane receptor protein tyrosine kinase activity+++GO:0005003///ephrin receptor activity+++GO:0005005///transmembrane-ephrin receptor activity+++GO:0005524///ATP binding+++GO:0008046///axon guidance receptor activity+++GO:0016301///kinase activity+++GO:00167…	molecular_function	binding+++catalytic activity+++molecular transducer activity
13848	'Ephb6'	mRNA	GO:0000166///nucleotide binding+++GO:0004672///protein kinase activity+++GO:0004714///transmembrane receptor protein tyrosine kinase activity+++GO:0005003///ephrin receptor activity+++GO:0005524///ATP binding	molecular_function	binding+++catalytic activity+++molecular transducer activity
13850	'Ephx2'	mRNA	GO:0000287///magnesium ion binding+++GO:0003824///catalytic activity+++GO:0004301///epoxide hydrolase activity+++GO:0015643///toxic substance binding+++GO:0016787///hydrolase activity+++GO:0016791///phosphatase activity+++GO:0033885///10-hydroxy-9-(phosphonooxy)octadecanoate phosphatase activity+++GO:0042577///lipid phosphatase activity+++GO:0042803///protein homodimerization activity+++GO:004687…	molecular_function	binding+++catalytic activity
13852	'Stx2'	mRNA	GO:0000149///SNARE binding+++GO:0005198///structural molecule activity+++GO:0005484///SNAP receptor activity+++GO:0005515///protein binding+++GO:0048306///calcium-dependent protein binding	molecular_function	binding+++structural molecule activity
13853	'Epm2a'	mRNA	GO:0004373///glycogen (starch) synthase activity+++GO:0004721///phosphoprotein phosphatase activity+++GO:0004722///protein serine/threonine phosphatase activity+++GO:0004725///protein tyrosine phosphatase activity+++GO:0005515///protein binding+++GO:0008138///protein tyrosine/serine/threonine phosphatase activity+++GO:0016787///hydrolase activity+++GO:0016791///phosphatase activity+++GO:0019203//…	molecular_function	catalytic activity+++binding
13854	'Epn1'	mRNA	GO:0005543///phospholipid binding+++GO:0008134///transcription factor binding+++GO:0008289///lipid binding+++GO:0030276///clathrin binding+++GO:0035615///clathrin adaptor activity+++GO:0044325///ion channel binding	molecular_function	binding+++cargo receptor activity
13857	'Epor'	mRNA	GO:0004888///transmembrane signaling receptor activity+++GO:0004896///cytokine receptor activity+++GO:0004900///erythropoietin receptor activity+++GO:0005515///protein binding+++GO:0042802///identical protein binding	molecular_function	molecular transducer activity+++binding
13859	'Eps15l1'	mRNA	GO:0005509///calcium ion binding+++GO:0005515///protein binding+++GO:0046872///metal ion binding	molecular_function	binding
13860	'Eps8'	mRNA	GO:0003779///actin binding+++GO:0005515///protein binding+++GO:0030676///Rac guanyl-nucleotide exchange factor activity+++GO:0035591///signaling adaptor activity+++GO:0048365///Rac GTPase binding	molecular_function	binding+++molecular function regulator
13861	'Epx'	mRNA	GO:0004601///peroxidase activity+++GO:0016491///oxidoreductase activity+++GO:0020037///heme binding+++GO:0046872///metal ion binding	molecular_function	catalytic activity+++antioxidant activity+++binding
13864	'Nr2f6'	mRNA	GO:0000977///RNA polymerase II regulatory region sequence-specific DNA binding+++GO:0000978///RNA polymerase II proximal promoter sequence-specific DNA binding+++GO:0001227///DNA-binding transcription repressor activity, RNA polymerase II-specific+++GO:0003677///DNA binding+++GO:0003700///DNA-binding transcription factor activity+++GO:0003707///steroid hormone receptor activity+++GO:0005515///pro…	molecular_function	binding+++transcription regulator activity+++molecular transducer activity
13865	'Nr2f1'	mRNA	GO:0000977///RNA polymerase II regulatory region sequence-specific DNA binding+++GO:0000978///RNA polymerase II proximal promoter sequence-specific DNA binding+++GO:0001227///DNA-binding transcription repressor activity, RNA polymerase II-specific+++GO:0003677///DNA binding+++GO:0003700///DNA-binding transcription factor activity+++GO:0003707///steroid hormone receptor activity+++GO:0008270///zin…	molecular_function	binding+++transcription regulator activity+++molecular transducer activity
13866	'Erbb2'	mRNA	GO:0000166///nucleotide binding+++GO:0001042///RNA polymerase I core binding+++GO:0004672///protein kinase activity+++GO:0004713///protein tyrosine kinase activity+++GO:0004714///transmembrane receptor protein tyrosine kinase activity+++GO:0004888///transmembrane signaling receptor activity+++GO:0005515///protein binding+++GO:0005524///ATP binding+++GO:0008022///protein C-terminus binding+++GO:00…	molecular_function	binding+++catalytic activity+++molecular transducer activity
13867	'Erbb3'	mRNA	GO:0000166///nucleotide binding+++GO:0004672///protein kinase activity+++GO:0004713///protein tyrosine kinase activity+++GO:0004714///transmembrane receptor protein tyrosine kinase activity+++GO:0005515///protein binding+++GO:0005524///ATP binding+++GO:0016301///kinase activity+++GO:0016740///transferase activity+++GO:0019838///growth factor binding+++GO:0030296///protein tyrosine kinase activato…	molecular_function	binding+++catalytic activity+++molecular transducer activity+++molecular function regulator
[truncated: 6,298 more rows]

## Sheet: Uninfected vs 21dpi MF
S. datasheet 4. The list of GO enrichment analysis of molecular functions of targets for differently expressed miRNAs in blood
Gene ID	Gene Symbol	Type	GO molecular function Term	GO molecular function Term Level 1	GO molecular function Term Level 2
[truncated: 9,482 more rows]

## Sheet: 21dpi vs 14dpi MF
S. datasheet 4. The list of GO enrichment analysis of molecular functions of targets for differently expressed miRNAs in blood
[truncated: 6,213 more rows]

[truncated: 3 more sheets: Uninfected vs 14dpi BP, Uninfected vs 21dpi BP, 21dpi vs 14dpi BP]
