# Supplementary material for: Dynamic miRNA profile of host T cells during early hepatic stages of Schistosoma japonicum infection
Source: Front Immunol. 2022 Sep 2;13:911139. doi: 10.3389/fimmu.2022.911139 (PMC9478579; doi:10.3389/fimmu.2022.911139)
Supplement: Supplementary Data Sheet 6 — The list of GO enrichment analysis of target mRNAs of differentially expressed miRNAs in liver. [file DataSheet_6.xlsx]

## Sheet: Uninfected vs 14dpi MF
S. datasheet 5. The list of GO enrichment analysis of molecular functions of targets for differently expressed miRNAs in liver
Gene ID	Gene Symbol	Type	GO molecular function Term	GO molecular function Term Level 1	GO molecular function Term Level 2
100017	'Ldlrap1'	mRNA	GO:0001540///amyloid-beta binding+++GO:0001784///phosphotyrosine residue binding+++GO:0005102///signaling receptor binding+++GO:0005515///protein binding+++GO:0005546///phosphatidylinositol-4,5-bisphosphate binding+++GO:0030159///receptor signaling complex scaffold activity+++GO:0030276///clathrin binding+++GO:0035591///signaling adaptor activity+++GO:0035612///AP-2 adaptor complex binding+++GO:0…	molecular_function	binding+++structural molecule activity+++cargo receptor activity
100019	'Mdn1'	mRNA	GO:0000166///nucleotide binding+++GO:0003674///molecular_function+++GO:0005524///ATP binding+++GO:0016887///ATPase activity	molecular_function	binding+++molecular_function+++catalytic activity
100039213	'Cphx2'	mRNA	GO:0003674///molecular_function+++GO:0043565///sequence-specific DNA binding	molecular_function	molecular_function+++binding
100039227	'Duxbl2'	mRNA	GO:0000977///RNA polymerase II regulatory region sequence-specific DNA binding+++GO:0003674///molecular_function+++GO:0003677///DNA binding+++GO:0003700///DNA-binding transcription factor activity	molecular_function	binding+++molecular_function+++transcription regulator activity
100039596	'Tcf24'	mRNA	GO:0000977///RNA polymerase II regulatory region sequence-specific DNA binding+++GO:0000981///DNA-binding transcription factor activity, RNA polymerase II-specific+++GO:0046983///protein dimerization activity	molecular_function	binding+++transcription regulator activity
100040531	'Dynlt1f'	mRNA	GO:0003774///motor activity+++GO:0008022///protein C-terminus binding+++GO:0030742///GTP-dependent protein binding+++GO:0031681///G-protein beta-subunit binding+++GO:0042802///identical protein binding	molecular_function	catalytic activity+++binding
100040563	'Dynlt1c'	mRNA	GO:0003774///motor activity+++GO:0008022///protein C-terminus binding+++GO:0030742///GTP-dependent protein binding+++GO:0031681///G-protein beta-subunit binding+++GO:0042802///identical protein binding	molecular_function	catalytic activity+++binding
100041596	'Gal3st2b'	mRNA	GO:0001733///galactosylceramide sulfotransferase activity+++GO:0008146///sulfotransferase activity+++GO:0016740///transferase activity+++GO:0050694///galactose 3-O-sulfotransferase activity	molecular_function	catalytic activity
100041639	'Gm3448'	mRNA	GO:0003674///molecular_function+++GO:0003774///motor activity+++GO:0005515///protein binding	molecular_function	molecular_function+++catalytic activity+++binding
100042314	'Gm10639'	mRNA	GO:0004364///glutathione transferase activity+++GO:0016740///transferase activity	molecular_function	catalytic activity
100043314	'Tigit'	mRNA	GO:0005102///signaling receptor binding+++GO:0005515///protein binding+++GO:0042802///identical protein binding	molecular_function	binding
100043468	'Zfp955b'	mRNA	GO:0003676///nucleic acid binding+++GO:0003700///DNA-binding transcription factor activity+++GO:0043565///sequence-specific DNA binding+++GO:0046872///metal ion binding	molecular_function	binding+++transcription regulator activity
100043597	'Srcap'	mRNA	GO:0003677///DNA binding+++GO:0005524///ATP binding+++GO:0016887///ATPase activity+++GO:0042393///histone binding	molecular_function	binding+++catalytic activity
100044068	'LOC100044068'	mRNA	GO:0003677///DNA binding+++GO:0003690///double-stranded DNA binding+++GO:0005515///protein binding	molecular_function	binding
100045778	'Rnf223'	mRNA	GO:0046872///metal ion binding	molecular_function	binding
100048658	'Ddx43'	mRNA	GO:0000166///nucleotide binding+++GO:0003676///nucleic acid binding+++GO:0003723///RNA binding+++GO:0003724///RNA helicase activity+++GO:0004386///helicase activity+++GO:0005524///ATP binding+++GO:0016787///hydrolase activity	molecular_function	binding+++catalytic activity
100072	'Camta1'	mRNA	GO:0000981///DNA-binding transcription factor activity, RNA polymerase II-specific+++GO:0003677///DNA binding+++GO:0043565///sequence-specific DNA binding	molecular_function	transcription regulator activity+++binding
100182	'Akna'	mRNA	GO:0000978///RNA polymerase II proximal promoter sequence-specific DNA binding+++GO:0001228///DNA-binding transcription activator activity, RNA polymerase II-specific+++GO:0003677///DNA binding+++GO:0005515///protein binding	molecular_function	binding+++transcription regulator activity
100206	'Adprhl2'	mRNA	GO:0000287///magnesium ion binding+++GO:0004553///hydrolase activity, hydrolyzing O-glycosyl compounds+++GO:0004649///poly(ADP-ribose) glycohydrolase activity+++GO:0016787///hydrolase activity+++GO:0046872///metal ion binding+++GO:0061463///O-acetyl-ADP-ribose deacetylase activity	molecular_function	binding+++catalytic activity
100210	'Gpn2'	mRNA	GO:0000166///nucleotide binding+++GO:0003924///GTPase activity+++GO:0005525///GTP binding+++GO:0016787///hydrolase activity	molecular_function	binding+++catalytic activity
100216474	'Ttll2'	mRNA	GO:0000166///nucleotide binding+++GO:0005524///ATP binding+++GO:0015631///tubulin binding+++GO:0016874///ligase activity+++GO:0070740///tubulin-glutamic acid ligase activity	molecular_function	binding+++catalytic activity
100336	'Ppp1r8'	mRNA	GO:0003677///DNA binding+++GO:0003723///RNA binding+++GO:0003729///mRNA binding+++GO:0004864///protein phosphatase inhibitor activity+++GO:0004865///protein serine/threonine phosphatase inhibitor activity+++GO:0005515///protein binding+++GO:0019888///protein phosphatase regulator activity	molecular_function	binding+++molecular function regulator
100342	'Tent5b'	mRNA	GO:0003674///molecular_function+++GO:0016740///transferase activity+++GO:0016779///nucleotidyltransferase activity+++GO:1990817///RNA adenylyltransferase activity	molecular_function	molecular_function+++catalytic activity
100417514	'Adh6b'	mRNA	GO:0004024///alcohol dehydrogenase activity, zinc-dependent+++GO:0004745///retinol dehydrogenase activity+++GO:0008270///zinc ion binding+++GO:0016491///oxidoreductase activity+++GO:0046872///metal ion binding	molecular_function	catalytic activity+++binding
100465	'Mob3c'	mRNA	GO:0003674///molecular_function+++GO:0016301///kinase activity+++GO:0046872///metal ion binding	molecular_function	molecular_function+++catalytic activity+++binding
100502698	'Rubcn'	mRNA	GO:0005515///protein binding+++GO:1901981///phosphatidylinositol phosphate binding	molecular_function	binding
100503041	'Pdzd7'	mRNA	GO:0005515///protein binding+++GO:0042802///identical protein binding	molecular_function	binding
100503545	'Nuggc'	mRNA	GO:0000166///nucleotide binding+++GO:0003924///GTPase activity+++GO:0005525///GTP binding+++GO:0016787///hydrolase activity	molecular_function	binding+++catalytic activity
100503583	'Fsbp'	mRNA	GO:0042802///identical protein binding	molecular_function	binding
100503605	'Hbb-bs'	mRNA	GO:0004601///peroxidase activity+++GO:0005344///oxygen carrier activity+++GO:0019825///oxygen binding+++GO:0020037///heme binding+++GO:0030492///hemoglobin binding+++GO:0031720///haptoglobin binding+++GO:0031721///hemoglobin alpha binding+++GO:0031722///hemoglobin beta binding+++GO:0043177///organic acid binding+++GO:0044877///protein-containing complex binding+++GO:0046872///metal ion binding	molecular_function	catalytic activity+++antioxidant activity+++molecular carrier activity+++binding
100503924	'Fcor'	mRNA	GO:0003682///chromatin binding+++GO:0005515///protein binding+++GO:0016407///acetyltransferase activity+++GO:0016740///transferase activity	molecular_function	binding+++catalytic activity
100504195	'Micalcl'	mRNA	GO:0005515///protein binding+++GO:0051019///mitogen-activated protein kinase binding	molecular_function	binding
100504263	'2210418O10Rik'	mRNA	GO:0000977///RNA polymerase II regulatory region sequence-specific DNA binding+++GO:0003674///molecular_function+++GO:0003676///nucleic acid binding+++GO:0046872///metal ion binding	molecular_function	binding+++molecular_function
100504663	'Atg14'	mRNA	GO:0005515///protein binding+++GO:0051020///GTPase binding	molecular_function	binding
100609	'Nsun5'	mRNA	GO:0003723///RNA binding+++GO:0008168///methyltransferase activity+++GO:0009383///rRNA (cytosine-C5-)-methyltransferase activity+++GO:0016740///transferase activity	molecular_function	binding+++catalytic activity
100678	'Psph'	mRNA	GO:0000287///magnesium ion binding+++GO:0004647///phosphoserine phosphatase activity+++GO:0005509///calcium ion binding+++GO:0016787///hydrolase activity+++GO:0016791///phosphatase activity+++GO:0042802///identical protein binding+++GO:0042803///protein homodimerization activity+++GO:0046872///metal ion binding	molecular_function	binding+++catalytic activity
100705	'Acacb'	mRNA	GO:0000166///nucleotide binding+++GO:0003824///catalytic activity+++GO:0003989///acetyl-CoA carboxylase activity+++GO:0005524///ATP binding+++GO:0009374///biotin binding+++GO:0016874///ligase activity+++GO:0042802///identical protein binding+++GO:0046872///metal ion binding	molecular_function	binding+++catalytic activity
100710	'Pds5b'	mRNA	GO:0003674///molecular_function+++GO:0003677///DNA binding	molecular_function	molecular_function+++binding
100732	'Mapre3'	mRNA	GO:0005515///protein binding+++GO:0008017///microtubule binding+++GO:0008022///protein C-terminus binding+++GO:0019901///protein kinase binding+++GO:0042802///identical protein binding+++GO:0051010///microtubule plus-end binding	molecular_function	binding
100763	'Ube3c'	mRNA	GO:0004842///ubiquitin-protein transferase activity+++GO:0016740///transferase activity+++GO:0061630///ubiquitin protein ligase activity+++GO:0061631///ubiquitin conjugating enzyme activity	molecular_function	catalytic activity
100855	'Tbc1d14'	mRNA	GO:0005096///GTPase activator activity+++GO:0017137///Rab GTPase binding+++GO:0019901///protein kinase binding	molecular_function	molecular function regulator+++binding
100952	'Emilin1'	mRNA	GO:0005515///protein binding+++GO:0030023///extracellular matrix constituent conferring elasticity+++GO:0042802///identical protein binding+++GO:0098640///integrin binding involved in cell-matrix adhesion	molecular_function	binding+++structural molecule activity
100972	'Rab28'	mRNA	GO:0000166///nucleotide binding+++GO:0003924///GTPase activity+++GO:0005525///GTP binding+++GO:0019003///GDP binding	molecular_function	binding+++catalytic activity
100986	'Akap9'	mRNA	GO:0005515///protein binding+++GO:0015459///potassium channel regulator activity+++GO:0034237///protein kinase A regulatory subunit binding+++GO:0044325///ion channel binding+++GO:0060090///molecular adaptor activity	molecular_function	binding+++molecular function regulator
101055939	'Gm4869'	mRNA	GO:0000166///nucleotide binding+++GO:0003774///motor activity+++GO:0003777///microtubule motor activity+++GO:0005524///ATP binding+++GO:0008017///microtubule binding+++GO:0008574///ATP-dependent microtubule motor activity, plus-end-directed+++GO:0016887///ATPase activity	molecular_function	binding+++catalytic activity
101100	'Ttll3'	mRNA	GO:0000166///nucleotide binding+++GO:0005524///ATP binding+++GO:0016874///ligase activity+++GO:0070735///protein-glycine ligase activity+++GO:0070736///protein-glycine ligase activity, initiating	molecular_function	binding+++catalytic activity
101148	'Bmt2'	mRNA	GO:0008168///methyltransferase activity+++GO:0016433///rRNA (adenine) methyltransferase activity+++GO:0016740///transferase activity+++GO:1904047///S-adenosyl-L-methionine binding	molecular_function	catalytic activity+++binding
101320	'Dyrk4'	mRNA	GO:0000166///nucleotide binding+++GO:0004672///protein kinase activity+++GO:0004674///protein serine/threonine kinase activity+++GO:0004712///protein serine/threonine/tyrosine kinase activity+++GO:0005524///ATP binding+++GO:0016301///kinase activity+++GO:0016740///transferase activity+++GO:0046872///metal ion binding	molecular_function	binding+++catalytic activity
101351	'Eogt'	mRNA	GO:0016262///protein N-acetylglucosaminyltransferase activity+++GO:0016740///transferase activity+++GO:0016757///transferase activity, transferring glycosyl groups+++GO:0097363///protein O-GlcNAc transferase activity	molecular_function	catalytic activity
101471	'Phrf1'	mRNA	GO:0019904///protein domain specific binding+++GO:0046872///metal ion binding+++GO:0070063///RNA polymerase binding	molecular_function	binding
101488143	'Hbb-bt'	mRNA	GO:0004601///peroxidase activity+++GO:0005344///oxygen carrier activity+++GO:0019825///oxygen binding+++GO:0020037///heme binding+++GO:0030492///hemoglobin binding+++GO:0031720///haptoglobin binding+++GO:0031721///hemoglobin alpha binding+++GO:0031722///hemoglobin beta binding+++GO:0043177///organic acid binding+++GO:0044877///protein-containing complex binding+++GO:0046872///metal ion binding	molecular_function	catalytic activity+++antioxidant activity+++molecular carrier activity+++binding
101513	'Mob2'	mRNA	GO:0003674///molecular_function+++GO:0046872///metal ion binding	molecular_function	molecular_function+++binding
101540	'Prkd2'	mRNA	GO:0000166///nucleotide binding+++GO:0004672///protein kinase activity+++GO:0004674///protein serine/threonine kinase activity+++GO:0004697///protein kinase C activity+++GO:0004698///calcium-dependent protein kinase C activity+++GO:0005080///protein kinase C binding+++GO:0005524///ATP binding+++GO:0016301///kinase activity+++GO:0016740///transferase activity+++GO:0046872///metal ion binding	molecular_function	binding+++catalytic activity
101543	'Wtip'	mRNA	GO:0003714///transcription corepressor activity+++GO:0005515///protein binding+++GO:0046872///metal ion binding	molecular_function	transcription regulator activity+++binding
101568	'Vrk3'	mRNA	GO:0000166///nucleotide binding+++GO:0004672///protein kinase activity+++GO:0004674///protein serine/threonine kinase activity+++GO:0005524///ATP binding+++GO:0019903///protein phosphatase binding	molecular_function	binding+++catalytic activity
101685	'Spty2d1'	mRNA	GO:0001042///RNA polymerase I core binding+++GO:0003677///DNA binding+++GO:0042393///histone binding	molecular_function	binding
101744	'Acp7'	mRNA	GO:0003993///acid phosphatase activity+++GO:0016787///hydrolase activity+++GO:0046872///metal ion binding	molecular_function	catalytic activity+++binding
101772	'Ano1'	mRNA	GO:0005102///signaling receptor binding+++GO:0005227///calcium activated cation channel activity+++GO:0005229///intracellular calcium activated chloride channel activity+++GO:0005247///voltage-gated chloride channel activity+++GO:0005254///chloride channel activity+++GO:0005515///protein binding+++GO:0015111///iodide transmembrane transporter activity+++GO:0017128///phospholipid scramblase activi…	molecular_function	binding+++transporter activity
101809	'Spred3'	mRNA	GO:0005173///stem cell factor receptor binding+++GO:0019901///protein kinase binding	molecular_function	binding
101835	'AW146154'	mRNA	GO:0003676///nucleic acid binding+++GO:0046872///metal ion binding	molecular_function	binding
101869	'Unc45a'	mRNA	GO:0005515///protein binding+++GO:0051879///Hsp90 protein binding	molecular_function	binding
101883	'Igflr1'	mRNA	GO:0005515///protein binding	molecular_function	binding
102098	'Arhgef18'	mRNA	GO:0005085///guanyl-nucleotide exchange factor activity+++GO:0005089///Rho guanyl-nucleotide exchange factor activity+++GO:0046872///metal ion binding	molecular_function	binding+++molecular function regulator
102247	'Gpat4'	mRNA	GO:0004366///glycerol-3-phosphate O-acyltransferase activity+++GO:0016740///transferase activity+++GO:0016746///transferase activity, transferring acyl groups+++GO:0102420///sn-1-glycerol-3-phosphate C16:0-DCA-CoA acyl transferase activity	molecular_function	catalytic activity
102423	'Hinfp'	mRNA	GO:0000976///transcription regulatory region sequence-specific DNA binding+++GO:0000978///RNA polymerase II proximal promoter sequence-specific DNA binding+++GO:0001227///DNA-binding transcription repressor activity, RNA polymerase II-specific+++GO:0003676///nucleic acid binding+++GO:0003677///DNA binding+++GO:0003682///chromatin binding+++GO:0003700///DNA-binding transcription factor activity+++…	molecular_function	binding+++transcription regulator activity
102436	'Lars2'	mRNA	GO:0000166///nucleotide binding+++GO:0002161///aminoacyl-tRNA editing activity+++GO:0004812///aminoacyl-tRNA ligase activity+++GO:0004823///leucine-tRNA ligase activity+++GO:0005524///ATP binding+++GO:0016874///ligase activity	molecular_function	binding+++catalytic activity
102448	'Xylb'	mRNA	GO:0000166///nucleotide binding+++GO:0004856///xylulokinase activity+++GO:0005524///ATP binding+++GO:0016301///kinase activity+++GO:0016740///transferase activity+++GO:0016773///phosphotransferase activity, alcohol group as acceptor	molecular_function	binding+++catalytic activity
102580	'Alg9'	mRNA	GO:0000026///alpha-1,2-mannosyltransferase activity+++GO:0000030///mannosyltransferase activity+++GO:0016740///transferase activity+++GO:0016757///transferase activity, transferring glycosyl groups+++GO:0052918///dol-P-Man:Man(8)GlcNAc(2)-PP-Dol alpha-1,2-mannosyltransferase activity+++GO:0052926///dol-P-Man:Man(6)GlcNAc(2)-PP-Dol alpha-1,2-mannosyltransferase activity	molecular_function	catalytic activity
102626	'Mapkapk3'	mRNA	GO:0000166///nucleotide binding+++GO:0004672///protein kinase activity+++GO:0004674///protein serine/threonine kinase activity+++GO:0004683///calmodulin-dependent protein kinase activity+++GO:0005516///calmodulin binding+++GO:0005524///ATP binding+++GO:0009931///calcium-dependent protein serine/threonine kinase activity+++GO:0016301///kinase activity+++GO:0016740///transferase activity+++GO:00510…	molecular_function	binding+++catalytic activity
102639598	'Gm14296'	mRNA	GO:0003674///molecular_function+++GO:0003676///nucleic acid binding+++GO:0046872///metal ion binding	molecular_function	molecular_function+++binding
102657	'Cd276'	mRNA	GO:0005102///signaling receptor binding+++GO:0042802///identical protein binding	molecular_function	binding
102866	'Pls3'	mRNA	GO:0003779///actin binding+++GO:0005509///calcium ion binding+++GO:0046872///metal ion binding+++GO:0051015///actin filament binding+++GO:0098699///structural constituent of presynaptic actin cytoskeleton	molecular_function	binding+++structural molecule activity
103135	'Pan2'	mRNA	GO:0000175///3'-5'-exoribonuclease activity+++GO:0003676///nucleic acid binding+++GO:0004518///nuclease activity+++GO:0004527///exonuclease activity+++GO:0004535///poly(A)-specific ribonuclease activity+++GO:0005515///protein binding+++GO:0016787///hydrolase activity+++GO:0046872///metal ion binding	molecular_function	catalytic activity+++binding
103268	'Cep57l1'	mRNA	GO:0008017///microtubule binding+++GO:0042802///identical protein binding+++GO:0043015///gamma-tubulin binding	molecular_function	binding
103406	'Zfr2'	mRNA	GO:0003676///nucleic acid binding+++GO:0003723///RNA binding+++GO:0003725///double-stranded RNA binding+++GO:0003727///single-stranded RNA binding+++GO:0005524///ATP binding+++GO:0008270///zinc ion binding+++GO:0016740///transferase activity	molecular_function	binding+++catalytic activity
103534	'Mgat4b'	mRNA	GO:0008375///acetylglucosaminyltransferase activity+++GO:0008454///alpha-1,3-mannosylglycoprotein 4-beta-N-acetylglucosaminyltransferase activity+++GO:0016740///transferase activity+++GO:0016757///transferase activity, transferring glycosyl groups+++GO:0046872///metal ion binding	molecular_function	catalytic activity+++binding
103537	'Mbtd1'	mRNA	GO:0003682///chromatin binding+++GO:0008270///zinc ion binding+++GO:0035064///methylated histone binding+++GO:0042393///histone binding+++GO:0046872///metal ion binding	molecular_function	binding
103573	'Xpo1'	mRNA	GO:0003723///RNA binding+++GO:0005049///nuclear export signal receptor activity+++GO:0005515///protein binding+++GO:0008536///Ran GTPase binding+++GO:0019904///protein domain specific binding	molecular_function	binding+++molecular carrier activity
103583	'Fbxw11'	mRNA	GO:0004842///ubiquitin-protein transferase activity+++GO:0005515///protein binding+++GO:0046983///protein dimerization activity+++GO:0061630///ubiquitin protein ligase activity	molecular_function	catalytic activity+++binding
103677	'Smg6'	mRNA	GO:0003677///DNA binding+++GO:0003723///RNA binding+++GO:0004518///nuclease activity+++GO:0004519///endonuclease activity+++GO:0004521///endoribonuclease activity+++GO:0016787///hydrolase activity+++GO:0042162///telomeric DNA binding+++GO:0043021///ribonucleoprotein complex binding+++GO:0046872///metal ion binding+++GO:0070034///telomerase RNA binding+++GO:0070182///DNA polymerase binding	molecular_function	binding+++catalytic activity
103733	'Tubg1'	mRNA	GO:0000166///nucleotide binding+++GO:0003924///GTPase activity+++GO:0005200///structural constituent of cytoskeleton+++GO:0005515///protein binding+++GO:0005525///GTP binding+++GO:0042802///identical protein binding	molecular_function	binding+++catalytic activity+++structural molecule activity
103743	'Tmem98'	mRNA	GO:0005515///protein binding	molecular_function	binding
103768	'Tubg2'	mRNA	GO:0000166///nucleotide binding+++GO:0003924///GTPase activity+++GO:0005200///structural constituent of cytoskeleton+++GO:0005525///GTP binding	molecular_function	binding+++catalytic activity+++structural molecule activity
103850	'Nt5m'	mRNA	GO:0000166///nucleotide binding+++GO:0008253///5'-nucleotidase activity+++GO:0016787///hydrolase activity+++GO:0046872///metal ion binding	molecular_function	binding+++catalytic activity
103889	'Hoxb2'	mRNA	GO:0000978///RNA polymerase II proximal promoter sequence-specific DNA binding+++GO:0001228///DNA-binding transcription activator activity, RNA polymerase II-specific+++GO:0003677///DNA binding+++GO:0003700///DNA-binding transcription factor activity+++GO:0043565///sequence-specific DNA binding	molecular_function	binding+++transcription regulator activity
103967	'Dnm3'	mRNA	GO:0000166///nucleotide binding+++GO:0003924///GTPase activity+++GO:0005515///protein binding+++GO:0005525///GTP binding+++GO:0008017///microtubule binding+++GO:0016787///hydrolase activity+++GO:0031798///type 1 metabotropic glutamate receptor binding+++GO:0031802///type 5 metabotropic glutamate receptor binding+++GO:0042802///identical protein binding+++GO:0050998///nitric-oxide synthase binding…	molecular_function	binding+++catalytic activity+++structural molecule activity
103968	'Plin1'	mRNA	GO:0005515///protein binding	molecular_function	binding
103988	'Gck'	mRNA	GO:0000166///nucleotide binding+++GO:0000287///magnesium ion binding+++GO:0003824///catalytic activity+++GO:0004340///glucokinase activity+++GO:0004370///glycerol kinase activity+++GO:0004396///hexokinase activity+++GO:0005515///protein binding+++GO:0005524///ATP binding+++GO:0005536///glucose binding+++GO:0008865///fructokinase activity+++GO:0016301///kinase activity+++GO:0016740///transferase a…	molecular_function	binding+++catalytic activity
104010	'Cdh22'	mRNA	GO:0005509///calcium ion binding+++GO:0045296///cadherin binding+++GO:0046872///metal ion binding	molecular_function	binding
104015	'Synj1'	mRNA	GO:0003676///nucleic acid binding+++GO:0003723///RNA binding+++GO:0004438///phosphatidylinositol-3-phosphatase activity+++GO:0004439///phosphatidylinositol-4,5-bisphosphate 5-phosphatase activity+++GO:0005515///protein binding+++GO:0008022///protein C-terminus binding+++GO:0016787///hydrolase activity+++GO:0017124///SH3 domain binding+++GO:0034595///phosphatidylinositol phosphate 5-phosphatase ac…	molecular_function	binding+++catalytic activity
104027	'Synpo'	mRNA	GO:0003779///actin binding	molecular_function	binding
104086	'Cyp27a1'	mRNA	GO:0004497///monooxygenase activity+++GO:0005506///iron ion binding+++GO:0008123///cholesterol 7-alpha-monooxygenase activity+++GO:0008386///cholesterol monooxygenase (side-chain-cleaving) activity+++GO:0016491///oxidoreductase activity+++GO:0016705///oxidoreductase activity, acting on paired donors, with incorporation or reduction of molecular oxygen+++GO:0020037///heme binding+++GO:0030343///vi…	molecular_function	catalytic activity+++binding
104099	'Itga9'	mRNA	GO:0005518///collagen binding+++GO:0043236///laminin binding+++GO:0046872///metal ion binding	molecular_function	binding
104110	'Adcy4'	mRNA	GO:0000166///nucleotide binding+++GO:0004016///adenylate cyclase activity+++GO:0005080///protein kinase C binding+++GO:0005524///ATP binding+++GO:0016829///lyase activity+++GO:0016849///phosphorus-oxygen lyase activity+++GO:0031683///G-protein beta/gamma-subunit complex binding+++GO:0046872///metal ion binding	molecular_function	binding+++catalytic activity
104111	'Adcy3'	mRNA	GO:0000166///nucleotide binding+++GO:0004016///adenylate cyclase activity+++GO:0005515///protein binding+++GO:0005516///calmodulin binding+++GO:0005524///ATP binding+++GO:0008294///calcium- and calmodulin-responsive adenylate cyclase activity+++GO:0016829///lyase activity+++GO:0016849///phosphorus-oxygen lyase activity+++GO:0046872///metal ion binding	molecular_function	binding+++catalytic activity
104112	'Acly'	mRNA	GO:0000166///nucleotide binding+++GO:0003824///catalytic activity+++GO:0003878///ATP citrate synthase activity+++GO:0005515///protein binding+++GO:0005524///ATP binding+++GO:0016740///transferase activity+++GO:0046872///metal ion binding+++GO:0046912///transferase activity, transferring acyl groups, acyl groups converted into alkyl on transfer+++GO:0048037///cofactor binding	molecular_function	binding+++catalytic activity
104156	'Etv5'	mRNA	GO:0000976///transcription regulatory region sequence-specific DNA binding+++GO:0000977///RNA polymerase II regulatory region sequence-specific DNA binding+++GO:0000981///DNA-binding transcription factor activity, RNA polymerase II-specific+++GO:0001228///DNA-binding transcription activator activity, RNA polymerase II-specific+++GO:0003677///DNA binding+++GO:0003700///DNA-binding transcription fa…	molecular_function	binding+++transcription regulator activity
104175	'Sbk1'	mRNA	GO:0000166///nucleotide binding+++GO:0004672///protein kinase activity+++GO:0004674///protein serine/threonine kinase activity+++GO:0005524///ATP binding+++GO:0016301///kinase activity+++GO:0016740///transferase activity	molecular_function	binding+++catalytic activity
104245	'Slc6a5'	mRNA	GO:0005328///neurotransmitter:sodium symporter activity+++GO:0015187///glycine transmembrane transporter activity+++GO:0015293///symporter activity+++GO:0015375///glycine:sodium symporter activity+++GO:0046872///metal ion binding	molecular_function	transporter activity+++binding
104318	'Csnk1d'	mRNA	GO:0000166///nucleotide binding+++GO:0004672///protein kinase activity+++GO:0004674///protein serine/threonine kinase activity+++GO:0005515///protein binding+++GO:0005524///ATP binding+++GO:0016301///kinase activity+++GO:0016740///transferase activity+++GO:0050321///tau-protein kinase activity	molecular_function	binding+++catalytic activity
104348	'Zfp120'	mRNA	GO:0003674///molecular_function+++GO:0003676///nucleic acid binding+++GO:0003677///DNA binding+++GO:0003700///DNA-binding transcription factor activity+++GO:0043565///sequence-specific DNA binding+++GO:0046872///metal ion binding	molecular_function	molecular_function+++binding+++transcription regulator activity
104360	'Isl2'	mRNA	GO:0000981///DNA-binding transcription factor activity, RNA polymerase II-specific+++GO:0003677///DNA binding+++GO:0005515///protein binding+++GO:0043565///sequence-specific DNA binding+++GO:0046872///metal ion binding	molecular_function	transcription regulator activity+++binding
104382	'Barhl2'	mRNA	GO:0000977///RNA polymerase II regulatory region sequence-specific DNA binding+++GO:0001228///DNA-binding transcription activator activity, RNA polymerase II-specific+++GO:0003677///DNA binding+++GO:0003700///DNA-binding transcription factor activity+++GO:0043565///sequence-specific DNA binding	molecular_function	binding+++transcription regulator activity
104383	'Rcor2'	mRNA	GO:0000976///transcription regulatory region sequence-specific DNA binding+++GO:0001227///DNA-binding transcription repressor activity, RNA polymerase II-specific+++GO:0003677///DNA binding+++GO:0003682///chromatin binding+++GO:0003700///DNA-binding transcription factor activity+++GO:0003714///transcription corepressor activity+++GO:0005515///protein binding+++GO:0008134///transcription factor bi…	molecular_function	binding+++transcription regulator activity
104418	'Dgkz'	mRNA	GO:0000166///nucleotide binding+++GO:0001727///lipid kinase activity+++GO:0003951///NAD+ kinase activity+++GO:0004143///diacylglycerol kinase activity+++GO:0004857///enzyme inhibitor activity+++GO:0005515///protein binding+++GO:0005524///ATP binding+++GO:0008022///protein C-terminus binding+++GO:0016301///kinase activity+++GO:0016740///transferase activity+++GO:0046872///metal ion binding	molecular_function	binding+++catalytic activity+++molecular function regulator
104444	'Rexo2'	mRNA	GO:0000175///3'-5'-exoribonuclease activity+++GO:0003676///nucleic acid binding+++GO:0004518///nuclease activity+++GO:0004527///exonuclease activity+++GO:0005515///protein binding+++GO:0008408///3'-5' exonuclease activity+++GO:0016787///hydrolase activity+++GO:0019901///protein kinase binding+++GO:0042802///identical protein binding+++GO:0046872///metal ion binding+++GO:0051219///phosphoprotein b…	molecular_function	catalytic activity+++binding
104445	'Cdc42ep1'	mRNA	GO:0005515///protein binding+++GO:0017049///GTP-Rho binding	molecular_function	binding
104709	'Pik3r6'	mRNA	GO:0005515///protein binding+++GO:0046934///phosphatidylinositol-4,5-bisphosphate 3-kinase activity+++GO:0046935///1-phosphatidylinositol-3-kinase regulator activity	molecular_function	binding+++catalytic activity+++molecular function regulator
104721	'Ddx1'	mRNA	GO:0000166///nucleotide binding+++GO:0003676///nucleic acid binding+++GO:0003677///DNA binding+++GO:0003682///chromatin binding+++GO:0003712///transcription coregulator activity+++GO:0003723///RNA binding+++GO:0003724///RNA helicase activity+++GO:0003725///double-stranded RNA binding+++GO:0004386///helicase activity+++GO:0004518///nuclease activity+++GO:0004527///exonuclease activity+++GO:0005515…	molecular_function	binding+++transcription regulator activity+++catalytic activity
104806	'Fancm'	mRNA	GO:0000166///nucleotide binding+++GO:0000400///four-way junction DNA binding+++GO:0003677///DNA binding+++GO:0003682///chromatin binding+++GO:0003724///RNA helicase activity+++GO:0004386///helicase activity+++GO:0004518///nuclease activity+++GO:0005524///ATP binding+++GO:0009378///four-way junction helicase activity+++GO:0016787///hydrolase activity+++GO:0043138///3'-5' DNA helicase activity	molecular_function	binding+++catalytic activity
104836	'Cbll1'	mRNA	GO:0005515///protein binding+++GO:0016740///transferase activity+++GO:0042802///identical protein binding+++GO:0046872///metal ion binding+++GO:0061630///ubiquitin protein ligase activity	molecular_function	binding+++catalytic activity
104871	'Spata7'	mRNA	GO:0005515///protein binding	molecular_function	binding
104886	'Rab15'	mRNA	GO:0000166///nucleotide binding+++GO:0003924///GTPase activity+++GO:0005515///protein binding+++GO:0005525///GTP binding	molecular_function	binding+++catalytic activity
105083	'Pelo'	mRNA	GO:0004518///nuclease activity+++GO:0004519///endonuclease activity+++GO:0005515///protein binding+++GO:0016787///hydrolase activity+++GO:0043022///ribosome binding+++GO:0046872///metal ion binding	molecular_function	catalytic activity+++binding
105244208	'Rps6-ps4'	mRNA	GO:0003729///mRNA binding+++GO:0003735///structural constituent of ribosome+++GO:0019901///protein kinase binding	molecular_function	binding+++structural molecule activity
105377	'Slf1'	mRNA	GO:0005515///protein binding+++GO:0031625///ubiquitin protein ligase binding+++GO:0044877///protein-containing complex binding	molecular_function	binding
105440	'Kctd9'	mRNA	GO:0042802///identical protein binding+++GO:0043621///protein self-association+++GO:0097602///cullin family protein binding	molecular_function	binding
105559	'Mbnl2'	mRNA	GO:0003723///RNA binding+++GO:0046872///metal ion binding	molecular_function	binding
105638	'Dph3'	mRNA	GO:0046872///metal ion binding	molecular_function	binding
105653	'Phyhip'	mRNA	GO:0005515///protein binding+++GO:1990782///protein tyrosine kinase binding	molecular_function	binding
105689	'Mycbp2'	mRNA	GO:0003824///catalytic activity+++GO:0004497///monooxygenase activity+++GO:0004504///peptidylglycine monooxygenase activity+++GO:0004598///peptidylamidoglycolate lyase activity+++GO:0005085///guanyl-nucleotide exchange factor activity+++GO:0005507///copper ion binding+++GO:0005509///calcium ion binding+++GO:0005515///protein binding+++GO:0008270///zinc ion binding+++GO:0008536///Ran GTPase bindin…	molecular_function	catalytic activity+++binding+++molecular function regulator
105722	'Ano6'	mRNA	GO:0005227///calcium activated cation channel activity+++GO:0005229///intracellular calcium activated chloride channel activity+++GO:0005244///voltage-gated ion channel activity+++GO:0005247///voltage-gated chloride channel activity+++GO:0005254///chloride channel activity+++GO:0017128///phospholipid scramblase activity+++GO:0042802///identical protein binding+++GO:0042803///protein homodimerizat…	molecular_function	transporter activity+++binding
105732	'Fam83h'	mRNA	GO:0019901///protein kinase binding+++GO:1990254///keratin filament binding	molecular_function	binding
105734	'Tigd5'	mRNA	GO:0003674///molecular_function+++GO:0003676///nucleic acid binding+++GO:0003677///DNA binding	molecular_function	molecular_function+++binding
105835	'Sgsm3'	mRNA	GO:0005096///GTPase activator activity+++GO:0005515///protein binding+++GO:0017137///Rab GTPase binding+++GO:0030695///GTPase regulator activity	molecular_function	molecular function regulator+++binding
105837	'Mtbp'	mRNA	GO:0005515///protein binding	molecular_function	binding
105844	'Card10'	mRNA	GO:0005515///protein binding+++GO:0050700///CARD domain binding	molecular_function	binding
106039	'Gga1'	mRNA	GO:0005515///protein binding+++GO:0030306///ADP-ribosylation factor binding	molecular_function	binding
106042	'Prickle1'	mRNA	GO:0005515///protein binding+++GO:0008134///transcription factor binding+++GO:0008270///zinc ion binding+++GO:0046872///metal ion binding	molecular_function	binding
106143	'Cggbp1'	mRNA	GO:0000977///RNA polymerase II regulatory region sequence-specific DNA binding+++GO:0001227///DNA-binding transcription repressor activity, RNA polymerase II-specific+++GO:0003677///DNA binding+++GO:0003690///double-stranded DNA binding+++GO:0042802///identical protein binding	molecular_function	binding+++transcription regulator activity
106248	'Qtrt2'	mRNA	GO:0005515///protein binding+++GO:0008270///zinc ion binding+++GO:0008479///queuine tRNA-ribosyltransferase activity+++GO:0016763///transferase activity, transferring pentosyl groups+++GO:0042803///protein homodimerization activity+++GO:0046872///metal ion binding+++GO:0046982///protein heterodimerization activity	molecular_function	binding+++catalytic activity
106338	'Nsun3'	mRNA	GO:0000049///tRNA binding+++GO:0003723///RNA binding+++GO:0008168///methyltransferase activity+++GO:0016428///tRNA (cytosine-5-)-methyltransferase activity+++GO:0016740///transferase activity	molecular_function	binding+++catalytic activity
106369	'Ypel1'	mRNA	GO:0003674///molecular_function+++GO:0003755///peptidyl-prolyl cis-trans isomerase activity+++GO:0004842///ubiquitin-protein transferase activity+++GO:0016740///transferase activity+++GO:0034450///ubiquitin-ubiquitin ligase activity+++GO:0046872///metal ion binding+++GO:0061630///ubiquitin protein ligase activity	molecular_function	molecular_function+++catalytic activity+++binding
106564	'Ppcs'	mRNA	GO:0000166///nucleotide binding+++GO:0004632///phosphopantothenate--cysteine ligase activity+++GO:0005524///ATP binding+++GO:0016874///ligase activity+++GO:0042803///protein homodimerization activity	molecular_function	binding+++catalytic activity
106572	'Rab31'	mRNA	GO:0000166///nucleotide binding+++GO:0003924///GTPase activity+++GO:0005515///protein binding+++GO:0005525///GTP binding+++GO:0019003///GDP binding	molecular_function	binding+++catalytic activity
106763	'Ttbk1'	mRNA	GO:0000166///nucleotide binding+++GO:0004672///protein kinase activity+++GO:0004674///protein serine/threonine kinase activity+++GO:0004713///protein tyrosine kinase activity+++GO:0005524///ATP binding+++GO:0016301///kinase activity+++GO:0016740///transferase activity+++GO:0048156///tau protein binding+++GO:0050321///tau-protein kinase activity	molecular_function	binding+++catalytic activity
106877	'Afap1l1'	mRNA	GO:0005515///protein binding+++GO:0017124///SH3 domain binding	molecular_function	binding
107182	'Btaf1'	mRNA	GO:0003677///DNA binding+++GO:0003712///transcription coregulator activity+++GO:0005524///ATP binding+++GO:0008094///DNA-dependent ATPase activity	molecular_function	binding+++transcription regulator activity+++catalytic activity
107239	'Carns1'	mRNA	GO:0000166///nucleotide binding+++GO:0004459///L-lactate dehydrogenase activity+++GO:0005524///ATP binding+++GO:0016874///ligase activity+++GO:0016887///ATPase activity+++GO:0046872///metal ion binding+++GO:0047730///carnosine synthase activity+++GO:0102102///homocarnosine synthase activity	molecular_function	binding+++catalytic activity
107271	'Yars'	mRNA	GO:0000049///tRNA binding+++GO:0000166///nucleotide binding+++GO:0003723///RNA binding+++GO:0004812///aminoacyl-tRNA ligase activity+++GO:0004831///tyrosine-tRNA ligase activity+++GO:0005524///ATP binding+++GO:0016874///ligase activity	molecular_function	binding+++catalytic activity
107321	'Lpxn'	mRNA	GO:0003712///transcription coregulator activity+++GO:0005515///protein binding+++GO:0046872///metal ion binding	molecular_function	transcription regulator activity+++binding
107338	'Gbf1'	mRNA	GO:0005086///ARF guanyl-nucleotide exchange factor activity+++GO:0005515///protein binding+++GO:0005547///phosphatidylinositol-3,4,5-trisphosphate binding+++GO:0080025///phosphatidylinositol-3,5-bisphosphate binding	molecular_function	binding+++molecular function regulator
107368	'Pdzd8'	mRNA	GO:0003674///molecular_function+++GO:0008289///lipid binding+++GO:0046872///metal ion binding	molecular_function	molecular_function+++binding
107371	'Exoc6'	mRNA	GO:0005515///protein binding	molecular_function	binding
107449	'Unc5b'	mRNA	GO:0005042///netrin receptor activity+++GO:0005515///protein binding	molecular_function	molecular transducer activity+++binding
107476	'Acaca'	mRNA	GO:0000166///nucleotide binding+++GO:0003824///catalytic activity+++GO:0003989///acetyl-CoA carboxylase activity+++GO:0005515///protein binding+++GO:0005524///ATP binding+++GO:0009374///biotin binding+++GO:0016874///ligase activity+++GO:0019900///kinase binding+++GO:0042802///identical protein binding+++GO:0046872///metal ion binding	molecular_function	binding+++catalytic activity
107477	'Guca1b'	mRNA	GO:0005509///calcium ion binding+++GO:0008048///calcium sensitive guanylate cyclase activator activity+++GO:0030249///guanylate cyclase regulator activity+++GO:0046872///metal ion binding	molecular_function	binding+++molecular function regulator
107503	'Atf5'	mRNA	GO:0000976///transcription regulatory region sequence-specific DNA binding+++GO:0000977///RNA polymerase II regulatory region sequence-specific DNA binding+++GO:0000978///RNA polymerase II proximal promoter sequence-specific DNA binding+++GO:0000981///DNA-binding transcription factor activity, RNA polymerase II-specific+++GO:0001227///DNA-binding transcription repressor activity, RNA polymerase I…	molecular_function	binding+++transcription regulator activity
107508	'Eprs'	mRNA	GO:0000166///nucleotide binding+++GO:0003723///RNA binding+++GO:0003824///catalytic activity+++GO:0004812///aminoacyl-tRNA ligase activity+++GO:0004818///glutamate-tRNA ligase activity+++GO:0004827///proline-tRNA ligase activity+++GO:0005515///protein binding+++GO:0005524///ATP binding+++GO:0008270///zinc ion binding+++GO:0016874///ligase activity+++GO:0035613///RNA stem-loop binding+++GO:0042802…	molecular_function	binding+++catalytic activity
107522	'Ece2'	mRNA	GO:0003824///catalytic activity+++GO:0004222///metalloendopeptidase activity+++GO:0008168///methyltransferase activity+++GO:0008233///peptidase activity+++GO:0008237///metallopeptidase activity+++GO:0016740///transferase activity+++GO:0016787///hydrolase activity+++GO:0046872///metal ion binding	molecular_function	catalytic activity+++binding
107528	'Magee1'	mRNA	GO:0005515///protein binding	molecular_function	binding
107566	'Arl2bp'	mRNA	GO:0003713///transcription coactivator activity+++GO:0005096///GTPase activator activity+++GO:0005515///protein binding+++GO:0030695///GTPase regulator activity	molecular_function	transcription regulator activity+++molecular function regulator+++binding
107587	'Osr2'	mRNA	GO:0000977///RNA polymerase II regulatory region sequence-specific DNA binding+++GO:0001227///DNA-binding transcription repressor activity, RNA polymerase II-specific+++GO:0001228///DNA-binding transcription activator activity, RNA polymerase II-specific+++GO:0003676///nucleic acid binding+++GO:0043565///sequence-specific DNA binding+++GO:0046872///metal ion binding	molecular_function	binding+++transcription regulator activity
107589	'Mylk'	mRNA	GO:0000166///nucleotide binding+++GO:0003779///actin binding+++GO:0004672///protein kinase activity+++GO:0004674///protein serine/threonine kinase activity+++GO:0004687///myosin light chain kinase activity+++GO:0005515///protein binding+++GO:0005516///calmodulin binding+++GO:0005524///ATP binding+++GO:0016301///kinase activity+++GO:0016740///transferase activity+++GO:0019899///enzyme binding+++GO…	molecular_function	binding+++catalytic activity
107607	'Nod1'	mRNA	GO:0000166///nucleotide binding+++GO:0005515///protein binding+++GO:0005524///ATP binding+++GO:0042802///identical protein binding+++GO:0042803///protein homodimerization activity+++GO:0044877///protein-containing complex binding+++GO:0050700///CARD domain binding	molecular_function	binding
107652	'Uap1'	mRNA	GO:0003977///UDP-N-acetylglucosamine diphosphorylase activity+++GO:0016740///transferase activity+++GO:0016779///nucleotidyltransferase activity+++GO:0030246///carbohydrate binding+++GO:0042802///identical protein binding+++GO:0052630///UDP-N-acetylgalactosamine diphosphorylase activity+++GO:0070569///uridylyltransferase activity	molecular_function	catalytic activity+++binding
107684	'Coro2a'	mRNA	GO:0003779///actin binding+++GO:0051015///actin filament binding	molecular_function	binding
107723	'Slc12a6'	mRNA	GO:0005515///protein binding+++GO:0008519///ammonium transmembrane transporter activity+++GO:0015079///potassium ion transmembrane transporter activity+++GO:0015293///symporter activity+++GO:0015377///cation:chloride symporter activity+++GO:0015379///potassium:chloride symporter activity+++GO:0019901///protein kinase binding+++GO:0022857///transmembrane transporter activity	molecular_function	binding+++transporter activity
107746	'Rapgef1'	mRNA	GO:0005070///SH3/SH2 adaptor activity+++GO:0005085///guanyl-nucleotide exchange factor activity+++GO:0005515///protein binding+++GO:0017034///Rap guanyl-nucleotide exchange factor activity	molecular_function	binding+++molecular function regulator
107751	'Prrxl1'	mRNA	GO:0000977///RNA polymerase II regulatory region sequence-specific DNA binding+++GO:0000981///DNA-binding transcription factor activity, RNA polymerase II-specific+++GO:0003677///DNA binding+++GO:0003700///DNA-binding transcription factor activity+++GO:0043565///sequence-specific DNA binding	molecular_function	binding+++transcription regulator activity
107766	'Haao'	mRNA	GO:0000334///3-hydroxyanthranilate 3,4-dioxygenase activity+++GO:0005506///iron ion binding+++GO:0008198///ferrous iron binding+++GO:0016491///oxidoreductase activity+++GO:0019825///oxygen binding+++GO:0046872///metal ion binding+++GO:0051213///dioxygenase activity	molecular_function	catalytic activity+++binding
107767	'Scamp1'	mRNA	GO:0005515///protein binding+++GO:0019904///protein domain specific binding	molecular_function	binding
107823	'Nsd2'	mRNA	GO:0003677///DNA binding+++GO:0003682///chromatin binding+++GO:0005515///protein binding+++GO:0008168///methyltransferase activity+++GO:0016740///transferase activity+++GO:0018024///histone-lysine N-methyltransferase activity+++GO:0043565///sequence-specific DNA binding+++GO:0046872///metal ion binding+++GO:0046975///histone methyltransferase activity (H3-K36 specific)	molecular_function	binding+++catalytic activity
107831	'Adgrb1'	mRNA	GO:0001530///lipopolysaccharide binding+++GO:0001786///phosphatidylserine binding+++GO:0004888///transmembrane signaling receptor activity+++GO:0004930///G protein-coupled receptor activity+++GO:0005515///protein binding+++GO:0030165///PDZ domain binding	molecular_function	binding+++molecular transducer activity
107869	'Cth'	mRNA	GO:0003824///catalytic activity+++GO:0004121///cystathionine beta-lyase activity+++GO:0004123///cystathionine gamma-lyase activity+++GO:0005515///protein binding+++GO:0005516///calmodulin binding+++GO:0016829///lyase activity+++GO:0016846///carbon-sulfur lyase activity+++GO:0030170///pyridoxal phosphate binding+++GO:0042802///identical protein binding+++GO:0044540///L-cystine L-cysteine-lyase (de…	molecular_function	catalytic activity+++binding
107895	'Mgat5'	mRNA	GO:0004864///protein phosphatase inhibitor activity+++GO:0008375///acetylglucosaminyltransferase activity+++GO:0016740///transferase activity+++GO:0016757///transferase activity, transferring glycosyl groups+++GO:0030144///alpha-1,6-mannosylglycoprotein 6-beta-N-acetylglucosaminyltransferase activity+++GO:0030145///manganese ion binding	molecular_function	molecular function regulator+++catalytic activity+++binding
107932	'Chd4'	mRNA	GO:0000166///nucleotide binding+++GO:0001103///RNA polymerase II repressing transcription factor binding+++GO:0003677///DNA binding+++GO:0003678///DNA helicase activity+++GO:0004386///helicase activity+++GO:0005515///protein binding+++GO:0005524///ATP binding+++GO:0008134///transcription factor binding+++GO:0016787///hydrolase activity+++GO:0042826///histone deacetylase binding+++GO:0046872///met…	molecular_function	binding+++catalytic activity
107971	'Frs3'	mRNA	GO:0005104///fibroblast growth factor receptor binding+++GO:0042802///identical protein binding	molecular_function	binding
107975	'Pacs1'	mRNA	GO:0044325///ion channel binding	molecular_function	binding
107993	'Bfsp2'	mRNA	GO:0005198///structural molecule activity+++GO:0005212///structural constituent of eye lens+++GO:0005515///protein binding	molecular_function	structural molecule activity+++binding
107995	'Cdc20'	mRNA	GO:0005515///protein binding+++GO:0008022///protein C-terminus binding+++GO:0010997///anaphase-promoting complex binding+++GO:0019899///enzyme binding+++GO:0042826///histone deacetylase binding+++GO:0097027///ubiquitin-protein transferase activator activity+++GO:1990757///ubiquitin ligase activator activity	molecular_function	binding+++molecular function regulator
107999	'Gtpbp6'	mRNA	GO:0000166///nucleotide binding+++GO:0005525///GTP binding+++GO:0043022///ribosome binding+++GO:0046872///metal ion binding	molecular_function	binding
108000	'Cenpf'	mRNA	GO:0005515///protein binding+++GO:0008022///protein C-terminus binding+++GO:0008134///transcription factor binding+++GO:0042803///protein homodimerization activity+++GO:0070840///dynein complex binding	molecular_function	binding
108012	'Ap1s2'	mRNA	GO:0005515///protein binding	molecular_function	binding
108030	'Lin7a'	mRNA	GO:0005515///protein binding+++GO:0097016///L27 domain binding	molecular_function	binding
108037	'Shmt2'	mRNA	GO:0003682///chromatin binding+++GO:0003824///catalytic activity+++GO:0004372///glycine hydroxymethyltransferase activity+++GO:0008270///zinc ion binding+++GO:0008732///L-allo-threonine aldolase activity+++GO:0016597///amino acid binding+++GO:0016740///transferase activity+++GO:0030170///pyridoxal phosphate binding+++GO:0042802///identical protein binding+++GO:0050897///cobalt ion binding+++GO:00…	molecular_function	binding+++catalytic activity
108058	'Camk2d'	mRNA	GO:0000166///nucleotide binding+++GO:0004672///protein kinase activity+++GO:0004674///protein serine/threonine kinase activity+++GO:0004683///calmodulin-dependent protein kinase activity+++GO:0005515///protein binding+++GO:0005516///calmodulin binding+++GO:0005524///ATP binding+++GO:0016301///kinase activity+++GO:0016740///transferase activity+++GO:0019871///sodium channel inhibitor activity+++GO…	molecular_function	binding+++catalytic activity+++molecular function regulator
108071	'Grm5'	mRNA	GO:0001639///PLC activating G protein-coupled glutamate receptor activity+++GO:0004930///G protein-coupled receptor activity+++GO:0005515///protein binding+++GO:0008066///glutamate receptor activity+++GO:0031687///A2A adenosine receptor binding+++GO:0042802///identical protein binding+++GO:0099530///G protein-coupled receptor activity involved in regulation of postsynaptic membrane potential+++GO…	molecular_function	molecular transducer activity+++binding
108079	'Prkaa2'	mRNA	GO:0000166///nucleotide binding+++GO:0003682///chromatin binding+++GO:0004672///protein kinase activity+++GO:0004674///protein serine/threonine kinase activity+++GO:0004679///AMP-activated protein kinase activity+++GO:0004712///protein serine/threonine/tyrosine kinase activity+++GO:0005515///protein binding+++GO:0005524///ATP binding+++GO:0016301///kinase activity+++GO:0016740///transferase activ…	molecular_function	binding+++catalytic activity+++molecular transducer activity
108083	'Pip4k2b'	mRNA	GO:0000166///nucleotide binding+++GO:0005515///protein binding+++GO:0005524///ATP binding+++GO:0016301///kinase activity+++GO:0016307///phosphatidylinositol phosphate kinase activity+++GO:0016308///1-phosphatidylinositol-4-phosphate 5-kinase activity+++GO:0016309///1-phosphatidylinositol-5-phosphate 4-kinase activity+++GO:0016740///transferase activity+++GO:0042803///protein homodimerization acti…	molecular_function	binding+++catalytic activity
108086	'Rnf216'	mRNA	GO:0016740///transferase activity+++GO:0046872///metal ion binding+++GO:0061630///ubiquitin protein ligase activity	molecular_function	catalytic activity+++binding
108089	'Rnf144a'	mRNA	GO:0004842///ubiquitin-protein transferase activity+++GO:0016740///transferase activity+++GO:0031624///ubiquitin conjugating enzyme binding+++GO:0046872///metal ion binding+++GO:0061630///ubiquitin protein ligase activity	molecular_function	catalytic activity+++binding
108097	'Prkab2'	mRNA	GO:0004679///AMP-activated protein kinase activity+++GO:0019899///enzyme binding+++GO:0019901///protein kinase binding+++GO:0042802///identical protein binding	molecular_function	molecular transducer activity+++catalytic activity+++binding
108098	'Med21'	mRNA	GO:0003712///transcription coregulator activity+++GO:0003713///transcription coactivator activity+++GO:0005515///protein binding+++GO:0061630///ubiquitin protein ligase activity	molecular_function	transcription regulator activity+++binding+++catalytic activity
108099	'Prkag2'	mRNA	GO:0000166///nucleotide binding+++GO:0004679///AMP-activated protein kinase activity+++GO:0004862///cAMP-dependent protein kinase inhibitor activity+++GO:0005524///ATP binding+++GO:0008603///cAMP-dependent protein kinase regulator activity+++GO:0008607///phosphorylase kinase regulator activity+++GO:0016208///AMP binding+++GO:0019887///protein kinase regulator activity+++GO:0019901///protein kinas…	molecular_function	binding+++molecular transducer activity+++catalytic activity+++molecular function regulator
108101	'Fermt3'	mRNA	GO:0005178///integrin binding+++GO:0005515///protein binding	molecular_function	binding
108124	'Napa'	mRNA	GO:0000149///SNARE binding+++GO:0005483///soluble NSF attachment protein activity+++GO:0005515///protein binding+++GO:0019905///syntaxin binding+++GO:0044877///protein-containing complex binding	molecular_function	binding
108148	'Galnt2'	mRNA	GO:0004653///polypeptide N-acetylgalactosaminyltransferase activity+++GO:0016740///transferase activity+++GO:0016757///transferase activity, transferring glycosyl groups+++GO:0030145///manganese ion binding+++GO:0030246///carbohydrate binding+++GO:0046872///metal ion binding	molecular_function	catalytic activity+++binding
108150	'Galnt7'	mRNA	GO:0004653///polypeptide N-acetylgalactosaminyltransferase activity+++GO:0016740///transferase activity+++GO:0016757///transferase activity, transferring glycosyl groups+++GO:0030246///carbohydrate binding+++GO:0046872///metal ion binding	molecular_function	catalytic activity+++binding
108153	'Adamts7'	mRNA	GO:0004222///metalloendopeptidase activity+++GO:0008233///peptidase activity+++GO:0008237///metallopeptidase activity+++GO:0016787///hydrolase activity+++GO:0046872///metal ion binding	molecular_function	catalytic activity+++binding
108156	'Mthfd1'	mRNA	GO:0000166///nucleotide binding+++GO:0003824///catalytic activity+++GO:0004329///formate-tetrahydrofolate ligase activity+++GO:0004477///methenyltetrahydrofolate cyclohydrolase activity+++GO:0004486///methylenetetrahydrofolate dehydrogenase [NAD(P)+] activity+++GO:0004487///methylenetetrahydrofolate dehydrogenase (NAD+) activity+++GO:0004488///methylenetetrahydrofolate dehydrogenase (NADP+) activ…	molecular_function	binding+++catalytic activity
108168376	'Gm46620'	mRNA	GO:0046872///metal ion binding	molecular_function	binding
108653	'Rimklb'	mRNA	GO:0000166///nucleotide binding+++GO:0005524///ATP binding+++GO:0016874///ligase activity+++GO:0016879///ligase activity, forming carbon-nitrogen bonds+++GO:0046872///metal ion binding+++GO:0072590///N-acetyl-L-aspartate-L-glutamate ligase activity+++GO:0072591///citrate-L-glutamate ligase activity	molecular_function	binding+++catalytic activity
108655	'Foxp1'	mRNA	GO:0000976///transcription regulatory region sequence-specific DNA binding+++GO:0000978///RNA polymerase II proximal promoter sequence-specific DNA binding+++GO:0000981///DNA-binding transcription factor activity, RNA polymerase II-specific+++GO:0001227///DNA-binding transcription repressor activity, RNA polymerase II-specific+++GO:0003677///DNA binding+++GO:0003682///chromatin binding+++GO:00037…	molecular_function	binding+++transcription regulator activity
108657	'Rnpepl1'	mRNA	GO:0004177///aminopeptidase activity+++GO:0008233///peptidase activity+++GO:0008237///metallopeptidase activity+++GO:0008270///zinc ion binding+++GO:0016787///hydrolase activity+++GO:0046872///metal ion binding+++GO:0070006///metalloaminopeptidase activity	molecular_function	catalytic activity+++binding
108660	'Rnf187'	mRNA	GO:0004842///ubiquitin-protein transferase activity+++GO:0016740///transferase activity+++GO:0046872///metal ion binding+++GO:0061630///ubiquitin protein ligase activity	molecular_function	catalytic activity+++binding
108672	'Zdhhc15'	mRNA	GO:0016409///palmitoyltransferase activity+++GO:0016740///transferase activity+++GO:0016746///transferase activity, transferring acyl groups+++GO:0019705///protein-cysteine S-myristoyltransferase activity+++GO:0019706///protein-cysteine S-palmitoyltransferase activity+++GO:0046872///metal ion binding	molecular_function	catalytic activity+++binding
108679	'Cops8'	mRNA	GO:0005515///protein binding	molecular_function	binding
108682	'Gpt2'	mRNA	GO:0003824///catalytic activity+++GO:0004021///L-alanine:2-oxoglutarate aminotransferase activity+++GO:0008483///transaminase activity+++GO:0016740///transferase activity+++GO:0030170///pyridoxal phosphate binding	molecular_function	catalytic activity+++binding
108686	'Ccdc88a'	mRNA	GO:0001965///G-protein alpha-subunit binding+++GO:0003779///actin binding+++GO:0005080///protein kinase C binding+++GO:0005085///guanyl-nucleotide exchange factor activity+++GO:0005092///GDP-dissociation inhibitor activity+++GO:0005154///epidermal growth factor receptor binding+++GO:0005158///insulin receptor binding+++GO:0005515///protein binding+++GO:0008017///microtubule binding+++GO:0031682//…	molecular_function	binding+++molecular function regulator
108689	'Stn1'	mRNA	GO:0003676///nucleic acid binding+++GO:0003677///DNA binding+++GO:0003697///single-stranded DNA binding+++GO:0005515///protein binding+++GO:0042162///telomeric DNA binding+++GO:0043047///single-stranded telomeric DNA binding	molecular_function	binding
108699	'Chn1'	mRNA	GO:0005096///GTPase activator activity+++GO:0005515///protein binding+++GO:0046872///metal ion binding+++GO:0046875///ephrin receptor binding	molecular_function	molecular function regulator+++binding
108737	'Oxsr1'	mRNA	GO:0000166///nucleotide binding+++GO:0000287///magnesium ion binding+++GO:0000977///RNA polymerase II regulatory region sequence-specific DNA binding+++GO:0003676///nucleic acid binding+++GO:0004672///protein kinase activity+++GO:0004674///protein serine/threonine kinase activity+++GO:0005515///protein binding+++GO:0005524///ATP binding+++GO:0016301///kinase activity+++GO:0016740///transferase ac…	molecular_function	binding+++catalytic activity
108760	'Galnt16'	mRNA	GO:0004653///polypeptide N-acetylgalactosaminyltransferase activity+++GO:0016740///transferase activity+++GO:0016757///transferase activity, transferring glycosyl groups+++GO:0030246///carbohydrate binding+++GO:0046872///metal ion binding	molecular_function	catalytic activity+++binding
108797	'Mex3b'	mRNA	GO:0003676///nucleic acid binding+++GO:0003723///RNA binding+++GO:0032794///GTPase activating protein binding+++GO:0046872///metal ion binding	molecular_function	binding
108800	'Ston2'	mRNA	GO:0005515///protein binding+++GO:0035615///clathrin adaptor activity	molecular_function	binding+++cargo receptor activity
108829	'Jmjd1c'	mRNA	GO:0000976///transcription regulatory region sequence-specific DNA binding+++GO:0016491///oxidoreductase activity+++GO:0031490///chromatin DNA binding+++GO:0032454///histone demethylase activity (H3-K9 specific)+++GO:0046872///metal ion binding+++GO:0051213///dioxygenase activity	molecular_function	binding+++catalytic activity
108888	'Atad3a'	mRNA	GO:0000166///nucleotide binding+++GO:0005515///protein binding+++GO:0005524///ATP binding+++GO:0008270///zinc ion binding	molecular_function	binding
108897	'Aif1l'	mRNA	GO:0003779///actin binding+++GO:0005509///calcium ion binding+++GO:0046872///metal ion binding+++GO:0051015///actin filament binding	molecular_function	binding
108907	'Nusap1'	mRNA	GO:0003677///DNA binding+++GO:0008017///microtubule binding	molecular_function	binding
108911	'Rcc2'	mRNA	GO:0005085///guanyl-nucleotide exchange factor activity+++GO:0008017///microtubule binding+++GO:0019901///protein kinase binding+++GO:0019904///protein domain specific binding+++GO:0031267///small GTPase binding+++GO:0048365///Rac GTPase binding	molecular_function	binding+++molecular function regulator
108937	'Rnf169'	mRNA	GO:0016740///transferase activity+++GO:0031491///nucleosome binding+++GO:0046872///metal ion binding+++GO:0070530///K63-linked polyubiquitin modification-dependent protein binding	molecular_function	catalytic activity+++binding
108946	'Zzz3'	mRNA	GO:0003674///molecular_function+++GO:0003677///DNA binding+++GO:0008270///zinc ion binding+++GO:0046872///metal ion binding	molecular_function	molecular_function+++binding
108960	'Irak2'	mRNA	GO:0000166///nucleotide binding+++GO:0004672///protein kinase activity+++GO:0004674///protein serine/threonine kinase activity+++GO:0005515///protein binding+++GO:0005524///ATP binding+++GO:0042803///protein homodimerization activity+++GO:0046982///protein heterodimerization activity	molecular_function	binding+++catalytic activity
108961	'E2f8'	mRNA	GO:0000978///RNA polymerase II proximal promoter sequence-specific DNA binding+++GO:0000981///DNA-binding transcription factor activity, RNA polymerase II-specific+++GO:0000987///proximal promoter sequence-specific DNA binding+++GO:0001227///DNA-binding transcription repressor activity, RNA polymerase II-specific+++GO:0003677///DNA binding+++GO:0003700///DNA-binding transcription factor activity+…	molecular_function	binding+++transcription regulator activity
108989	'Tpr'	mRNA	GO:0003682///chromatin binding+++GO:0003729///mRNA binding+++GO:0005515///protein binding+++GO:0015631///tubulin binding+++GO:0017056///structural constituent of nuclear pore+++GO:0031072///heat shock protein binding+++GO:0042803///protein homodimerization activity+++GO:0043495///protein membrane anchor+++GO:0051019///mitogen-activated protein kinase binding+++GO:0070840///dynein complex binding	molecular_function	binding+++structural molecule activity
109006	'Ciapin1'	mRNA	GO:0005515///protein binding+++GO:0008168///methyltransferase activity+++GO:0009055///electron transfer activity+++GO:0046872///metal ion binding+++GO:0051536///iron-sulfur cluster binding+++GO:0051537///2 iron, 2 sulfur cluster binding+++GO:0051539///4 iron, 4 sulfur cluster binding	molecular_function	binding+++catalytic activity
109050	'Inka2'	mRNA	GO:0019901///protein kinase binding+++GO:0030291///protein serine/threonine kinase inhibitor activity	molecular_function	binding+++molecular function regulator
109079	'Sephs1'	mRNA	GO:0000166///nucleotide binding+++GO:0004756///selenide, water dikinase activity+++GO:0005524///ATP binding+++GO:0016301///kinase activity+++GO:0016740///transferase activity+++GO:0042802///identical protein binding+++GO:0042803///protein homodimerization activity+++GO:0046872///metal ion binding+++GO:0046982///protein heterodimerization activity	molecular_function	binding+++catalytic activity
109113	'Uhrf2'	mRNA	GO:0003677///DNA binding+++GO:0004842///ubiquitin-protein transferase activity+++GO:0016740///transferase activity+++GO:0042393///histone binding+++GO:0046872///metal ion binding+++GO:0061630///ubiquitin protein ligase activity	molecular_function	binding+++catalytic activity
109151	'Chd9'	mRNA	GO:0000166///nucleotide binding+++GO:0003677///DNA binding+++GO:0003678///DNA helicase activity+++GO:0004386///helicase activity+++GO:0005524///ATP binding+++GO:0016787///hydrolase activity+++GO:0016817///hydrolase activity, acting on acid anhydrides	molecular_function	binding+++catalytic activity
109161	'Ube2q2'	mRNA	GO:0000166///nucleotide binding+++GO:0004842///ubiquitin-protein transferase activity+++GO:0005524///ATP binding+++GO:0016740///transferase activity+++GO:0061631///ubiquitin conjugating enzyme activity	molecular_function	binding+++catalytic activity
109168	'Atl3'	mRNA	GO:0000166///nucleotide binding+++GO:0003924///GTPase activity+++GO:0005525///GTP binding+++GO:0016787///hydrolase activity+++GO:0042802///identical protein binding	molecular_function	binding+++catalytic activity
109205	'Sobp'	mRNA	GO:0032184///SUMO polymer binding+++GO:0046872///metal ion binding	molecular_function	binding
109241	'Mbd5'	mRNA	GO:0003677///DNA binding+++GO:0003682///chromatin binding	molecular_function	binding
109242	'Kif24'	mRNA	GO:0000166///nucleotide binding+++GO:0003777///microtubule motor activity+++GO:0005524///ATP binding+++GO:0008017///microtubule binding+++GO:0016887///ATPase activity+++GO:0042802///identical protein binding	molecular_function	binding+++catalytic activity
109305	'Orai1'	mRNA	GO:0005262///calcium channel activity+++GO:0005515///protein binding+++GO:0005516///calmodulin binding+++GO:0015279///store-operated calcium channel activity+++GO:0042802///identical protein binding	molecular_function	transporter activity+++binding
109359	'Abraxas2'	mRNA	GO:0005515///protein binding+++GO:0008017///microtubule binding+++GO:0031593///polyubiquitin modification-dependent protein binding	molecular_function	binding
109552	'Sri'	mRNA	GO:0002020///protease binding+++GO:0005509///calcium ion binding+++GO:0005515///protein binding+++GO:0042802///identical protein binding+++GO:0046872///metal ion binding+++GO:0046982///protein heterodimerization activity+++GO:0070491///repressing transcription factor binding	molecular_function	binding
109593	'Lmo3'	mRNA	GO:0046872///metal ion binding	molecular_function	binding
109594	'Lmo1'	mRNA	GO:0005515///protein binding+++GO:0046872///metal ion binding	molecular_function	binding
109637	'Upk1a'	mRNA	GO:0005515///protein binding	molecular_function	binding
109652	'Acy1'	mRNA	GO:0004046///aminoacylase activity+++GO:0008237///metallopeptidase activity+++GO:0016787///hydrolase activity+++GO:0042802///identical protein binding+++GO:0046872///metal ion binding	molecular_function	catalytic activity+++binding
109674	'Ampd2'	mRNA	GO:0003876///AMP deaminase activity+++GO:0016787///hydrolase activity+++GO:0019239///deaminase activity+++GO:0046872///metal ion binding	molecular_function	catalytic activity+++binding
109676	'Ank2'	mRNA	GO:0005200///structural constituent of cytoskeleton+++GO:0005515///protein binding+++GO:0015459///potassium channel regulator activity+++GO:0019899///enzyme binding+++GO:0019901///protein kinase binding+++GO:0030507///spectrin binding+++GO:0030674///protein binding, bridging+++GO:0044325///ion channel binding+++GO:0051117///ATPase binding+++GO:0140031///phosphorylation-dependent protein binding	molecular_function	structural molecule activity+++binding+++molecular function regulator
109689	'Arrb1'	mRNA	GO:0000976///transcription regulatory region sequence-specific DNA binding+++GO:0001664///G protein-coupled receptor binding+++GO:0005096///GTPase activator activity+++GO:0005102///signaling receptor binding+++GO:0005159///insulin-like growth factor receptor binding+++GO:0005515///protein binding+++GO:0008134///transcription factor binding+++GO:0019899///enzyme binding+++GO:0030276///clathrin bin…	molecular_function	binding+++molecular function regulator+++cargo receptor activity
109700	'Itga1'	mRNA	GO:0005102///signaling receptor binding+++GO:0005515///protein binding+++GO:0005518///collagen binding+++GO:0019903///protein phosphatase binding+++GO:0046872///metal ion binding+++GO:0098639///collagen binding involved in cell-matrix adhesion	molecular_function	binding
109731	'Maob'	mRNA	GO:0008131///primary amine oxidase activity+++GO:0016491///oxidoreductase activity+++GO:0042802///identical protein binding+++GO:0050660///flavin adenine dinucleotide binding	molecular_function	catalytic activity+++binding
109801	'Glo1'	mRNA	GO:0004462///lactoylglutathione lyase activity+++GO:0008270///zinc ion binding+++GO:0016829///lyase activity+++GO:0046872///metal ion binding	molecular_function	catalytic activity+++binding
109880	'Braf'	mRNA	GO:0000166///nucleotide binding+++GO:0003824///catalytic activity+++GO:0004672///protein kinase activity+++GO:0004674///protein serine/threonine kinase activity+++GO:0004709///MAP kinase kinase kinase activity+++GO:0005509///calcium ion binding+++GO:0005515///protein binding+++GO:0005524///ATP binding+++GO:0016301///kinase activity+++GO:0016740///transferase activity+++GO:0017016///Ras GTPase bin…	molecular_function	binding+++catalytic activity
109889	'Mzf1'	mRNA	GO:0000976///transcription regulatory region sequence-specific DNA binding+++GO:0000978///RNA polymerase II proximal promoter sequence-specific DNA binding+++GO:0001227///DNA-binding transcription repressor activity, RNA polymerase II-specific+++GO:0001228///DNA-binding transcription activator activity, RNA polymerase II-specific+++GO:0003676///nucleic acid binding+++GO:0003700///DNA-binding tran…	molecular_function	binding+++transcription regulator activity
109904	'Mcf2'	mRNA	GO:0005085///guanyl-nucleotide exchange factor activity+++GO:0005515///protein binding	molecular_function	binding+++molecular function regulator
109905	'Rap1a'	mRNA	GO:0000166///nucleotide binding+++GO:0003924///GTPase activity+++GO:0005515///protein binding+++GO:0005525///GTP binding+++GO:0017016///Ras GTPase binding+++GO:0017034///Rap guanyl-nucleotide exchange factor activity+++GO:0019003///GDP binding+++GO:0044877///protein-containing complex binding	molecular_function	binding+++catalytic activity+++molecular function regulator
109929	'Zbtb25'	mRNA	GO:0000978///RNA polymerase II proximal promoter sequence-specific DNA binding+++GO:0003676///nucleic acid binding+++GO:0003677///DNA binding	molecular_function	binding
109979	'Art3'	mRNA	GO:0003950///NAD+ ADP-ribosyltransferase activity+++GO:0003956///NAD(P)+-protein-arginine ADP-ribosyltransferase activity+++GO:0016740///transferase activity+++GO:0016757///transferase activity, transferring glycosyl groups	molecular_function	catalytic activity
110074	'Dut'	mRNA	GO:0000287///magnesium ion binding+++GO:0004170///dUTP diphosphatase activity+++GO:0030547///receptor inhibitor activity+++GO:0032556///pyrimidine deoxyribonucleotide binding+++GO:0042802///identical protein binding+++GO:0042975///peroxisome proliferator activated receptor binding	molecular_function	binding+++catalytic activity+++molecular function regulator
110078	'Pygb'	mRNA	GO:0003824///catalytic activity+++GO:0004645///phosphorylase activity+++GO:0008144///drug binding+++GO:0008184///glycogen phosphorylase activity+++GO:0016740///transferase activity+++GO:0016757///transferase activity, transferring glycosyl groups+++GO:0030170///pyridoxal phosphate binding+++GO:0030246///carbohydrate binding+++GO:0042802///identical protein binding+++GO:0102250///linear malto-olig…	molecular_function	catalytic activity+++binding
110082	'Dnah5'	mRNA	GO:0000166///nucleotide binding+++GO:0003774///motor activity+++GO:0003777///microtubule motor activity+++GO:0005515///protein binding+++GO:0005524///ATP binding+++GO:0008569///ATP-dependent microtubule motor activity, minus-end-directed+++GO:0045505///dynein intermediate chain binding+++GO:0051959///dynein light intermediate chain binding	molecular_function	binding+++catalytic activity
110119	'Mpi'	mRNA	GO:0004476///mannose-6-phosphate isomerase activity+++GO:0008270///zinc ion binding+++GO:0016853///isomerase activity+++GO:0046872///metal ion binding	molecular_function	catalytic activity+++binding
110157	'Raf1'	mRNA	GO:0000166///nucleotide binding+++GO:0004672///protein kinase activity+++GO:0004674///protein serine/threonine kinase activity+++GO:0004709///MAP kinase kinase kinase activity+++GO:0005515///protein binding+++GO:0005524///ATP binding+++GO:0008179///adenylate cyclase binding+++GO:0010856///adenylate cyclase activator activity+++GO:0016301///kinase activity+++GO:0016740///transferase activity+++GO:…	molecular_function	binding+++catalytic activity+++molecular function regulator
110279	'Bcr'	mRNA	GO:0000166///nucleotide binding+++GO:0004674///protein serine/threonine kinase activity+++GO:0005085///guanyl-nucleotide exchange factor activity+++GO:0005089///Rho guanyl-nucleotide exchange factor activity+++GO:0005096///GTPase activator activity+++GO:0005515///protein binding+++GO:0005524///ATP binding+++GO:0016301///kinase activity+++GO:0016740///transferase activity+++GO:0019899///enzyme bin…	molecular_function	binding+++catalytic activity+++molecular function regulator
110310	'Krt7'	mRNA	GO:0005515///protein binding	molecular_function	binding
110350	'Dync2h1'	mRNA	GO:0000166///nucleotide binding+++GO:0003774///motor activity+++GO:0003777///microtubule motor activity+++GO:0005524///ATP binding+++GO:0008569///ATP-dependent microtubule motor activity, minus-end-directed+++GO:0045505///dynein intermediate chain binding+++GO:0051959///dynein light intermediate chain binding	molecular_function	binding+++catalytic activity
110351	'Rap1gap'	mRNA	GO:0005096///GTPase activator activity+++GO:0005515///protein binding+++GO:0017016///Ras GTPase binding+++GO:0030695///GTPase regulator activity+++GO:0042803///protein homodimerization activity	molecular_function	molecular function regulator+++binding
110379	'Sec13'	mRNA	GO:0005198///structural molecule activity+++GO:0042802///identical protein binding	molecular_function	structural molecule activity+++binding
110380	'Shroom2'	mRNA	GO:0003779///actin binding+++GO:0005515///protein binding+++GO:0008013///beta-catenin binding+++GO:0019904///protein domain specific binding+++GO:0051015///actin filament binding	molecular_function	binding
110460	'Acat2'	mRNA	GO:0003824///catalytic activity+++GO:0003985///acetyl-CoA C-acetyltransferase activity+++GO:0003988///acetyl-CoA C-acyltransferase activity+++GO:0016740///transferase activity+++GO:0016746///transferase activity, transferring acyl groups+++GO:0016747///transferase activity, transferring acyl groups other than amino-acyl groups	molecular_function	catalytic activity
110521	'Hivep1'	mRNA	GO:0000978///RNA polymerase II proximal promoter sequence-specific DNA binding+++GO:0001162///RNA polymerase II intronic transcription regulatory region sequence-specific DNA binding+++GO:0001227///DNA-binding transcription repressor activity, RNA polymerase II-specific+++GO:0003676///nucleic acid binding+++GO:0003677///DNA binding+++GO:0005515///protein binding+++GO:0008270///zinc ion binding+++…	molecular_function	binding+++transcription regulator activity
110524	'Dgkq'	mRNA	GO:0000166///nucleotide binding+++GO:0003951///NAD+ kinase activity+++GO:0004143///diacylglycerol kinase activity+++GO:0005524///ATP binding+++GO:0016301///kinase activity+++GO:0016740///transferase activity+++GO:0019900///kinase binding+++GO:0030297///transmembrane receptor protein tyrosine kinase activator activity+++GO:0033613///activating transcription factor binding+++GO:0042802///identical …	molecular_function	binding+++catalytic activity+++molecular function regulator
110532	'Adarb1'	mRNA	GO:0003723///RNA binding+++GO:0003725///double-stranded RNA binding+++GO:0003726///double-stranded RNA adenosine deaminase activity+++GO:0004000///adenosine deaminase activity+++GO:0008251///tRNA-specific adenosine deaminase activity+++GO:0016787///hydrolase activity+++GO:0042802///identical protein binding+++GO:0046872///metal ion binding	molecular_function	binding+++catalytic activity
110542	'Amhr2'	mRNA	GO:0000166///nucleotide binding+++GO:0004672///protein kinase activity+++GO:0004674///protein serine/threonine kinase activity+++GO:0004675///transmembrane receptor protein serine/threonine kinase activity+++GO:0005024///transforming growth factor beta-activated receptor activity+++GO:0005026///transforming growth factor beta receptor activity, type II+++GO:0005524///ATP binding+++GO:0016301///ki…	molecular_function	binding+++catalytic activity+++molecular transducer activity
110593	'Prdm2'	mRNA	GO:0000977///RNA polymerase II regulatory region sequence-specific DNA binding+++GO:0000981///DNA-binding transcription factor activity, RNA polymerase II-specific+++GO:0001227///DNA-binding transcription repressor activity, RNA polymerase II-specific+++GO:0001228///DNA-binding transcription activator activity, RNA polymerase II-specific+++GO:0003676///nucleic acid binding+++GO:0003677///DNA bind…	molecular_function	binding+++transcription regulator activity
110596	'Arhgef28'	mRNA	GO:0003723///RNA binding+++GO:0005085///guanyl-nucleotide exchange factor activity+++GO:0005089///Rho guanyl-nucleotide exchange factor activity+++GO:0005515///protein binding+++GO:0046872///metal ion binding	molecular_function	binding+++molecular function regulator
110606	'Fntb'	mRNA	GO:0003824///catalytic activity+++GO:0004311///farnesyltranstransferase activity+++GO:0004659///prenyltransferase activity+++GO:0004660///protein farnesyltransferase activity+++GO:0008144///drug binding+++GO:0008270///zinc ion binding+++GO:0016740///transferase activity+++GO:0019840///isoprenoid binding+++GO:0042277///peptide binding+++GO:0046872///metal ion binding	molecular_function	catalytic activity+++binding
110616	'Atxn3'	mRNA	GO:0000977///RNA polymerase II regulatory region sequence-specific DNA binding+++GO:0001012///RNA polymerase II regulatory region DNA binding+++GO:0004407///histone deacetylase activity+++GO:0004843///thiol-dependent ubiquitin-specific protease activity+++GO:0005515///protein binding+++GO:0008233///peptidase activity+++GO:0008234///cysteine-type peptidase activity+++GO:0016787///hydrolase activit…	molecular_function	binding+++catalytic activity
110639	'Prps2'	mRNA	GO:0000166///nucleotide binding+++GO:0000287///magnesium ion binding+++GO:0004749///ribose phosphate diphosphokinase activity+++GO:0005524///ATP binding+++GO:0016208///AMP binding+++GO:0016301///kinase activity+++GO:0016740///transferase activity+++GO:0019003///GDP binding+++GO:0030246///carbohydrate binding+++GO:0042802///identical protein binding+++GO:0042803///protein homodimerization activity…	molecular_function	binding+++catalytic activity
110648	'Lmx1a'	mRNA	GO:0000977///RNA polymerase II regulatory region sequence-specific DNA binding+++GO:0000981///DNA-binding transcription factor activity, RNA polymerase II-specific+++GO:0001228///DNA-binding transcription activator activity, RNA polymerase II-specific+++GO:0003677///DNA binding+++GO:0043565///sequence-specific DNA binding+++GO:0046872///metal ion binding	molecular_function	binding+++transcription regulator activity
110651	'Rps6ka3'	mRNA	GO:0000166///nucleotide binding+++GO:0000287///magnesium ion binding+++GO:0004672///protein kinase activity+++GO:0004674///protein serine/threonine kinase activity+++GO:0004711///ribosomal protein S6 kinase activity+++GO:0005515///protein binding+++GO:0005524///ATP binding+++GO:0016301///kinase activity+++GO:0016740///transferase activity+++GO:0019901///protein kinase binding+++GO:0043027///cyste…	molecular_function	binding+++catalytic activity+++molecular function regulator
110749	'Chaf1b'	mRNA	GO:0005515///protein binding+++GO:0042393///histone binding	molecular_function	binding
110750	'Cse1l'	mRNA	GO:0005049///nuclear export signal receptor activity+++GO:0005515///protein binding+++GO:0008536///Ran GTPase binding	molecular_function	molecular carrier activity+++binding
110784	'Nr3c2'	mRNA	GO:0003677///DNA binding+++GO:0003690///double-stranded DNA binding+++GO:0003700///DNA-binding transcription factor activity+++GO:0003707///steroid hormone receptor activity+++GO:0005496///steroid binding+++GO:0005515///protein binding+++GO:0008270///zinc ion binding+++GO:0008289///lipid binding+++GO:0042802///identical protein binding+++GO:0043565///sequence-specific DNA binding+++GO:0044877///p…	molecular_function	binding+++transcription regulator activity+++molecular transducer activity
110789	'Adgrv1'	mRNA	GO:0001965///G-protein alpha-subunit binding+++GO:0004888///transmembrane signaling receptor activity+++GO:0004930///G protein-coupled receptor activity+++GO:0005509///calcium ion binding+++GO:0005515///protein binding+++GO:0010855///adenylate cyclase inhibitor activity+++GO:0016787///hydrolase activity+++GO:0017022///myosin binding	molecular_function	binding+++molecular transducer activity+++molecular function regulator+++catalytic activity
110794	'Cebpe'	mRNA	GO:0000978///RNA polymerase II proximal promoter sequence-specific DNA binding+++GO:0001228///DNA-binding transcription activator activity, RNA polymerase II-specific+++GO:0003677///DNA binding+++GO:0003700///DNA-binding transcription factor activity+++GO:0042802///identical protein binding+++GO:0044877///protein-containing complex binding	molecular_function	binding+++transcription regulator activity
110796	'Tshz1'	mRNA	GO:0003676///nucleic acid binding+++GO:0003677///DNA binding+++GO:0003682///chromatin binding+++GO:0005515///protein binding+++GO:0046872///metal ion binding	molecular_function	binding
110805	'Foxe1'	mRNA	GO:0000981///DNA-binding transcription factor activity, RNA polymerase II-specific+++GO:0003677///DNA binding+++GO:0003700///DNA-binding transcription factor activity+++GO:0043565///sequence-specific DNA binding	molecular_function	transcription regulator activity+++binding
110809	'Srsf1'	mRNA	GO:0003676///nucleic acid binding+++GO:0003723///RNA binding+++GO:0003729///mRNA binding+++GO:0005515///protein binding+++GO:0043422///protein kinase B binding+++GO:0044547///DNA topoisomerase binding+++GO:0050733///RS domain binding	molecular_function	binding
110834	'Chrna3'	mRNA	GO:0004888///transmembrane signaling receptor activity+++GO:0005216///ion channel activity+++GO:0005230///extracellular ligand-gated ion channel activity+++GO:0005515///protein binding+++GO:0008144///drug binding+++GO:0015464///acetylcholine receptor activity+++GO:0022848///acetylcholine-gated cation-selective channel activity+++GO:0030594///neurotransmitter receptor activity+++GO:0042166///acety…	molecular_function	molecular transducer activity+++transporter activity+++binding
110842	'Etfa'	mRNA	GO:0005515///protein binding+++GO:0009055///electron transfer activity+++GO:0016491///oxidoreductase activity+++GO:0050660///flavin adenine dinucleotide binding	molecular_function	binding+++catalytic activity
110854	'Ptpa'	mRNA	GO:0000166///nucleotide binding+++GO:0003755///peptidyl-prolyl cis-trans isomerase activity+++GO:0005102///signaling receptor binding+++GO:0005524///ATP binding+++GO:0008160///protein tyrosine phosphatase activator activity+++GO:0016853///isomerase activity+++GO:0016887///ATPase activity+++GO:0019211///phosphatase activator activity+++GO:0019888///protein phosphatase regulator activity+++GO:00428…	molecular_function	binding+++catalytic activity+++molecular function regulator
110880	'Scn4a'	mRNA	GO:0005216///ion channel activity+++GO:0005244///voltage-gated ion channel activity+++GO:0005248///voltage-gated sodium channel activity+++GO:0005261///cation channel activity+++GO:0005272///sodium channel activity	molecular_function	transporter activity
110886	'Gabra5'	mRNA	GO:0004888///transmembrane signaling receptor activity+++GO:0004890///GABA-A receptor activity+++GO:0005216///ion channel activity+++GO:0005230///extracellular ligand-gated ion channel activity+++GO:0005237///inhibitory extracellular ligand-gated ion channel activity+++GO:0005254///chloride channel activity+++GO:0005515///protein binding+++GO:0008503///benzodiazepine receptor activity+++GO:002285…	molecular_function	molecular transducer activity+++transporter activity+++binding
110891	'Slc8a2'	mRNA	GO:0005432///calcium:sodium antiporter activity+++GO:0005516///calmodulin binding+++GO:0015081///sodium ion transmembrane transporter activity+++GO:0015085///calcium ion transmembrane transporter activity+++GO:0015297///antiporter activity+++GO:0046872///metal ion binding+++GO:1905060///calcium:cation antiporter activity involved in regulation of postsynaptic cytosolic calcium ion concentration	molecular_function	transporter activity+++binding
110893	'Slc8a3'	mRNA	GO:0005432///calcium:sodium antiporter activity+++GO:0005516///calmodulin binding+++GO:0015297///antiporter activity+++GO:0015368///calcium:cation antiporter activity+++GO:0046872///metal ion binding+++GO:0099580///ion antiporter activity involved in regulation of postsynaptic membrane potential+++GO:1905060///calcium:cation antiporter activity involved in regulation of postsynaptic cytosolic cal…	molecular_function	transporter activity+++binding
110911	'Cds2'	mRNA	GO:0004605///phosphatidate cytidylyltransferase activity+++GO:0016740///transferase activity+++GO:0016772///transferase activity, transferring phosphorus-containing groups+++GO:0016779///nucleotidyltransferase activity	molecular_function	catalytic activity
110948	'Hlcs'	mRNA	GO:0000166///nucleotide binding+++GO:0003824///catalytic activity+++GO:0004077///biotin-[acetyl-CoA-carboxylase] ligase activity+++GO:0004078///biotin-[methylcrotonoyl-CoA-carboxylase] ligase activity+++GO:0004079///biotin-[methylmalonyl-CoA-carboxytransferase] ligase activity+++GO:0004080///biotin-[propionyl-CoA-carboxylase (ATP-hydrolyzing)] ligase activity+++GO:0005524///ATP binding+++GO:00093…	molecular_function	binding+++catalytic activity
110958	'M1ap'	mRNA	GO:0003674///molecular_function+++GO:0042802///identical protein binding	molecular_function	molecular_function+++binding
111173	'Erc1'	mRNA	GO:0005515///protein binding+++GO:0017137///Rab GTPase binding+++GO:0030165///PDZ domain binding+++GO:0098882///structural constituent of presynaptic active zone+++GO:0099635///voltage-gated calcium channel activity involved in positive regulation of presynaptic cytosolic calcium levels	molecular_function	binding+++structural molecule activity+++transporter activity
111241	'Hmga1b'	mRNA	GO:0000987///proximal promoter sequence-specific DNA binding+++GO:0003677///DNA binding+++GO:0003680///AT DNA binding+++GO:0003682///chromatin binding+++GO:0003713///transcription coactivator activity+++GO:0003906///DNA-(apurinic or apyrimidinic site) endonuclease activity+++GO:0008134///transcription factor binding+++GO:0019899///enzyme binding+++GO:0030374///nuclear receptor transcription coact…	molecular_function	binding+++transcription regulator activity+++catalytic activity+++structural molecule activity
112405	'Egln1'	mRNA	GO:0005506///iron ion binding+++GO:0008198///ferrous iron binding+++GO:0016491///oxidoreductase activity+++GO:0016705///oxidoreductase activity, acting on paired donors, with incorporation or reduction of molecular oxygen+++GO:0016706///oxidoreductase activity, acting on paired donors, with incorporation or reduction of molecular oxygen, 2-oxoglutarate as one donor, and incorporation of one atom …	molecular_function	binding+++catalytic activity
112407	'Egln3'	mRNA	GO:0005506///iron ion binding+++GO:0008198///ferrous iron binding+++GO:0016491///oxidoreductase activity+++GO:0016705///oxidoreductase activity, acting on paired donors, with incorporation or reduction of molecular oxygen+++GO:0016706///oxidoreductase activity, acting on paired donors, with incorporation or reduction of molecular oxygen, 2-oxoglutarate as one donor, and incorporation of one atom …	molecular_function	binding+++catalytic activity
112415	'Zfp607b'	mRNA	GO:0003676///nucleic acid binding+++GO:0046872///metal ion binding	molecular_function	binding
112694759	'Gm20517'	mRNA	GO:0003712///transcription coregulator activity+++GO:0003713///transcription coactivator activity+++GO:0005515///protein binding+++GO:0061630///ubiquitin protein ligase activity	molecular_function	transcription regulator activity+++binding+++catalytic activity
11303	'Abca1'	mRNA	GO:0000166///nucleotide binding+++GO:0005102///signaling receptor binding+++GO:0005319///lipid transporter activity+++GO:0005515///protein binding+++GO:0005524///ATP binding+++GO:0005548///phospholipid transporter activity+++GO:0008035///high-density lipoprotein particle binding+++GO:0008320///protein transmembrane transporter activity+++GO:0016887///ATPase activity+++GO:0019905///syntaxin bindin…	molecular_function	binding+++transporter activity+++catalytic activity+++molecular transducer activity+++cargo receptor activity
11305	'Abca2'	mRNA	GO:0000166///nucleotide binding+++GO:0005319///lipid transporter activity+++GO:0005524///ATP binding+++GO:0016887///ATPase activity+++GO:0042626///ATPase activity, coupled to transmembrane movement of substances+++GO:0061135///endopeptidase regulator activity+++GO:0099038///ceramide-translocating ATPase activity	molecular_function	binding+++transporter activity+++catalytic activity+++molecular function regulator
11350	'Abl1'	mRNA	GO:0000166///nucleotide binding+++GO:0000287///magnesium ion binding+++GO:0000400///four-way junction DNA binding+++GO:0000405///bubble DNA binding+++GO:0001784///phosphotyrosine residue binding+++GO:0003677///DNA binding+++GO:0004672///protein kinase activity+++GO:0004713///protein tyrosine kinase activity+++GO:0004715///non-membrane spanning protein tyrosine kinase activity+++GO:0005080///prote…	molecular_function	binding+++catalytic activity
11352	'Abl2'	mRNA	GO:0000166///nucleotide binding+++GO:0000287///magnesium ion binding+++GO:0001784///phosphotyrosine residue binding+++GO:0004672///protein kinase activity+++GO:0004713///protein tyrosine kinase activity+++GO:0004715///non-membrane spanning protein tyrosine kinase activity+++GO:0005515///protein binding+++GO:0005524///ATP binding+++GO:0016301///kinase activity+++GO:0016740///transferase activity++…	molecular_function	binding+++catalytic activity
114142	'Foxp2'	mRNA	GO:0000978///RNA polymerase II proximal promoter sequence-specific DNA binding+++GO:0001227///DNA-binding transcription repressor activity, RNA polymerase II-specific+++GO:0003677///DNA binding+++GO:0003700///DNA-binding transcription factor activity+++GO:0005515///protein binding+++GO:0042802///identical protein binding+++GO:0042803///protein homodimerization activity+++GO:0043565///sequence-spe…	molecular_function	binding+++transcription regulator activity
11418	'Asic2'	mRNA	GO:0005216///ion channel activity+++GO:0005248///voltage-gated sodium channel activity+++GO:0005261///cation channel activity+++GO:0005272///sodium channel activity+++GO:0005515///protein binding+++GO:0015280///ligand-gated sodium channel activity+++GO:0022839///ion gated channel activity	molecular_function	transporter activity+++binding
11423	'Ache'	mRNA	GO:0003990///acetylcholinesterase activity+++GO:0004104///cholinesterase activity+++GO:0005515///protein binding+++GO:0005518///collagen binding+++GO:0016787///hydrolase activity+++GO:0017171///serine hydrolase activity+++GO:0033265///choline binding+++GO:0042166///acetylcholine binding+++GO:0042802///identical protein binding+++GO:0042803///protein homodimerization activity+++GO:0043236///lamini…	molecular_function	catalytic activity+++binding
114255	'Dok4'	mRNA	GO:0005515///protein binding	molecular_function	binding
11426	'Macf1'	mRNA	GO:0003779///actin binding+++GO:0005198///structural molecule activity+++GO:0005509///calcium ion binding+++GO:0005515///protein binding+++GO:0008017///microtubule binding+++GO:0008092///cytoskeletal protein binding+++GO:0016887///ATPase activity+++GO:0046872///metal ion binding+++GO:0051011///microtubule minus-end binding+++GO:0051015///actin filament binding	molecular_function	binding+++structural molecule activity+++catalytic activity
11428	'Aco1'	mRNA	GO:0003723///RNA binding+++GO:0003994///aconitate hydratase activity+++GO:0016829///lyase activity+++GO:0030350///iron-responsive element binding+++GO:0046872///metal ion binding+++GO:0047780///citrate dehydratase activity+++GO:0048027///mRNA 5'-UTR binding+++GO:0051536///iron-sulfur cluster binding+++GO:0051538///3 iron, 4 sulfur cluster binding+++GO:0051539///4 iron, 4 sulfur cluster binding	molecular_function	binding+++catalytic activity
11429	'Aco2'	mRNA	GO:0003994///aconitate hydratase activity+++GO:0005506///iron ion binding+++GO:0016829///lyase activity+++GO:0046872///metal ion binding+++GO:0047780///citrate dehydratase activity+++GO:0051536///iron-sulfur cluster binding+++GO:0051538///3 iron, 4 sulfur cluster binding+++GO:0051539///4 iron, 4 sulfur cluster binding	molecular_function	catalytic activity+++binding
11433	'Acp5'	mRNA	GO:0003993///acid phosphatase activity+++GO:0008198///ferrous iron binding+++GO:0008199///ferric iron binding+++GO:0016787///hydrolase activity+++GO:0046872///metal ion binding	molecular_function	catalytic activity+++binding
11435	'Chrna1'	mRNA	GO:0004888///transmembrane signaling receptor activity+++GO:0005216///ion channel activity+++GO:0005230///extracellular ligand-gated ion channel activity+++GO:0005515///protein binding+++GO:0015464///acetylcholine receptor activity+++GO:0022848///acetylcholine-gated cation-selective channel activity+++GO:0030594///neurotransmitter receptor activity+++GO:0042166///acetylcholine binding+++GO:190431…	molecular_function	molecular transducer activity+++transporter activity+++binding
11438	'Chrna4'	mRNA	GO:0004888///transmembrane signaling receptor activity+++GO:0005216///ion channel activity+++GO:0005230///extracellular ligand-gated ion channel activity+++GO:0005515///protein binding+++GO:0008144///drug binding+++GO:0015464///acetylcholine receptor activity+++GO:0022848///acetylcholine-gated cation-selective channel activity+++GO:0030594///neurotransmitter receptor activity+++GO:0042166///acety…	molecular_function	molecular transducer activity+++transporter activity+++binding
11441	'Chrna7'	mRNA	GO:0001540///amyloid-beta binding+++GO:0004888///transmembrane signaling receptor activity+++GO:0005216///ion channel activity+++GO:0005230///extracellular ligand-gated ion channel activity+++GO:0005515///protein binding+++GO:0008144///drug binding+++GO:0008179///adenylate cyclase binding+++GO:0015464///acetylcholine receptor activity+++GO:0015643///toxic substance binding+++GO:0017081///chloride…	molecular_function	binding+++molecular transducer activity+++transporter activity+++molecular function regulator
11444	'Chrnb2'	mRNA	GO:0004888///transmembrane signaling receptor activity+++GO:0005216///ion channel activity+++GO:0005230///extracellular ligand-gated ion channel activity+++GO:0005515///protein binding+++GO:0008144///drug binding+++GO:0015464///acetylcholine receptor activity+++GO:0022848///acetylcholine-gated cation-selective channel activity+++GO:0030594///neurotransmitter receptor activity+++GO:0042166///acety…	molecular_function	molecular transducer activity+++transporter activity+++binding
11447	'Chrnd'	mRNA	GO:0004888///transmembrane signaling receptor activity+++GO:0005216///ion channel activity+++GO:0005230///extracellular ligand-gated ion channel activity+++GO:0005515///protein binding+++GO:0015276///ligand-gated ion channel activity+++GO:0015464///acetylcholine receptor activity+++GO:0022848///acetylcholine-gated cation-selective channel activity+++GO:0030594///neurotransmitter receptor activity…	molecular_function	molecular transducer activity+++transporter activity+++binding
11449	'Chrng'	mRNA	GO:0004888///transmembrane signaling receptor activity+++GO:0005216///ion channel activity+++GO:0005230///extracellular ligand-gated ion channel activity+++GO:0005515///protein binding+++GO:0015276///ligand-gated ion channel activity+++GO:0015464///acetylcholine receptor activity+++GO:0022848///acetylcholine-gated cation-selective channel activity+++GO:0030594///neurotransmitter receptor activity…	molecular_function	molecular transducer activity+++transporter activity+++binding
114565	'Zbtb21'	mRNA	GO:0001227///DNA-binding transcription repressor activity, RNA polymerase II-specific+++GO:0003676///nucleic acid binding+++GO:0008327///methyl-CpG binding+++GO:0031208///POZ domain binding+++GO:0042802///identical protein binding	molecular_function	transcription regulator activity+++binding
114570	'Crip3'	mRNA	GO:0003674///molecular_function+++GO:0046872///metal ion binding	molecular_function	molecular_function+++binding
114604	'Prdm15'	mRNA	GO:0000977///RNA polymerase II regulatory region sequence-specific DNA binding+++GO:0000978///RNA polymerase II proximal promoter sequence-specific DNA binding+++GO:0003676///nucleic acid binding+++GO:0003677///DNA binding+++GO:0003700///DNA-binding transcription factor activity+++GO:0008168///methyltransferase activity+++GO:0016740///transferase activity+++GO:0031490///chromatin DNA binding+++GO…	molecular_function	binding+++transcription regulator activity+++catalytic activity
11461	'Actb'	mRNA	GO:0000166///nucleotide binding+++GO:0005515///protein binding+++GO:0005524///ATP binding+++GO:0019894///kinesin binding+++GO:0019901///protein kinase binding+++GO:0030957///Tat protein binding+++GO:0042802///identical protein binding+++GO:0050998///nitric-oxide synthase binding+++GO:0098973///structural constituent of postsynaptic actin cytoskeleton	molecular_function	binding+++structural molecule activity
114615	'Elac1'	mRNA	GO:0004518///nuclease activity+++GO:0004519///endonuclease activity+++GO:0016787///hydrolase activity+++GO:0016891///endoribonuclease activity, producing 5'-phosphomonoesters+++GO:0042781///3'-tRNA processing endoribonuclease activity+++GO:0046872///metal ion binding	molecular_function	catalytic activity+++binding
114641	'Rpl31'	mRNA	GO:0003735///structural constituent of ribosome+++GO:0005515///protein binding	molecular_function	structural molecule activity+++binding
11465	'Actg1'	mRNA	GO:0000166///nucleotide binding+++GO:0005200///structural constituent of cytoskeleton+++GO:0005515///protein binding+++GO:0005522///profilin binding+++GO:0005524///ATP binding+++GO:0031625///ubiquitin protein ligase binding+++GO:0042802///identical protein binding+++GO:0098973///structural constituent of postsynaptic actin cytoskeleton	molecular_function	binding+++structural molecule activity
114712	'Ferd3l'	mRNA	GO:0000977///RNA polymerase II regulatory region sequence-specific DNA binding+++GO:0000981///DNA-binding transcription factor activity, RNA polymerase II-specific+++GO:0001227///DNA-binding transcription repressor activity, RNA polymerase II-specific+++GO:0003677///DNA binding+++GO:0046983///protein dimerization activity	molecular_function	binding+++transcription regulator activity
114715	'Spred1'	mRNA	GO:0005173///stem cell factor receptor binding+++GO:0005515///protein binding+++GO:0019901///protein kinase binding+++GO:0019902///phosphatase binding+++GO:0030291///protein serine/threonine kinase inhibitor activity	molecular_function	binding+++molecular function regulator
114716	'Spred2'	mRNA	GO:0005173///stem cell factor receptor binding+++GO:0005515///protein binding+++GO:0019901///protein kinase binding+++GO:0030291///protein serine/threonine kinase inhibitor activity	molecular_function	binding+++molecular function regulator
11472	'Actn2'	mRNA	GO:0003779///actin binding+++GO:0005509///calcium ion binding+++GO:0005515///protein binding+++GO:0005546///phosphatidylinositol-4,5-bisphosphate binding+++GO:0008092///cytoskeletal protein binding+++GO:0019904///protein domain specific binding+++GO:0030274///LIM domain binding+++GO:0030374///nuclear receptor transcription coactivator activity+++GO:0030375///thyroid hormone receptor coactivator a…	molecular_function	binding+++transcription regulator activity
11477	'Acvr1'	mRNA	GO:0000166///nucleotide binding+++GO:0004672///protein kinase activity+++GO:0004674///protein serine/threonine kinase activity+++GO:0004675///transmembrane receptor protein serine/threonine kinase activity+++GO:0005025///transforming growth factor beta receptor activity, type I+++GO:0005515///protein binding+++GO:0005524///ATP binding+++GO:0016301///kinase activity+++GO:0016361///activin receptor…	molecular_function	binding+++catalytic activity+++molecular transducer activity
114774	'Pawr'	mRNA	GO:0003779///actin binding+++GO:0005080///protein kinase C binding+++GO:0005515///protein binding+++GO:0008157///protein phosphatase 1 binding+++GO:0019899///enzyme binding+++GO:0043522///leucine zipper domain binding	molecular_function	binding
11480	'Acvr2a'	mRNA	GO:0000166///nucleotide binding+++GO:0004672///protein kinase activity+++GO:0004674///protein serine/threonine kinase activity+++GO:0004675///transmembrane receptor protein serine/threonine kinase activity+++GO:0005515///protein binding+++GO:0005524///ATP binding+++GO:0015026///coreceptor activity+++GO:0016301///kinase activity+++GO:0016740///transferase activity+++GO:0017002///activin-activated …	molecular_function	binding+++catalytic activity+++molecular transducer activity
11481	'Acvr2b'	mRNA	GO:0000166///nucleotide binding+++GO:0004672///protein kinase activity+++GO:0004674///protein serine/threonine kinase activity+++GO:0004675///transmembrane receptor protein serine/threonine kinase activity+++GO:0004712///protein serine/threonine/tyrosine kinase activity+++GO:0005515///protein binding+++GO:0005524///ATP binding+++GO:0016301///kinase activity+++GO:0016740///transferase activity+++G…	molecular_function	binding+++catalytic activity+++molecular transducer activity
11482	'Acvrl1'	mRNA	GO:0000166///nucleotide binding+++GO:0004672///protein kinase activity+++GO:0004674///protein serine/threonine kinase activity+++GO:0004675///transmembrane receptor protein serine/threonine kinase activity+++GO:0005024///transforming growth factor beta-activated receptor activity+++GO:0005025///transforming growth factor beta receptor activity, type I+++GO:0005515///protein binding+++GO:0005524//…	molecular_function	binding+++catalytic activity+++molecular transducer activity
11487	'Adam10'	mRNA	GO:0004175///endopeptidase activity+++GO:0004222///metalloendopeptidase activity+++GO:0005515///protein binding+++GO:0008233///peptidase activity+++GO:0008237///metallopeptidase activity+++GO:0016787///hydrolase activity+++GO:0017124///SH3 domain binding+++GO:0019901///protein kinase binding+++GO:0042169///SH2 domain binding+++GO:0042803///protein homodimerization activity+++GO:0046872///metal io…	molecular_function	catalytic activity+++binding
114874	'Ddhd1'	mRNA	GO:0004620///phospholipase activity+++GO:0016787///hydrolase activity+++GO:0046872///metal ion binding	molecular_function	catalytic activity+++binding
11488	'Adam11'	mRNA	GO:0004222///metalloendopeptidase activity+++GO:0005515///protein binding+++GO:0008237///metallopeptidase activity	molecular_function	catalytic activity+++binding
114886	'Cygb'	mRNA	GO:0004096///catalase activity+++GO:0004601///peroxidase activity+++GO:0005344///oxygen carrier activity+++GO:0005506///iron ion binding+++GO:0019825///oxygen binding+++GO:0020037///heme binding+++GO:0046872///metal ion binding+++GO:0047888///fatty acid peroxidase activity	molecular_function	catalytic activity+++antioxidant activity+++molecular carrier activity+++binding
11489	'Adam12'	mRNA	GO:0004222///metalloendopeptidase activity+++GO:0005515///protein binding+++GO:0008233///peptidase activity+++GO:0008237///metallopeptidase activity+++GO:0016787///hydrolase activity+++GO:0017124///SH3 domain binding+++GO:0046872///metal ion binding	molecular_function	catalytic activity+++binding
11490	'Adam15'	mRNA	GO:0004222///metalloendopeptidase activity+++GO:0005178///integrin binding+++GO:0005515///protein binding+++GO:0008233///peptidase activity+++GO:0008237///metallopeptidase activity+++GO:0016787///hydrolase activity+++GO:0017124///SH3 domain binding+++GO:0046872///metal ion binding	molecular_function	catalytic activity+++binding
11492	'Adam19'	mRNA	GO:0004222///metalloendopeptidase activity+++GO:0005515///protein binding+++GO:0008233///peptidase activity+++GO:0008237///metallopeptidase activity+++GO:0016787///hydrolase activity+++GO:0017124///SH3 domain binding+++GO:0046872///metal ion binding	molecular_function	catalytic activity+++binding
11496	'Adam22'	mRNA	GO:0004222///metalloendopeptidase activity+++GO:0005515///protein binding+++GO:0008237///metallopeptidase activity	molecular_function	catalytic activity+++binding
11513	'Adcy7'	mRNA	GO:0000166///nucleotide binding+++GO:0004016///adenylate cyclase activity+++GO:0005524///ATP binding+++GO:0016829///lyase activity+++GO:0016849///phosphorus-oxygen lyase activity+++GO:0046872///metal ion binding	molecular_function	binding+++catalytic activity
11515	'Adcy9'	mRNA	GO:0000166///nucleotide binding+++GO:0004016///adenylate cyclase activity+++GO:0005524///ATP binding+++GO:0016829///lyase activity+++GO:0016849///phosphorus-oxygen lyase activity+++GO:0046872///metal ion binding	molecular_function	binding+++catalytic activity
11517	'Adcyap1r1'	mRNA	GO:0004888///transmembrane signaling receptor activity+++GO:0004930///G protein-coupled receptor activity+++GO:0004999///vasoactive intestinal polypeptide receptor activity+++GO:0005515///protein binding+++GO:0008179///adenylate cyclase binding+++GO:0008528///G protein-coupled peptide receptor activity+++GO:0017046///peptide hormone binding+++GO:0030306///ADP-ribosylation factor binding+++GO:0042…	molecular_function	molecular transducer activity+++binding
11518	'Add1'	mRNA	GO:0003779///actin binding+++GO:0005198///structural molecule activity+++GO:0005200///structural constituent of cytoskeleton+++GO:0005516///calmodulin binding+++GO:0008134///transcription factor binding+++GO:0030507///spectrin binding+++GO:0042608///T cell receptor binding+++GO:0042803///protein homodimerization activity+++GO:0046982///protein heterodimerization activity+++GO:0051015///actin fila…	molecular_function	binding+++structural molecule activity
11519	'Add2'	mRNA	GO:0003779///actin binding+++GO:0005198///structural molecule activity+++GO:0005200///structural constituent of cytoskeleton+++GO:0005516///calmodulin binding+++GO:0019901///protein kinase binding+++GO:0030507///spectrin binding+++GO:0042803///protein homodimerization activity+++GO:0046982///protein heterodimerization activity+++GO:0051015///actin filament binding	molecular_function	binding+++structural molecule activity
11520	'Plin2'	mRNA	GO:0005515///protein binding	molecular_function	binding
11534	'Adk'	mRNA	GO:0000166///nucleotide binding+++GO:0004001///adenosine kinase activity+++GO:0005524///ATP binding+++GO:0016301///kinase activity+++GO:0016740///transferase activity+++GO:0016773///phosphotransferase activity, alcohol group as acceptor+++GO:0046872///metal ion binding	molecular_function	binding+++catalytic activity
11539	'Adora1'	mRNA	GO:0001609///G protein-coupled adenosine receptor activity+++GO:0001664///G protein-coupled receptor binding+++GO:0001883///purine nucleoside binding+++GO:0004930///G protein-coupled receptor activity+++GO:0005515///protein binding+++GO:0031072///heat shock protein binding+++GO:0031683///G-protein beta/gamma-subunit complex binding+++GO:0032795///heterotrimeric G-protein binding+++GO:0044877///pr…	molecular_function	molecular transducer activity+++binding
11540	'Adora2a'	mRNA	GO:0001609///G protein-coupled adenosine receptor activity+++GO:0004930///G protein-coupled receptor activity+++GO:0005515///protein binding+++GO:0019899///enzyme binding+++GO:0031802///type 5 metabotropic glutamate receptor binding+++GO:0042802///identical protein binding+++GO:0044877///protein-containing complex binding+++GO:0051393///alpha-actinin binding	molecular_function	molecular transducer activity+++binding
11544	'Adprh'	mRNA	GO:0000287///magnesium ion binding+++GO:0003875///ADP-ribosylarginine hydrolase activity+++GO:0005096///GTPase activator activity+++GO:0016787///hydrolase activity+++GO:0017137///Rab GTPase binding+++GO:0030955///potassium ion binding+++GO:0046872///metal ion binding	molecular_function	binding+++catalytic activity+++molecular function regulator
115489413	'LOC115489413'	mRNA	GO:0005524///ATP binding	molecular_function	binding
11550	'Adra1d'	mRNA	GO:0004930///G protein-coupled receptor activity+++GO:0004935///adrenergic receptor activity+++GO:0004937///alpha1-adrenergic receptor activity+++GO:0042802///identical protein binding+++GO:0046982///protein heterodimerization activity	molecular_function	molecular transducer activity+++binding
11552	'Adra2b'	mRNA	GO:0004930///G protein-coupled receptor activity+++GO:0004935///adrenergic receptor activity+++GO:0004938///alpha2-adrenergic receptor activity+++GO:0005515///protein binding+++GO:0051379///epinephrine binding	molecular_function	molecular transducer activity+++binding
11554	'Adrb1'	mRNA	GO:0004930///G protein-coupled receptor activity+++GO:0004935///adrenergic receptor activity+++GO:0004940///beta1-adrenergic receptor activity+++GO:0005088///Ras guanyl-nucleotide exchange factor activity+++GO:0005515///protein binding+++GO:0008144///drug binding+++GO:0030165///PDZ domain binding+++GO:0031694///alpha-2A adrenergic receptor binding+++GO:0035240///dopamine binding+++GO:0046982///pr…	molecular_function	molecular transducer activity+++binding+++molecular function regulator
11564	'Adsl'	mRNA	GO:0003824///catalytic activity+++GO:0004018///N6-(1,2-dicarboxyethyl)AMP AMP-lyase (fumarate-forming) activity+++GO:0004056///argininosuccinate lyase activity+++GO:0016829///lyase activity+++GO:0042802///identical protein binding+++GO:0070626///(S)-2-(5-amino-1-(5-phospho-D-ribosyl)imidazole-4-carboxamido)succinate AMP-lyase (fumarate-forming) activity	molecular_function	catalytic activity+++binding
11567	'Avil'	mRNA	GO:0003779///actin binding+++GO:0005515///protein binding+++GO:0005546///phosphatidylinositol-4,5-bisphosphate binding+++GO:0051015///actin filament binding+++GO:0071933///Arp2/3 complex binding	molecular_function	binding
11568	'Aebp1'	mRNA	GO:0000977///RNA polymerase II regulatory region sequence-specific DNA binding+++GO:0001227///DNA-binding transcription repressor activity, RNA polymerase II-specific+++GO:0003677///DNA binding+++GO:0003714///transcription corepressor activity+++GO:0004180///carboxypeptidase activity+++GO:0004181///metallocarboxypeptidase activity+++GO:0005516///calmodulin binding+++GO:0005518///collagen binding+…	molecular_function	binding+++transcription regulator activity+++catalytic activity
11576	'Afp'	mRNA	GO:0004566///beta-glucuronidase activity+++GO:0005504///fatty acid binding+++GO:0008270///zinc ion binding+++GO:0046872///metal ion binding	molecular_function	catalytic activity+++binding
11600	'Angpt1'	mRNA	GO:0005102///signaling receptor binding+++GO:0005172///vascular endothelial growth factor receptor binding+++GO:0005515///protein binding+++GO:0030971///receptor tyrosine kinase binding+++GO:0042802///identical protein binding	molecular_function	binding
11601	'Angpt2'	mRNA	GO:0003676///nucleic acid binding+++GO:0003677///DNA binding+++GO:0004518///nuclease activity+++GO:0004519///endonuclease activity+++GO:0004540///ribonuclease activity+++GO:0005102///signaling receptor binding+++GO:0005172///vascular endothelial growth factor receptor binding+++GO:0005515///protein binding+++GO:0016787///hydrolase activity+++GO:0030971///receptor tyrosine kinase binding+++GO:0046…	molecular_function	binding+++catalytic activity+++molecular function regulator
11603	'Agrn'	mRNA	GO:0002162///dystroglycan binding+++GO:0005201///extracellular matrix structural constituent+++GO:0005509///calcium ion binding+++GO:0005515///protein binding+++GO:0030548///acetylcholine receptor regulator activity+++GO:0033691///sialic acid binding+++GO:0035374///chondroitin sulfate binding+++GO:0036122///BMP binding+++GO:0042030///ATPase inhibitor activity+++GO:0043236///laminin binding+++GO:0…	molecular_function	binding+++structural molecule activity+++molecular function regulator
11610	'Agtrap'	mRNA	GO:0004945///angiotensin type II receptor activity+++GO:0005515///protein binding	molecular_function	molecular transducer activity+++binding
11611	'Agxt'	mRNA	GO:0003824///catalytic activity+++GO:0004760///serine-pyruvate transaminase activity+++GO:0008453///alanine-glyoxylate transaminase activity+++GO:0008483///transaminase activity+++GO:0016597///amino acid binding+++GO:0016740///transferase activity+++GO:0030170///pyridoxal phosphate binding+++GO:0042802///identical protein binding+++GO:0042803///protein homodimerization activity+++GO:0043621///pro…	molecular_function	catalytic activity+++binding
11614	'Nr0b1'	mRNA	GO:0003677///DNA binding+++GO:0003690///double-stranded DNA binding+++GO:0003707///steroid hormone receptor activity+++GO:0003714///transcription corepressor activity+++GO:0003723///RNA binding+++GO:0004879///nuclear receptor activity+++GO:0005515///protein binding+++GO:0008134///transcription factor binding+++GO:0019904///protein domain specific binding+++GO:0032448///DNA hairpin binding+++GO:00…	molecular_function	binding+++molecular transducer activity+++transcription regulator activity
11615	'Gm4737'	mRNA	GO:0004013///adenosylhomocysteinase activity+++GO:0005507///copper ion binding+++GO:0030554///adenyl nucleotide binding+++GO:0042802///identical protein binding+++GO:0043621///protein self-association+++GO:0051287///NAD binding	molecular_function	catalytic activity+++binding
11622	'Ahr'	mRNA	GO:0000976///transcription regulatory region sequence-specific DNA binding+++GO:0000981///DNA-binding transcription factor activity, RNA polymerase II-specific+++GO:0000987///proximal promoter sequence-specific DNA binding+++GO:0001094///TFIID-class transcription factor complex binding+++GO:0001223///transcription coactivator binding+++GO:0003677///DNA binding+++GO:0003700///DNA-binding transcrip…	molecular_function	binding+++transcription regulator activity
11624	'Ahrr'	mRNA	GO:0003677///DNA binding+++GO:0004879///nuclear receptor activity+++GO:0046983///protein dimerization activity+++GO:1990837///sequence-specific double-stranded DNA binding	molecular_function	binding+++transcription regulator activity
11629	'Aif1'	mRNA	GO:0003779///actin binding+++GO:0005509///calcium ion binding+++GO:0005515///protein binding+++GO:0046872///metal ion binding+++GO:0051015///actin filament binding	molecular_function	binding
11632	'Aip'	mRNA	GO:0003712///transcription coregulator activity+++GO:0003755///peptidyl-prolyl cis-trans isomerase activity+++GO:0005515///protein binding+++GO:0017162///aryl hydrocarbon receptor binding+++GO:0036004///GAF domain binding+++GO:0051082///unfolded protein binding	molecular_function	transcription regulator activity+++catalytic activity+++binding
11636	'Ak1'	mRNA	GO:0000166///nucleotide binding+++GO:0004017///adenylate kinase activity+++GO:0004550///nucleoside diphosphate kinase activity+++GO:0005524///ATP binding+++GO:0016301///kinase activity+++GO:0016740///transferase activity+++GO:0016776///phosphotransferase activity, phosphate group as acceptor+++GO:0019205///nucleobase-containing compound kinase activity	molecular_function	binding+++catalytic activity
11637	'Ak2'	mRNA	GO:0000166///nucleotide binding+++GO:0004017///adenylate kinase activity+++GO:0005524///ATP binding+++GO:0016301///kinase activity+++GO:0016740///transferase activity+++GO:0016776///phosphotransferase activity, phosphate group as acceptor+++GO:0019205///nucleobase-containing compound kinase activity	molecular_function	binding+++catalytic activity
11640	'Akap1'	mRNA	GO:0003676///nucleic acid binding+++GO:0003723///RNA binding+++GO:0005515///protein binding+++GO:0008017///microtubule binding+++GO:0019901///protein kinase binding+++GO:0019903///protein phosphatase binding+++GO:0030346///protein phosphatase 2B binding+++GO:0034237///protein kinase A regulatory subunit binding+++GO:0048487///beta-tubulin binding+++GO:0060090///molecular adaptor activity	molecular_function	binding
11642	'Akap3'	mRNA	GO:0005515///protein binding+++GO:0051018///protein kinase A binding	molecular_function	binding
11643	'Akap4'	mRNA	GO:0005515///protein binding+++GO:0016301///kinase activity+++GO:0051018///protein kinase A binding	molecular_function	binding+++catalytic activity
11647	'Alpl'	mRNA	GO:0003824///catalytic activity+++GO:0004035///alkaline phosphatase activity+++GO:0005515///protein binding+++GO:0016462///pyrophosphatase activity+++GO:0016787///hydrolase activity+++GO:0016791///phosphatase activity+++GO:0046872///metal ion binding	molecular_function	catalytic activity+++binding
11650	'Alppl2'	mRNA	GO:0003824///catalytic activity+++GO:0004035///alkaline phosphatase activity+++GO:0016787///hydrolase activity+++GO:0016791///phosphatase activity+++GO:0046872///metal ion binding	molecular_function	catalytic activity+++binding
11652	'Akt2'	mRNA	GO:0000166///nucleotide binding+++GO:0004672///protein kinase activity+++GO:0004674///protein serine/threonine kinase activity+++GO:0005080///protein kinase C binding+++GO:0005515///protein binding+++GO:0005524///ATP binding+++GO:0016301///kinase activity+++GO:0016740///transferase activity+++GO:0046872///metal ion binding	molecular_function	binding+++catalytic activity
11658	'Alcam'	mRNA	GO:0005515///protein binding+++GO:0042802///identical protein binding	molecular_function	binding
11668	'Aldh1a1'	mRNA	GO:0001758///retinal dehydrogenase activity+++GO:0004028///3-chloroallyl aldehyde dehydrogenase activity+++GO:0004029///aldehyde dehydrogenase (NAD) activity+++GO:0016491///oxidoreductase activity+++GO:0016620///oxidoreductase activity, acting on the aldehyde or oxo group of donors, NAD or NADP as acceptor+++GO:0016918///retinal binding+++GO:0018479///benzaldehyde dehydrogenase (NAD+) activity+++…	molecular_function	catalytic activity+++binding
116701	'Fgfrl1'	mRNA	GO:0001571///non-tyrosine kinase fibroblast growth factor receptor activity+++GO:0005007///fibroblast growth factor-activated receptor activity+++GO:0008201///heparin binding+++GO:0017134///fibroblast growth factor binding+++GO:0042802///identical protein binding	molecular_function	molecular transducer activity+++catalytic activity+++binding
116733	'Vps4a'	mRNA	GO:0000166///nucleotide binding+++GO:0005515///protein binding+++GO:0005524///ATP binding+++GO:0008022///protein C-terminus binding+++GO:0016787///hydrolase activity+++GO:0016887///ATPase activity+++GO:0017048///Rho GTPase binding+++GO:0019904///protein domain specific binding+++GO:0044877///protein-containing complex binding	molecular_function	binding+++catalytic activity
116810	'Foxn4'	mRNA	GO:0000987///proximal promoter sequence-specific DNA binding+++GO:0003677///DNA binding+++GO:0003682///chromatin binding+++GO:0003700///DNA-binding transcription factor activity+++GO:0043565///sequence-specific DNA binding	molecular_function	binding+++transcription regulator activity
11682	'Alk'	mRNA	GO:0000166///nucleotide binding+++GO:0004672///protein kinase activity+++GO:0004713///protein tyrosine kinase activity+++GO:0004714///transmembrane receptor protein tyrosine kinase activity+++GO:0005515///protein binding+++GO:0005524///ATP binding+++GO:0016301///kinase activity+++GO:0016740///transferase activity+++GO:0042802///identical protein binding	molecular_function	binding+++catalytic activity+++molecular transducer activity
11684	'Alox12'	mRNA	GO:0004052///arachidonate 12-lipoxygenase activity+++GO:0005506///iron ion binding+++GO:0016165///linoleate 13S-lipoxygenase activity+++GO:0016491///oxidoreductase activity+++GO:0016702///oxidoreductase activity, acting on single donors with incorporation of molecular oxygen, incorporation of two atoms of oxygen+++GO:0016787///hydrolase activity+++GO:0046872///metal ion binding+++GO:0047977///hep…	molecular_function	catalytic activity+++binding
116848	'Baz2a'	mRNA	GO:0001164///RNA polymerase I CORE element sequence-specific DNA binding+++GO:0003677///DNA binding+++GO:0003723///RNA binding+++GO:0005515///protein binding+++GO:0042393///histone binding+++GO:0046872///metal ion binding+++GO:0070577///lysine-acetylated histone binding	molecular_function	binding
11687	'Alox15'	mRNA	GO:0004052///arachidonate 12-lipoxygenase activity+++GO:0005506///iron ion binding+++GO:0005546///phosphatidylinositol-4,5-bisphosphate binding+++GO:0008289///lipid binding+++GO:0016165///linoleate 13S-lipoxygenase activity+++GO:0016491///oxidoreductase activity+++GO:0016702///oxidoreductase activity, acting on single donors with incorporation of molecular oxygen, incorporation of two atoms of ox…	molecular_function	catalytic activity+++binding
116870	'Mta1'	mRNA	GO:0000978///RNA polymerase II proximal promoter sequence-specific DNA binding+++GO:0001103///RNA polymerase II repressing transcription factor binding+++GO:0003677///DNA binding+++GO:0003682///chromatin binding+++GO:0003713///transcription coactivator activity+++GO:0003714///transcription corepressor activity+++GO:0005515///protein binding+++GO:0008270///zinc ion binding+++GO:0019899///enzyme bi…	molecular_function	binding+++transcription regulator activity
116871	'Mta3'	mRNA	GO:0001103///RNA polymerase II repressing transcription factor binding+++GO:0003677///DNA binding+++GO:0003682///chromatin binding+++GO:0003713///transcription coactivator activity+++GO:0003714///transcription corepressor activity+++GO:0005515///protein binding+++GO:0008270///zinc ion binding+++GO:0042826///histone deacetylase binding+++GO:0043565///sequence-specific DNA binding+++GO:0044877///pr…	molecular_function	binding+++transcription regulator activity
116873	'Stim2'	mRNA	GO:0005246///calcium channel regulator activity+++GO:0005509///calcium ion binding+++GO:0005515///protein binding+++GO:0015279///store-operated calcium channel activity+++GO:0046872///metal ion binding	molecular_function	molecular function regulator+++binding+++transporter activity
11689	'Alox5'	mRNA	GO:0004051///arachidonate 5-lipoxygenase activity+++GO:0005506///iron ion binding+++GO:0005515///protein binding+++GO:0016491///oxidoreductase activity+++GO:0016702///oxidoreductase activity, acting on single donors with incorporation of molecular oxygen, incorporation of two atoms of oxygen+++GO:0046872///metal ion binding+++GO:0051213///dioxygenase activity	molecular_function	catalytic activity+++binding
116891	'Derl2'	mRNA	GO:0005515///protein binding+++GO:0051787///misfolded protein binding+++GO:1990381///ubiquitin-specific protease binding	molecular_function	binding
116904	'Alpk3'	mRNA	GO:0003674///molecular_function+++GO:0004674///protein serine/threonine kinase activity+++GO:0005524///ATP binding+++GO:0016301///kinase activity+++GO:0016740///transferase activity	molecular_function	molecular_function+++catalytic activity+++binding
116905	'Dph1'	mRNA	GO:0005515///protein binding+++GO:0016740///transferase activity	molecular_function	binding+++catalytic activity
11694	'Alx3'	mRNA	GO:0000977///RNA polymerase II regulatory region sequence-specific DNA binding+++GO:0000981///DNA-binding transcription factor activity, RNA polymerase II-specific+++GO:0003677///DNA binding+++GO:0003700///DNA-binding transcription factor activity+++GO:0043565///sequence-specific DNA binding	molecular_function	binding+++transcription regulator activity
11702	'Amd1'	mRNA	GO:0004014///adenosylmethionine decarboxylase activity+++GO:0005515///protein binding+++GO:0016829///lyase activity+++GO:0016831///carboxy-lyase activity+++GO:0019810///putrescine binding	molecular_function	catalytic activity+++binding
117146	'Ube3b'	mRNA	GO:0004842///ubiquitin-protein transferase activity+++GO:0016740///transferase activity+++GO:0061631///ubiquitin conjugating enzyme activity	molecular_function	catalytic activity
117147	'Acsm1'	mRNA	GO:0000166///nucleotide binding+++GO:0003824///catalytic activity+++GO:0003996///acyl-CoA ligase activity+++GO:0004321///fatty-acyl-CoA synthase activity+++GO:0005524///ATP binding+++GO:0005525///GTP binding+++GO:0015645///fatty acid ligase activity+++GO:0016874///ligase activity+++GO:0018858///benzoate-CoA ligase activity+++GO:0046872///metal ion binding+++GO:0047760///butyrate-CoA ligase activi…	molecular_function	binding+++catalytic activity
117150	'Pip4k2c'	mRNA	GO:0000166///nucleotide binding+++GO:0005524///ATP binding+++GO:0016301///kinase activity+++GO:0016307///phosphatidylinositol phosphate kinase activity+++GO:0016308///1-phosphatidylinositol-4-phosphate 5-kinase activity+++GO:0016309///1-phosphatidylinositol-5-phosphate 4-kinase activity+++GO:0016740///transferase activity+++GO:0042802///identical protein binding	molecular_function	binding+++catalytic activity
117167	'Steap4'	mRNA	GO:0008823///cupric reductase activity+++GO:0009055///electron transfer activity+++GO:0016491///oxidoreductase activity+++GO:0020037///heme binding+++GO:0046872///metal ion binding+++GO:0052851///ferric-chelate reductase (NADPH) activity+++GO:0071949///FAD binding	molecular_function	catalytic activity+++binding
11717	'Ampd3'	mRNA	GO:0003876///AMP deaminase activity+++GO:0016787///hydrolase activity+++GO:0019239///deaminase activity+++GO:0046872///metal ion binding	molecular_function	catalytic activity+++binding
117198	'Ivns1abp'	mRNA	GO:0005515///protein binding+++GO:0008137///NADH dehydrogenase (ubiquinone) activity	molecular_function	binding+++catalytic activity
117229	'Stk33'	mRNA	GO:0000166///nucleotide binding+++GO:0004672///protein kinase activity+++GO:0004674///protein serine/threonine kinase activity+++GO:0005515///protein binding+++GO:0005524///ATP binding+++GO:0016301///kinase activity+++GO:0016740///transferase activity	molecular_function	binding+++catalytic activity
11733	'Ank1'	mRNA	GO:0005515///protein binding+++GO:0008093///cytoskeletal adaptor activity+++GO:0019899///enzyme binding+++GO:0019903///protein phosphatase binding+++GO:0030507///spectrin binding+++GO:0044325///ion channel binding+++GO:0051117///ATPase binding	molecular_function	binding
11735	'Ank3'	mRNA	GO:0005200///structural constituent of cytoskeleton+++GO:0005515///protein binding+++GO:0008092///cytoskeletal protein binding+++GO:0030507///spectrin binding+++GO:0030674///protein binding, bridging+++GO:0044325///ion channel binding+++GO:0045296///cadherin binding+++GO:0140031///phosphorylation-dependent protein binding	molecular_function	structural molecule activity+++binding
11736	'Ankfy1'	mRNA	GO:0017137///Rab GTPase binding+++GO:0046872///metal ion binding+++GO:1901981///phosphatidylinositol phosphate binding	molecular_function	binding
11737	'Anp32a'	mRNA	GO:0005515///protein binding+++GO:0042393///histone binding	molecular_function	binding
11746	'Anxa4'	mRNA	GO:0005509///calcium ion binding+++GO:0005544///calcium-dependent phospholipid binding+++GO:0008201///heparin binding+++GO:0035374///chondroitin sulfate binding+++GO:0042802///identical protein binding+++GO:0048306///calcium-dependent protein binding+++GO:0051059///NF-kappaB binding	molecular_function	binding
11752	'Anxa8'	mRNA	GO:0005509///calcium ion binding+++GO:0005544///calcium-dependent phospholipid binding+++GO:0005546///phosphatidylinositol-4,5-bisphosphate binding+++GO:0005547///phosphatidylinositol-3,4,5-trisphosphate binding+++GO:0043325///phosphatidylinositol-3,4-bisphosphate binding+++GO:0046872///metal ion binding+++GO:0051015///actin filament binding	molecular_function	binding
11754	'Aoc3'	mRNA	GO:0005507///copper ion binding+++GO:0005509///calcium ion binding+++GO:0008131///primary amine oxidase activity+++GO:0016491///oxidoreductase activity+++GO:0042802///identical protein binding+++GO:0046872///metal ion binding+++GO:0046982///protein heterodimerization activity+++GO:0048038///quinone binding+++GO:0052593///tryptamine:oxygen oxidoreductase (deaminating) activity+++GO:0052594///amino…	molecular_function	binding+++catalytic activity
11758	'Prdx6'	mRNA	GO:0003824///catalytic activity+++GO:0004601///peroxidase activity+++GO:0004602///glutathione peroxidase activity+++GO:0004623///phospholipase A2 activity+++GO:0005515///protein binding+++GO:0016209///antioxidant activity+++GO:0016491///oxidoreductase activity+++GO:0016787///hydrolase activity+++GO:0031625///ubiquitin protein ligase binding+++GO:0042802///identical protein binding+++GO:0047499///…	molecular_function	catalytic activity+++antioxidant activity+++binding
117592	'B3galt6'	mRNA	GO:0008375///acetylglucosaminyltransferase activity+++GO:0008376///acetylgalactosaminyltransferase activity+++GO:0008378///galactosyltransferase activity+++GO:0008499///UDP-galactose:beta-N-acetylglucosamine beta-1,3-galactosyltransferase activity+++GO:0016740///transferase activity+++GO:0016757///transferase activity, transferring glycosyl groups+++GO:0016758///transferase activity, transferring…	molecular_function	catalytic activity
117600	'Srgap1'	mRNA	GO:0005096///GTPase activator activity+++GO:0005515///protein binding+++GO:0017048///Rho GTPase binding+++GO:0048365///Rac GTPase binding	molecular_function	molecular function regulator+++binding
117606	'Boc'	mRNA	GO:0005515///protein binding	molecular_function	binding
11764	'Ap1b1'	mRNA	GO:0005515///protein binding+++GO:0019901///protein kinase binding+++GO:0030276///clathrin binding	molecular_function	binding
11771	'Ap2a1'	mRNA	GO:0005515///protein binding+++GO:0008022///protein C-terminus binding+++GO:0019901///protein kinase binding+++GO:0035615///clathrin adaptor activity+++GO:0044877///protein-containing complex binding+++GO:0050750///low-density lipoprotein particle receptor binding	molecular_function	binding+++cargo receptor activity
11772	'Ap2a2'	mRNA	GO:0005515///protein binding+++GO:0008289///lipid binding+++GO:0019901///protein kinase binding+++GO:0019904///protein domain specific binding+++GO:0035091///phosphatidylinositol binding+++GO:0035615///clathrin adaptor activity+++GO:0044877///protein-containing complex binding+++GO:0097718///disordered domain specific binding	molecular_function	binding+++cargo receptor activity
11773	'Ap2m1'	mRNA	GO:0005048///signal sequence binding+++GO:0005515///protein binding+++GO:0008289///lipid binding+++GO:0035615///clathrin adaptor activity+++GO:0044325///ion channel binding+++GO:0050750///low-density lipoprotein particle receptor binding+++GO:0097718///disordered domain specific binding	molecular_function	binding+++cargo receptor activity
11783	'Apaf1'	mRNA	GO:0000166///nucleotide binding+++GO:0005524///ATP binding+++GO:0008233///peptidase activity+++GO:0008656///cysteine-type endopeptidase activator activity involved in apoptotic process+++GO:0031072///heat shock protein binding+++GO:0042802///identical protein binding+++GO:0043531///ADP binding	molecular_function	binding+++catalytic activity+++molecular function regulator
11784	'Apba2'	mRNA	GO:0001540///amyloid-beta binding+++GO:0005515///protein binding+++GO:0042802///identical protein binding	molecular_function	binding
11785	'Apbb1'	mRNA	GO:0001540///amyloid-beta binding+++GO:0003682///chromatin binding+++GO:0005515///protein binding+++GO:0008134///transcription factor binding+++GO:0031625///ubiquitin protein ligase binding+++GO:0035035///histone acetyltransferase binding+++GO:0042393///histone binding+++GO:0044877///protein-containing complex binding+++GO:0048156///tau protein binding+++GO:0070064///proline-rich region binding	molecular_function	binding
11787	'Apbb2'	mRNA	GO:0001540///amyloid-beta binding+++GO:0005515///protein binding+++GO:0008134///transcription factor binding+++GO:0035035///histone acetyltransferase binding	molecular_function	binding
11789	'Apc'	mRNA	GO:0002020///protease binding+++GO:0005515///protein binding+++GO:0008013///beta-catenin binding+++GO:0008017///microtubule binding+++GO:0019887///protein kinase regulator activity+++GO:0019901///protein kinase binding+++GO:0031625///ubiquitin protein ligase binding+++GO:0044877///protein-containing complex binding+++GO:0045295///gamma-catenin binding+++GO:0051010///microtubule plus-end binding++…	molecular_function	binding+++molecular function regulator
11790	'Speg'	mRNA	GO:0000166///nucleotide binding+++GO:0004672///protein kinase activity+++GO:0004674///protein serine/threonine kinase activity+++GO:0005524///ATP binding+++GO:0016301///kinase activity+++GO:0016740///transferase activity	molecular_function	binding+++catalytic activity
11793	'Atg5'	mRNA	GO:0005515///protein binding	molecular_function	binding
11796	'Birc3'	mRNA	GO:0004842///ubiquitin-protein transferase activity+++GO:0005515///protein binding+++GO:0016740///transferase activity+++GO:0043027///cysteine-type endopeptidase inhibitor activity involved in apoptotic process+++GO:0044877///protein-containing complex binding+++GO:0046872///metal ion binding+++GO:0061630///ubiquitin protein ligase activity	molecular_function	catalytic activity+++binding+++molecular function regulator
11797	'Birc2'	mRNA	GO:0003713///transcription coactivator activity+++GO:0004842///ubiquitin-protein transferase activity+++GO:0005515///protein binding+++GO:0008270///zinc ion binding+++GO:0016740///transferase activity+++GO:0042802///identical protein binding+++GO:0043027///cysteine-type endopeptidase inhibitor activity involved in apoptotic process+++GO:0043130///ubiquitin binding+++GO:0044877///protein-containin…	molecular_function	transcription regulator activity+++catalytic activity+++binding+++molecular function regulator
11804	'Aplp2'	mRNA	GO:0003677///DNA binding+++GO:0004867///serine-type endopeptidase inhibitor activity+++GO:0005515///protein binding+++GO:0008201///heparin binding+++GO:0042802///identical protein binding+++GO:0046872///metal ion binding+++GO:0046914///transition metal ion binding	molecular_function	binding+++molecular function regulator
11810	'Apobec1'	mRNA	GO:0003723///RNA binding+++GO:0003729///mRNA binding+++GO:0003824///catalytic activity+++GO:0004126///cytidine deaminase activity+++GO:0004131///cytosine deaminase activity+++GO:0005515///protein binding+++GO:0008047///enzyme activator activity+++GO:0008270///zinc ion binding+++GO:0016787///hydrolase activity+++GO:0019904///protein domain specific binding+++GO:0035925///mRNA 3'-UTR AU-rich region…	molecular_function	binding+++catalytic activity+++molecular function regulator
11820	'App'	mRNA	GO:0000978///RNA polymerase II proximal promoter sequence-specific DNA binding+++GO:0000979///RNA polymerase II core promoter sequence-specific DNA binding+++GO:0001664///G protein-coupled receptor binding+++GO:0004867///serine-type endopeptidase inhibitor activity+++GO:0005102///signaling receptor binding+++GO:0005109///frizzled binding+++GO:0005158///insulin receptor binding+++GO:0005178///inte…	molecular_function	binding+++molecular function regulator
11826	'Aqp1'	mRNA	GO:0005223///intracellular cGMP-activated cation channel activity+++GO:0005267///potassium channel activity+++GO:0005372///water transmembrane transporter activity+++GO:0008519///ammonium transmembrane transporter activity+++GO:0015079///potassium ion transmembrane transporter activity+++GO:0015168///glycerol transmembrane transporter activity+++GO:0015250///water channel activity+++GO:0015267///…	molecular_function	transporter activity+++binding
11827	'Aqp2'	mRNA	GO:0003779///actin binding+++GO:0005372///water transmembrane transporter activity+++GO:0015168///glycerol transmembrane transporter activity+++GO:0015250///water channel activity+++GO:0015267///channel activity+++GO:0030165///PDZ domain binding	molecular_function	binding+++transporter activity
11830	'Aqp5'	mRNA	GO:0005515///protein binding+++GO:0015250///water channel activity+++GO:0015267///channel activity+++GO:0042802///identical protein binding	molecular_function	binding+++transporter activity
11834	'Aqr'	mRNA	GO:0000166///nucleotide binding+++GO:0003723///RNA binding+++GO:0003724///RNA helicase activity+++GO:0003729///mRNA binding+++GO:0004386///helicase activity+++GO:0005524///ATP binding+++GO:0016787///hydrolase activity	molecular_function	binding+++catalytic activity
11836	'Araf'	mRNA	GO:0000166///nucleotide binding+++GO:0004672///protein kinase activity+++GO:0004674///protein serine/threonine kinase activity+++GO:0004709///MAP kinase kinase kinase activity+++GO:0005515///protein binding+++GO:0005524///ATP binding+++GO:0016301///kinase activity+++GO:0016740///transferase activity+++GO:0046872///metal ion binding	molecular_function	binding+++catalytic activity
11838	'Arc'	mRNA	GO:0003723///RNA binding+++GO:0003729///mRNA binding+++GO:0003779///actin binding+++GO:0005515///protein binding	molecular_function	binding
11839	'Areg'	mRNA	GO:0005125///cytokine activity+++GO:0005154///epidermal growth factor receptor binding+++GO:0005216///ion channel activity+++GO:0005515///protein binding+++GO:0008083///growth factor activity+++GO:0019855///calcium channel inhibitor activity	molecular_function	binding+++molecular function regulator+++transporter activity
11842	'Arf3'	mRNA	GO:0000166///nucleotide binding+++GO:0005525///GTP binding	molecular_function	binding
118449	'Synpo2'	mRNA	GO:0003779///actin binding+++GO:0005515///protein binding+++GO:0030674///protein binding, bridging+++GO:0031005///filamin binding+++GO:0051371///muscle alpha-actinin binding+++GO:0051393///alpha-actinin binding+++GO:0071889///14-3-3 protein binding	molecular_function	binding
11845	'Arf6'	mRNA	GO:0000166///nucleotide binding+++GO:0003924///GTPase activity+++GO:0005515///protein binding+++GO:0005525///GTP binding+++GO:0031996///thioesterase binding+++GO:0047485///protein N-terminus binding	molecular_function	binding+++catalytic activity
118453	'Mmp28'	mRNA	GO:0004222///metalloendopeptidase activity+++GO:0008233///peptidase activity+++GO:0008237///metallopeptidase activity+++GO:0008270///zinc ion binding+++GO:0016787///hydrolase activity+++GO:0046872///metal ion binding	molecular_function	catalytic activity+++binding
11848	'Rhoa'	mRNA	GO:0000166///nucleotide binding+++GO:0003924///GTPase activity+++GO:0005515///protein binding+++GO:0005525///GTP binding+++GO:0016787///hydrolase activity+++GO:0017022///myosin binding+++GO:0019003///GDP binding+++GO:0019904///protein domain specific binding+++GO:0051022///Rho GDP-dissociation inhibitor binding	molecular_function	binding+++catalytic activity
11852	'Rhob'	mRNA	GO:0000166///nucleotide binding+++GO:0003924///GTPase activity+++GO:0005515///protein binding+++GO:0005525///GTP binding+++GO:0019003///GDP binding+++GO:0019901///protein kinase binding	molecular_function	binding+++catalytic activity
11854	'Rhod'	mRNA	GO:0000166///nucleotide binding+++GO:0003924///GTPase activity+++GO:0004930///G protein-coupled receptor activity+++GO:0005502///11-cis retinal binding+++GO:0005515///protein binding+++GO:0005525///GTP binding+++GO:0008020///G protein-coupled photoreceptor activity+++GO:0009881///photoreceptor activity+++GO:0016918///retinal binding+++GO:0019901///protein kinase binding+++GO:0030507///spectrin bi…	molecular_function	binding+++catalytic activity+++molecular transducer activity
11859	'Phox2a'	mRNA	GO:0000977///RNA polymerase II regulatory region sequence-specific DNA binding+++GO:0000978///RNA polymerase II proximal promoter sequence-specific DNA binding+++GO:0000981///DNA-binding transcription factor activity, RNA polymerase II-specific+++GO:0003677///DNA binding+++GO:0043565///sequence-specific DNA binding	molecular_function	binding+++transcription regulator activity
11863	'Arnt'	mRNA	GO:0000978///RNA polymerase II proximal promoter sequence-specific DNA binding+++GO:0000981///DNA-binding transcription factor activity, RNA polymerase II-specific+++GO:0000987///proximal promoter sequence-specific DNA binding+++GO:0003677///DNA binding+++GO:0003700///DNA-binding transcription factor activity+++GO:0004879///nuclear receptor activity+++GO:0005515///protein binding+++GO:0008134///t…	molecular_function	binding+++transcription regulator activity
11864	'Arnt2'	mRNA	GO:0000978///RNA polymerase II proximal promoter sequence-specific DNA binding+++GO:0000981///DNA-binding transcription factor activity, RNA polymerase II-specific+++GO:0001228///DNA-binding transcription activator activity, RNA polymerase II-specific+++GO:0003677///DNA binding+++GO:0003700///DNA-binding transcription factor activity+++GO:0005515///protein binding+++GO:0017162///aryl hydrocarbon …	molecular_function	binding+++transcription regulator activity
11870	'Art1'	mRNA	GO:0003950///NAD+ ADP-ribosyltransferase activity+++GO:0003956///NAD(P)+-protein-arginine ADP-ribosyltransferase activity+++GO:0016740///transferase activity+++GO:0016757///transferase activity, transferring glycosyl groups	molecular_function	catalytic activity
11875	'Art5'	mRNA	GO:0003950///NAD+ ADP-ribosyltransferase activity+++GO:0003953///NAD+ nucleosidase activity+++GO:0003956///NAD(P)+-protein-arginine ADP-ribosyltransferase activity+++GO:0016740///transferase activity+++GO:0016757///transferase activity, transferring glycosyl groups	molecular_function	catalytic activity
11878	'Arx'	mRNA	GO:0000977///RNA polymerase II regulatory region sequence-specific DNA binding+++GO:0000978///RNA polymerase II proximal promoter sequence-specific DNA binding+++GO:0000981///DNA-binding transcription factor activity, RNA polymerase II-specific+++GO:0001227///DNA-binding transcription repressor activity, RNA polymerase II-specific+++GO:0003677///DNA binding+++GO:0003682///chromatin binding+++GO:0…	molecular_function	binding+++transcription regulator activity
11881	'Arsb'	mRNA	GO:0003824///catalytic activity+++GO:0003943///N-acetylgalactosamine-4-sulfatase activity+++GO:0004065///arylsulfatase activity+++GO:0008484///sulfuric ester hydrolase activity+++GO:0016787///hydrolase activity+++GO:0046872///metal ion binding	molecular_function	catalytic activity+++binding
11889	'Asgr1'	mRNA	GO:0004873///asialoglycoprotein receptor activity+++GO:0030246///carbohydrate binding+++GO:0042802///identical protein binding+++GO:0046872///metal ion binding	molecular_function	cargo receptor activity+++binding
11891	'Rab27a'	mRNA	GO:0000166///nucleotide binding+++GO:0003924///GTPase activity+++GO:0005515///protein binding+++GO:0005525///GTP binding+++GO:0016787///hydrolase activity+++GO:0019003///GDP binding+++GO:0019904///protein domain specific binding+++GO:0031489///myosin V binding	molecular_function	binding+++catalytic activity
11898	'Ass1'	mRNA	GO:0000166///nucleotide binding+++GO:0004055///argininosuccinate synthase activity+++GO:0005515///protein binding+++GO:0005524///ATP binding+++GO:0015643///toxic substance binding+++GO:0016597///amino acid binding+++GO:0016874///ligase activity+++GO:0042802///identical protein binding	molecular_function	binding+++catalytic activity
11899	'Astn1'	mRNA	GO:0005515///protein binding	molecular_function	binding
11906	'Zfhx3'	mRNA	GO:0000976///transcription regulatory region sequence-specific DNA binding+++GO:0000978///RNA polymerase II proximal promoter sequence-specific DNA binding+++GO:0001227///DNA-binding transcription repressor activity, RNA polymerase II-specific+++GO:0003676///nucleic acid binding+++GO:0003677///DNA binding+++GO:0008270///zinc ion binding+++GO:0019899///enzyme binding+++GO:0043565///sequence-specif…	molecular_function	binding+++transcription regulator activity
11907	'Ate1'	mRNA	GO:0004057///arginyltransferase activity+++GO:0005515///protein binding+++GO:0016740///transferase activity+++GO:0016746///transferase activity, transferring acyl groups	molecular_function	catalytic activity+++binding
11908	'Atf1'	mRNA	GO:0000977///RNA polymerase II regulatory region sequence-specific DNA binding+++GO:0000981///DNA-binding transcription factor activity, RNA polymerase II-specific+++GO:0001228///DNA-binding transcription activator activity, RNA polymerase II-specific+++GO:0003677///DNA binding+++GO:0003700///DNA-binding transcription factor activity+++GO:0042802///identical protein binding+++GO:0043565///sequenc…	molecular_function	binding+++transcription regulator activity
11909	'Atf2'	mRNA	GO:0000977///RNA polymerase II regulatory region sequence-specific DNA binding+++GO:0000978///RNA polymerase II proximal promoter sequence-specific DNA binding+++GO:0000987///proximal promoter sequence-specific DNA binding+++GO:0001102///RNA polymerase II activating transcription factor binding+++GO:0001228///DNA-binding transcription activator activity, RNA polymerase II-specific+++GO:0003676///…	molecular_function	binding+++transcription regulator activity+++catalytic activity
11920	'Atm'	mRNA	GO:0000166///nucleotide binding+++GO:0003677///DNA binding+++GO:0004672///protein kinase activity+++GO:0004674///protein serine/threonine kinase activity+++GO:0004677///DNA-dependent protein kinase activity+++GO:0005515///protein binding+++GO:0005524///ATP binding+++GO:0016301///kinase activity+++GO:0016303///1-phosphatidylinositol-3-kinase activity+++GO:0016740///transferase activity+++GO:004280…	molecular_function	binding+++catalytic activity
11921	'Atoh1'	mRNA	GO:0000978///RNA polymerase II proximal promoter sequence-specific DNA binding+++GO:0001228///DNA-binding transcription activator activity, RNA polymerase II-specific+++GO:0003677///DNA binding+++GO:0005515///protein binding+++GO:0031490///chromatin DNA binding+++GO:0043565///sequence-specific DNA binding+++GO:0046983///protein dimerization activity	molecular_function	binding+++transcription regulator activity
11924	'Neurog2'	mRNA	GO:0003677///DNA binding+++GO:0005515///protein binding+++GO:0043565///sequence-specific DNA binding+++GO:0046983///protein dimerization activity+++GO:0070888///E-box binding	molecular_function	binding
11931	'Atp1b1'	mRNA	GO:0001671///ATPase activator activity+++GO:0005391///sodium:potassium-exchanging ATPase activity+++GO:0005515///protein binding+++GO:0005524///ATP binding+++GO:0008022///protein C-terminus binding+++GO:0008144///drug binding+++GO:0008900///potassium:proton exchanging ATPase activity+++GO:0016887///ATPase activity+++GO:0019829///cation-transporting ATPase activity+++GO:0019901///protein kinase bi…	molecular_function	molecular function regulator+++catalytic activity+++transporter activity+++binding
11937	'Atp2a1'	mRNA	GO:0000166///nucleotide binding+++GO:0005338///nucleotide-sugar transmembrane transporter activity+++GO:0005388///calcium-transporting ATPase activity+++GO:0005509///calcium ion binding+++GO:0005515///protein binding+++GO:0005524///ATP binding+++GO:0008553///proton-exporting ATPase activity, phosphorylative mechanism+++GO:0016887///ATPase activity+++GO:0030899///calcium-dependent ATPase activity+…	molecular_function	binding+++transporter activity+++catalytic activity
11938	'Atp2a2'	mRNA	GO:0000166///nucleotide binding+++GO:0005388///calcium-transporting ATPase activity+++GO:0005509///calcium ion binding+++GO:0005515///protein binding+++GO:0005524///ATP binding+++GO:0008022///protein C-terminus binding+++GO:0008553///proton-exporting ATPase activity, phosphorylative mechanism+++GO:0016887///ATPase activity+++GO:0019899///enzyme binding+++GO:0031775///lutropin-choriogonadotropic h…	molecular_function	binding+++catalytic activity+++transporter activity
11941	'Atp2b2'	mRNA	GO:0000166///nucleotide binding+++GO:0005388///calcium-transporting ATPase activity+++GO:0005509///calcium ion binding+++GO:0005516///calmodulin binding+++GO:0005524///ATP binding+++GO:0008022///protein C-terminus binding+++GO:0019829///cation-transporting ATPase activity+++GO:0030165///PDZ domain binding+++GO:0030899///calcium-dependent ATPase activity+++GO:0035254///glutamate receptor binding++…	molecular_function	binding+++catalytic activity+++transporter activity
11944	'Atp4a'	mRNA	GO:0000166///nucleotide binding+++GO:0000287///magnesium ion binding+++GO:0005391///sodium:potassium-exchanging ATPase activity+++GO:0005515///protein binding+++GO:0005524///ATP binding+++GO:0008556///potassium-transporting ATPase activity+++GO:0008900///potassium:proton exchanging ATPase activity+++GO:0046872///metal ion binding	molecular_function	binding+++catalytic activity+++transporter activity
11972	'Atp6v0d1'	mRNA	GO:0005515///protein binding+++GO:0008553///proton-exporting ATPase activity, phosphorylative mechanism+++GO:0015078///proton transmembrane transporter activity+++GO:0044877///protein-containing complex binding+++GO:0046961///proton-transporting ATPase activity, rotational mechanism	molecular_function	binding+++catalytic activity+++transporter activity
11977	'Atp7a'	mRNA	GO:0000166///nucleotide binding+++GO:0005375///copper ion transmembrane transporter activity+++GO:0005507///copper ion binding+++GO:0005515///protein binding+++GO:0005524///ATP binding+++GO:0016532///superoxide dismutase copper chaperone activity+++GO:0019829///cation-transporting ATPase activity+++GO:0032767///copper-dependent protein binding+++GO:0043682///copper-transporting ATPase activity+++…	molecular_function	binding+++transporter activity+++molecular carrier activity+++molecular function regulator+++catalytic activity
11979	'Atp7b'	mRNA	GO:0000166///nucleotide binding+++GO:0005375///copper ion transmembrane transporter activity+++GO:0005507///copper ion binding+++GO:0005515///protein binding+++GO:0005524///ATP binding+++GO:0008270///zinc ion binding+++GO:0016532///superoxide dismutase copper chaperone activity+++GO:0019829///cation-transporting ATPase activity+++GO:0032767///copper-dependent protein binding+++GO:0043682///copper…	molecular_function	binding+++transporter activity+++molecular carrier activity+++molecular function regulator+++catalytic activity
11980	'Atp8a1'	mRNA	GO:0000166///nucleotide binding+++GO:0000287///magnesium ion binding+++GO:0005515///protein binding+++GO:0005524///ATP binding+++GO:0016787///hydrolase activity+++GO:0016887///ATPase activity+++GO:0022857///transmembrane transporter activity+++GO:0046872///metal ion binding	molecular_function	binding+++catalytic activity+++transporter activity
11981	'Atp9a'	mRNA	GO:0000166///nucleotide binding+++GO:0000287///magnesium ion binding+++GO:0005524///ATP binding+++GO:0046872///metal ion binding	molecular_function	binding
11982	'Atp10a'	mRNA	GO:0000166///nucleotide binding+++GO:0000287///magnesium ion binding+++GO:0005524///ATP binding+++GO:0046872///metal ion binding	molecular_function	binding
11984	'Atp6v0c'	mRNA	GO:0005515///protein binding+++GO:0008553///proton-exporting ATPase activity, phosphorylative mechanism+++GO:0015078///proton transmembrane transporter activity+++GO:0031625///ubiquitin protein ligase binding+++GO:0046961///proton-transporting ATPase activity, rotational mechanism	molecular_function	binding+++catalytic activity+++transporter activity
11990	'Atrn'	mRNA	GO:0005515///protein binding+++GO:0030246///carbohydrate binding+++GO:0038023///signaling receptor activity	molecular_function	binding+++molecular transducer activity
11991	'Hnrnpd'	mRNA	GO:0003676///nucleic acid binding+++GO:0003677///DNA binding+++GO:0003680///AT DNA binding+++GO:0003682///chromatin binding+++GO:0003723///RNA binding+++GO:0003729///mRNA binding+++GO:0005515///protein binding+++GO:0008134///transcription factor binding+++GO:0035925///mRNA 3'-UTR AU-rich region binding+++GO:0042162///telomeric DNA binding+++GO:0042826///histone deacetylase binding+++GO:0043565///…	molecular_function	binding
11994	'Pcdh15'	mRNA	GO:0005509///calcium ion binding+++GO:0005515///protein binding+++GO:0044877///protein-containing complex binding+++GO:0047485///protein N-terminus binding	molecular_function	binding
12005	'Axin1'	mRNA	GO:0002039///p53 binding+++GO:0005102///signaling receptor binding+++GO:0005515///protein binding+++GO:0008013///beta-catenin binding+++GO:0008022///protein C-terminus binding+++GO:0019899///enzyme binding+++GO:0019901///protein kinase binding+++GO:0019904///protein domain specific binding+++GO:0030159///receptor signaling complex scaffold activity+++GO:0031625///ubiquitin protein ligase binding+…	molecular_function	binding+++structural molecule activity
12006	'Axin2'	mRNA	GO:0005515///protein binding+++GO:0008013///beta-catenin binding+++GO:0019899///enzyme binding+++GO:0019901///protein kinase binding+++GO:0031625///ubiquitin protein ligase binding+++GO:0070411///I-SMAD binding	molecular_function	binding
12013	'Bach1'	mRNA	GO:0000978///RNA polymerase II proximal promoter sequence-specific DNA binding+++GO:0001227///DNA-binding transcription repressor activity, RNA polymerase II-specific+++GO:0001228///DNA-binding transcription activator activity, RNA polymerase II-specific+++GO:0003677///DNA binding+++GO:0003700///DNA-binding transcription factor activity+++GO:0005515///protein binding	molecular_function	binding+++transcription regulator activity
12014	'Bach2'	mRNA	GO:0000978///RNA polymerase II proximal promoter sequence-specific DNA binding+++GO:0001227///DNA-binding transcription repressor activity, RNA polymerase II-specific+++GO:0003677///DNA binding+++GO:0003700///DNA-binding transcription factor activity+++GO:0005515///protein binding	molecular_function	binding+++transcription regulator activity
12015	'Bad'	mRNA	GO:0005515///protein binding+++GO:0005543///phospholipid binding+++GO:0008289///lipid binding+++GO:0008656///cysteine-type endopeptidase activator activity involved in apoptotic process+++GO:0019901///protein kinase binding+++GO:0019903///protein phosphatase binding+++GO:0030346///protein phosphatase 2B binding+++GO:0043422///protein kinase B binding+++GO:0071889///14-3-3 protein binding	molecular_function	binding+++molecular function regulator
12017	'Bag1'	mRNA	GO:0000774///adenyl-nucleotide exchange factor activity+++GO:0005515///protein binding+++GO:0031625///ubiquitin protein ligase binding+++GO:0051087///chaperone binding+++GO:0051219///phosphoprotein binding	molecular_function	binding+++molecular function regulator
12018	'Bak1'	mRNA	GO:0005515///protein binding+++GO:0031072///heat shock protein binding+++GO:0042802///identical protein binding+++GO:0042803///protein homodimerization activity+++GO:0044325///ion channel binding+++GO:0044877///protein-containing complex binding+++GO:0046872///metal ion binding+++GO:0046982///protein heterodimerization activity+++GO:0051087///chaperone binding+++GO:0051400///BH domain binding	molecular_function	binding
12020	'Nkx3-2'	mRNA	GO:0000978///RNA polymerase II proximal promoter sequence-specific DNA binding+++GO:0001227///DNA-binding transcription repressor activity, RNA polymerase II-specific+++GO:0003677///DNA binding+++GO:0003700///DNA-binding transcription factor activity+++GO:0043565///sequence-specific DNA binding	molecular_function	binding+++transcription regulator activity
12022	'Barx1'	mRNA	GO:0000977///RNA polymerase II regulatory region sequence-specific DNA binding+++GO:0001228///DNA-binding transcription activator activity, RNA polymerase II-specific+++GO:0003677///DNA binding+++GO:0043565///sequence-specific DNA binding	molecular_function	binding+++transcription regulator activity
12029	'Bcl6b'	mRNA	GO:0000977///RNA polymerase II regulatory region sequence-specific DNA binding+++GO:0000978///RNA polymerase II proximal promoter sequence-specific DNA binding+++GO:0001227///DNA-binding transcription repressor activity, RNA polymerase II-specific+++GO:0003676///nucleic acid binding+++GO:0003677///DNA binding+++GO:0005515///protein binding+++GO:0046872///metal ion binding	molecular_function	binding+++transcription regulator activity
12034	'Phb2'	mRNA	GO:0005515///protein binding+++GO:0008022///protein C-terminus binding+++GO:0033218///amide binding+++GO:0046625///sphingolipid binding+++GO:0047485///protein N-terminus binding	molecular_function	binding
12035	'Bcat1'	mRNA	GO:0003824///catalytic activity+++GO:0004084///branched-chain-amino-acid transaminase activity+++GO:0008483///transaminase activity+++GO:0016740///transferase activity+++GO:0042802///identical protein binding+++GO:0052654///L-leucine transaminase activity+++GO:0052655///L-valine transaminase activity+++GO:0052656///L-isoleucine transaminase activity	molecular_function	catalytic activity+++binding
12036	'Bcat2'	mRNA	GO:0003824///catalytic activity+++GO:0004084///branched-chain-amino-acid transaminase activity+++GO:0008483///transaminase activity+++GO:0016740///transferase activity+++GO:0052654///L-leucine transaminase activity+++GO:0052655///L-valine transaminase activity+++GO:0052656///L-isoleucine transaminase activity	molecular_function	catalytic activity
12039	'Bckdha'	mRNA	GO:0003826///alpha-ketoacid dehydrogenase activity+++GO:0003863///3-methyl-2-oxobutanoate dehydrogenase (2-methylpropanoyl-transferring) activity+++GO:0016491///oxidoreductase activity+++GO:0016624///oxidoreductase activity, acting on the aldehyde or oxo group of donors, disulfide as acceptor+++GO:0044877///protein-containing complex binding+++GO:0046872///metal ion binding	molecular_function	catalytic activity+++binding
12041	'Bckdk'	mRNA	GO:0000166///nucleotide binding+++GO:0004672///protein kinase activity+++GO:0004674///protein serine/threonine kinase activity+++GO:0005524///ATP binding+++GO:0016301///kinase activity+++GO:0016740///transferase activity+++GO:0016772///transferase activity, transferring phosphorus-containing groups+++GO:0047323///[3-methyl-2-oxobutanoate dehydrogenase (acetyl-transferring)] kinase activity	molecular_function	binding+++catalytic activity
12042	'Bcl10'	mRNA	GO:0002020///protease binding+++GO:0003713///transcription coactivator activity+++GO:0005515///protein binding+++GO:0008022///protein C-terminus binding+++GO:0008134///transcription factor binding+++GO:0008656///cysteine-type endopeptidase activator activity involved in apoptotic process+++GO:0019209///kinase activator activity+++GO:0019899///enzyme binding+++GO:0019900///kinase binding+++GO:0019…	molecular_function	binding+++transcription regulator activity+++molecular function regulator
12043	'Bcl2'	mRNA	GO:0002020///protease binding+++GO:0005515///protein binding+++GO:0008134///transcription factor binding+++GO:0015267///channel activity+++GO:0016248///channel inhibitor activity+++GO:0019903///protein phosphatase binding+++GO:0031625///ubiquitin protein ligase binding+++GO:0042802///identical protein binding+++GO:0042803///protein homodimerization activity+++GO:0043565///sequence-specific DNA bi…	molecular_function	binding+++transporter activity+++molecular function regulator
12048	'Bcl2l1'	mRNA	GO:0005515///protein binding+++GO:0008134///transcription factor binding+++GO:0019901///protein kinase binding+++GO:0030276///clathrin binding+++GO:0042802///identical protein binding+++GO:0042803///protein homodimerization activity+++GO:0043027///cysteine-type endopeptidase inhibitor activity involved in apoptotic process+++GO:0044877///protein-containing complex binding+++GO:0046982///protein h…	molecular_function	binding+++molecular function regulator
12050	'Bcl2l2'	mRNA	GO:0005515///protein binding+++GO:0042802///identical protein binding+++GO:0042803///protein homodimerization activity+++GO:0044877///protein-containing complex binding+++GO:0046982///protein heterodimerization activity+++GO:0051400///BH domain binding+++GO:0097718///disordered domain specific binding	molecular_function	binding
12051	'Bcl3'	mRNA	GO:0000978///RNA polymerase II proximal promoter sequence-specific DNA binding+++GO:0003700///DNA-binding transcription factor activity+++GO:0005515///protein binding+++GO:0008134///transcription factor binding	molecular_function	binding+++transcription regulator activity
12053	'Bcl6'	mRNA	GO:0000977///RNA polymerase II regulatory region sequence-specific DNA binding+++GO:0000978///RNA polymerase II proximal promoter sequence-specific DNA binding+++GO:0001161///intronic transcription regulatory region sequence-specific DNA binding+++GO:0001227///DNA-binding transcription repressor activity, RNA polymerase II-specific+++GO:0003676///nucleic acid binding+++GO:0003677///DNA binding+++…	molecular_function	binding+++transcription regulator activity
12064	'Bdnf'	mRNA	GO:0005102///signaling receptor binding+++GO:0005163///nerve growth factor receptor binding+++GO:0005169///neurotrophin TRKB receptor binding+++GO:0005515///protein binding+++GO:0008083///growth factor activity	molecular_function	binding+++molecular function regulator
12075	'Bfsp1'	mRNA	GO:0005212///structural constituent of eye lens+++GO:0005515///protein binding	molecular_function	structural molecule activity+++binding
12096	'Bglap'	mRNA	GO:0005509///calcium ion binding+++GO:0008147///structural constituent of bone+++GO:0046848///hydroxyapatite binding+++GO:0046872///metal ion binding	molecular_function	binding+++structural molecule activity
121021	'Cspg4'	mRNA	GO:0005515///protein binding+++GO:0005518///collagen binding+++GO:0015026///coreceptor activity+++GO:0019901///protein kinase binding	molecular_function	binding+++molecular transducer activity
12121	'Bicd1'	mRNA	GO:0008093///cytoskeletal adaptor activity+++GO:0017137///Rab GTPase binding+++GO:0019901///protein kinase binding+++GO:0031871///proteinase activated receptor binding+++GO:0034452///dynactin binding+++GO:0045505///dynein intermediate chain binding+++GO:0070840///dynein complex binding	molecular_function	binding
12122	'Bid'	mRNA	GO:0005515///protein binding+++GO:0031625///ubiquitin protein ligase binding	molecular_function	binding
12125	'Bcl2l11'	mRNA	GO:0005515///protein binding+++GO:0008017///microtubule binding+++GO:0019901///protein kinase binding+++GO:0070840///dynein complex binding	molecular_function	binding
12142	'Prdm1'	mRNA	GO:0000977///RNA polymerase II regulatory region sequence-specific DNA binding+++GO:0000978///RNA polymerase II proximal promoter sequence-specific DNA binding+++GO:0001227///DNA-binding transcription repressor activity, RNA polymerase II-specific+++GO:0003676///nucleic acid binding+++GO:0003677///DNA binding+++GO:0003700///DNA-binding transcription factor activity+++GO:0005515///protein binding+…	molecular_function	binding+++transcription regulator activity+++catalytic activity
12143	'Blk'	mRNA	GO:0000166///nucleotide binding+++GO:0004672///protein kinase activity+++GO:0004713///protein tyrosine kinase activity+++GO:0004715///non-membrane spanning protein tyrosine kinase activity+++GO:0005102///signaling receptor binding+++GO:0005515///protein binding+++GO:0005524///ATP binding+++GO:0016301///kinase activity+++GO:0016740///transferase activity	molecular_function	binding+++catalytic activity
12153	'Bmp1'	mRNA	GO:0004222///metalloendopeptidase activity+++GO:0005125///cytokine activity+++GO:0005509///calcium ion binding+++GO:0005515///protein binding+++GO:0008083///growth factor activity+++GO:0008233///peptidase activity+++GO:0008237///metallopeptidase activity+++GO:0008270///zinc ion binding+++GO:0016787///hydrolase activity+++GO:0042802///identical protein binding+++GO:0046872///metal ion binding	molecular_function	catalytic activity+++binding+++molecular function regulator
12156	'Bmp2'	mRNA	GO:0004745///retinol dehydrogenase activity+++GO:0005125///cytokine activity+++GO:0005515///protein binding+++GO:0008083///growth factor activity+++GO:0019211///phosphatase activator activity+++GO:0019904///protein domain specific binding+++GO:0039706///co-receptor binding+++GO:0042802///identical protein binding+++GO:0046332///SMAD binding+++GO:0070700///BMP receptor binding	molecular_function	catalytic activity+++binding+++molecular function regulator
12159	'Bmp4'	mRNA	GO:0005125///cytokine activity+++GO:0005515///protein binding+++GO:0008083///growth factor activity+++GO:0008201///heparin binding+++GO:0039706///co-receptor binding+++GO:0042056///chemoattractant activity+++GO:0042802///identical protein binding+++GO:0070700///BMP receptor binding	molecular_function	binding+++molecular function regulator
12161	'Bmp6'	mRNA	GO:0005125///cytokine activity+++GO:0005515///protein binding+++GO:0008083///growth factor activity+++GO:0046982///protein heterodimerization activity+++GO:0070700///BMP receptor binding	molecular_function	binding+++molecular function regulator
12165	'Gdf2'	mRNA	GO:0005125///cytokine activity+++GO:0005515///protein binding+++GO:0008083///growth factor activity	molecular_function	binding+++molecular function regulator
12166	'Bmpr1a'	mRNA	GO:0000166///nucleotide binding+++GO:0000981///DNA-binding transcription factor activity, RNA polymerase II-specific+++GO:0004672///protein kinase activity+++GO:0004674///protein serine/threonine kinase activity+++GO:0004675///transmembrane receptor protein serine/threonine kinase activity+++GO:0005025///transforming growth factor beta receptor activity, type I+++GO:0005515///protein binding+++GO…	molecular_function	binding+++transcription regulator activity+++catalytic activity+++molecular transducer activity
12167	'Bmpr1b'	mRNA	GO:0000166///nucleotide binding+++GO:0004672///protein kinase activity+++GO:0004674///protein serine/threonine kinase activity+++GO:0004675///transmembrane receptor protein serine/threonine kinase activity+++GO:0005024///transforming growth factor beta-activated receptor activity+++GO:0005025///transforming growth factor beta receptor activity, type I+++GO:0005515///protein binding+++GO:0005524//…	molecular_function	binding+++catalytic activity+++molecular transducer activity
12168	'Bmpr2'	mRNA	GO:0000166///nucleotide binding+++GO:0004672///protein kinase activity+++GO:0004674///protein serine/threonine kinase activity+++GO:0004675///transmembrane receptor protein serine/threonine kinase activity+++GO:0005024///transforming growth factor beta-activated receptor activity+++GO:0005515///protein binding+++GO:0005524///ATP binding+++GO:0016301///kinase activity+++GO:0016740///transferase ac…	molecular_function	binding+++catalytic activity+++molecular transducer activity
12169	'Bmx'	mRNA	GO:0000166///nucleotide binding+++GO:0004672///protein kinase activity+++GO:0004713///protein tyrosine kinase activity+++GO:0004715///non-membrane spanning protein tyrosine kinase activity+++GO:0005524///ATP binding+++GO:0016301///kinase activity+++GO:0016740///transferase activity+++GO:0046872///metal ion binding	molecular_function	binding+++catalytic activity
12177	'Bnip3l'	mRNA	GO:0005515///protein binding+++GO:0005521///lamin binding+++GO:0042802///identical protein binding+++GO:0042803///protein homodimerization activity	molecular_function	binding
12192	'Zfp36l1'	mRNA	GO:0001006///RNA polymerase III type 3 promoter sequence-specific DNA binding+++GO:0003677///DNA binding+++GO:0003723///RNA binding+++GO:0003729///mRNA binding+++GO:0005515///protein binding+++GO:0008134///transcription factor binding+++GO:0017025///TBP-class protein binding+++GO:0035925///mRNA 3'-UTR AU-rich region binding+++GO:0046872///metal ion binding+++GO:0071889///14-3-3 protein binding	molecular_function	binding
12193	'Zfp36l2'	mRNA	GO:0001006///RNA polymerase III type 3 promoter sequence-specific DNA binding+++GO:0001032///RNA polymerase III type 3 promoter DNA binding+++GO:0003677///DNA binding+++GO:0003723///RNA binding+++GO:0008134///transcription factor binding+++GO:0035925///mRNA 3'-UTR AU-rich region binding+++GO:0046872///metal ion binding	molecular_function	binding
12211	'Birc6'	mRNA	GO:0004842///ubiquitin-protein transferase activity+++GO:0004869///cysteine-type endopeptidase inhibitor activity+++GO:0005515///protein binding+++GO:0016740///transferase activity+++GO:0030414///peptidase inhibitor activity+++GO:0061631///ubiquitin conjugating enzyme activity	molecular_function	catalytic activity+++molecular function regulator+++binding
12217	'Bsn'	mRNA	GO:0001222///transcription corepressor binding+++GO:0005515///protein binding+++GO:0045503///dynein light chain binding+++GO:0046872///metal ion binding+++GO:0098882///structural constituent of presynaptic active zone	molecular_function	binding+++structural molecule activity
12224	'Klf5'	mRNA	GO:0000976///transcription regulatory region sequence-specific DNA binding+++GO:0000978///RNA polymerase II proximal promoter sequence-specific DNA binding+++GO:0000981///DNA-binding transcription factor activity, RNA polymerase II-specific+++GO:0001228///DNA-binding transcription activator activity, RNA polymerase II-specific+++GO:0003676///nucleic acid binding+++GO:0003677///DNA binding+++GO:00…	molecular_function	binding+++transcription regulator activity
12234	'Btrc'	mRNA	GO:0004842///ubiquitin-protein transferase activity+++GO:0005515///protein binding+++GO:0008013///beta-catenin binding+++GO:0045309///protein phosphorylated amino acid binding+++GO:0046983///protein dimerization activity+++GO:0061630///ubiquitin protein ligase activity	molecular_function	catalytic activity+++binding
12260	'C1qb'	mRNA	GO:0042802///identical protein binding	molecular_function	binding
12265	'Ciita'	mRNA	GO:0000166///nucleotide binding+++GO:0000976///transcription regulatory region sequence-specific DNA binding+++GO:0005524///ATP binding+++GO:0005525///GTP binding+++GO:0008022///protein C-terminus binding+++GO:0016301///kinase activity+++GO:0016740///transferase activity+++GO:0016746///transferase activity, transferring acyl groups+++GO:0033613///activating transcription factor binding+++GO:00442…	molecular_function	binding+++catalytic activity
12282	'Hyou1'	mRNA	GO:0000166///nucleotide binding+++GO:0005524///ATP binding	molecular_function	binding
12286	'Cacna1a'	mRNA	GO:0005216///ion channel activity+++GO:0005244///voltage-gated ion channel activity+++GO:0005245///voltage-gated calcium channel activity+++GO:0005262///calcium channel activity+++GO:0005515///protein binding+++GO:0005516///calmodulin binding+++GO:0008331///high voltage-gated calcium channel activity+++GO:0019905///syntaxin binding+++GO:0046872///metal ion binding+++GO:0099626///voltage-gated cal…	molecular_function	transporter activity+++binding
12287	'Cacna1b'	mRNA	GO:0000166///nucleotide binding+++GO:0005216///ion channel activity+++GO:0005244///voltage-gated ion channel activity+++GO:0005245///voltage-gated calcium channel activity+++GO:0005262///calcium channel activity+++GO:0005509///calcium ion binding+++GO:0005515///protein binding+++GO:0005524///ATP binding+++GO:0008022///protein C-terminus binding+++GO:0008331///high voltage-gated calcium channel ac…	molecular_function	binding+++transporter activity
12288	'Cacna1c'	mRNA	GO:0005216///ion channel activity+++GO:0005244///voltage-gated ion channel activity+++GO:0005245///voltage-gated calcium channel activity+++GO:0005262///calcium channel activity+++GO:0005515///protein binding+++GO:0005516///calmodulin binding+++GO:0008331///high voltage-gated calcium channel activity+++GO:0019899///enzyme binding+++GO:0019904///protein domain specific binding+++GO:0031369///trans…	molecular_function	transporter activity+++binding
12289	'Cacna1d'	mRNA	GO:0005216///ion channel activity+++GO:0005244///voltage-gated ion channel activity+++GO:0005245///voltage-gated calcium channel activity+++GO:0005262///calcium channel activity+++GO:0005515///protein binding+++GO:0008331///high voltage-gated calcium channel activity+++GO:0030165///PDZ domain binding+++GO:0030506///ankyrin binding+++GO:0046872///metal ion binding+++GO:0051393///alpha-actinin bind…	molecular_function	transporter activity+++binding
12290	'Cacna1e'	mRNA	GO:0005216///ion channel activity+++GO:0005244///voltage-gated ion channel activity+++GO:0005245///voltage-gated calcium channel activity+++GO:0005262///calcium channel activity+++GO:0005509///calcium ion binding+++GO:0022843///voltage-gated cation channel activity+++GO:0046872///metal ion binding+++GO:0047485///protein N-terminus binding+++GO:0099626///voltage-gated calcium channel activity invo…	molecular_function	transporter activity+++binding
12291	'Cacna1g'	mRNA	GO:0005216///ion channel activity+++GO:0005244///voltage-gated ion channel activity+++GO:0005245///voltage-gated calcium channel activity+++GO:0005248///voltage-gated sodium channel activity+++GO:0005261///cation channel activity+++GO:0005262///calcium channel activity+++GO:0005515///protein binding+++GO:0008332///low voltage-gated calcium channel activity+++GO:0086056///voltage-gated calcium cha…	molecular_function	transporter activity+++binding
12292	'Cacna1s'	mRNA	GO:0005216///ion channel activity+++GO:0005244///voltage-gated ion channel activity+++GO:0005245///voltage-gated calcium channel activity+++GO:0005262///calcium channel activity+++GO:0005516///calmodulin binding+++GO:0008331///high voltage-gated calcium channel activity+++GO:0046872///metal ion binding	molecular_function	transporter activity+++binding
12293	'Cacna2d1'	mRNA	GO:0005244///voltage-gated ion channel activity+++GO:0005245///voltage-gated calcium channel activity+++GO:0005262///calcium channel activity+++GO:0005515///protein binding+++GO:0046872///metal ion binding+++GO:0086057///voltage-gated calcium channel activity involved in bundle of His cell action potential	molecular_function	transporter activity+++binding
12294	'Cacna2d3'	mRNA	GO:0005244///voltage-gated ion channel activity+++GO:0005245///voltage-gated calcium channel activity+++GO:0005262///calcium channel activity+++GO:0046872///metal ion binding	molecular_function	transporter activity+++binding
12295	'Cacnb1'	mRNA	GO:0005244///voltage-gated ion channel activity+++GO:0005245///voltage-gated calcium channel activity+++GO:0005262///calcium channel activity+++GO:0005515///protein binding+++GO:0008331///high voltage-gated calcium channel activity	molecular_function	transporter activity+++binding
12296	'Cacnb2'	mRNA	GO:0005244///voltage-gated ion channel activity+++GO:0005245///voltage-gated calcium channel activity+++GO:0005246///calcium channel regulator activity+++GO:0005262///calcium channel activity+++GO:0005515///protein binding+++GO:0008331///high voltage-gated calcium channel activity+++GO:0019901///protein kinase binding+++GO:0019904///protein domain specific binding+++GO:0042802///identical protein…	molecular_function	transporter activity+++molecular function regulator+++binding
12297	'Cacnb3'	mRNA	GO:0005244///voltage-gated ion channel activity+++GO:0005245///voltage-gated calcium channel activity+++GO:0005246///calcium channel regulator activity+++GO:0005262///calcium channel activity+++GO:0005515///protein binding+++GO:0008331///high voltage-gated calcium channel activity+++GO:0019901///protein kinase binding	molecular_function	transporter activity+++molecular function regulator+++binding
12298	'Cacnb4'	mRNA	GO:0005244///voltage-gated ion channel activity+++GO:0005245///voltage-gated calcium channel activity+++GO:0005262///calcium channel activity+++GO:0005515///protein binding+++GO:0008331///high voltage-gated calcium channel activity+++GO:0019901///protein kinase binding+++GO:0099635///voltage-gated calcium channel activity involved in positive regulation of presynaptic cytosolic calcium levels	molecular_function	transporter activity+++binding
12305	'Ddr1'	mRNA	GO:0000166///nucleotide binding+++GO:0004672///protein kinase activity+++GO:0004713///protein tyrosine kinase activity+++GO:0004714///transmembrane receptor protein tyrosine kinase activity+++GO:0005518///collagen binding+++GO:0005524///ATP binding+++GO:0016301///kinase activity+++GO:0016740///transferase activity+++GO:0038062///protein tyrosine kinase collagen receptor activity+++GO:0046872///me…	molecular_function	binding+++catalytic activity+++molecular transducer activity
12313	'Calm1'	mRNA	GO:0005509///calcium ion binding+++GO:0008179///adenylate cyclase binding+++GO:0010856///adenylate cyclase activator activity+++GO:0019855///calcium channel inhibitor activity+++GO:0019901///protein kinase binding+++GO:0019904///protein domain specific binding+++GO:0030234///enzyme regulator activity+++GO:0030235///nitric-oxide synthase regulator activity+++GO:0031432///titin binding+++GO:0031800…	molecular_function	binding+++molecular function regulator
12315	'Calm3'	mRNA	GO:0005509///calcium ion binding+++GO:0005515///protein binding+++GO:0008179///adenylate cyclase binding+++GO:0010856///adenylate cyclase activator activity+++GO:0019855///calcium channel inhibitor activity+++GO:0019901///protein kinase binding+++GO:0019904///protein domain specific binding+++GO:0030234///enzyme regulator activity+++GO:0030235///nitric-oxide synthase regulator activity+++GO:00314…	molecular_function	binding+++molecular function regulator
12322	'Camk2a'	mRNA	GO:0000166///nucleotide binding+++GO:0004672///protein kinase activity+++GO:0004674///protein serine/threonine kinase activity+++GO:0004683///calmodulin-dependent protein kinase activity+++GO:0005515///protein binding+++GO:0005516///calmodulin binding+++GO:0005524///ATP binding+++GO:0009931///calcium-dependent protein serine/threonine kinase activity+++GO:0016301///kinase activity+++GO:0016740///…	molecular_function	binding+++catalytic activity
12323	'Camk2b'	mRNA	GO:0000166///nucleotide binding+++GO:0004672///protein kinase activity+++GO:0004674///protein serine/threonine kinase activity+++GO:0004683///calmodulin-dependent protein kinase activity+++GO:0005515///protein binding+++GO:0005516///calmodulin binding+++GO:0005524///ATP binding+++GO:0016301///kinase activity+++GO:0016740///transferase activity+++GO:0019901///protein kinase binding+++GO:0042802///…	molecular_function	binding+++catalytic activity+++structural molecule activity
12325	'Camk2g'	mRNA	GO:0000166///nucleotide binding+++GO:0004672///protein kinase activity+++GO:0004674///protein serine/threonine kinase activity+++GO:0004683///calmodulin-dependent protein kinase activity+++GO:0005516///calmodulin binding+++GO:0005524///ATP binding+++GO:0016301///kinase activity+++GO:0016740///transferase activity+++GO:0042802///identical protein binding+++GO:0042803///protein homodimerization act…	molecular_function	binding+++catalytic activity
12326	'Camk4'	mRNA	GO:0000166///nucleotide binding+++GO:0004672///protein kinase activity+++GO:0004674///protein serine/threonine kinase activity+++GO:0004683///calmodulin-dependent protein kinase activity+++GO:0005515///protein binding+++GO:0005516///calmodulin binding+++GO:0005524///ATP binding+++GO:0009931///calcium-dependent protein serine/threonine kinase activity+++GO:0016301///kinase activity+++GO:0016740///…	molecular_function	binding+++catalytic activity
12330	'Canx'	mRNA	GO:0005509///calcium ion binding+++GO:0005515///protein binding+++GO:0030246///carbohydrate binding+++GO:0034185///apolipoprotein binding+++GO:0035255///ionotropic glutamate receptor binding+++GO:0046872///metal ion binding+++GO:0051082///unfolded protein binding	molecular_function	binding
12332	'Capg'	mRNA	GO:0003779///actin binding+++GO:0005546///phosphatidylinositol-4,5-bisphosphate binding+++GO:0019904///protein domain specific binding+++GO:0044877///protein-containing complex binding+++GO:0051015///actin filament binding	molecular_function	binding
12333	'Capn1'	mRNA	GO:0004198///calcium-dependent cysteine-type endopeptidase activity+++GO:0005509///calcium ion binding+++GO:0005515///protein binding+++GO:0008092///cytoskeletal protein binding+++GO:0008233///peptidase activity+++GO:0008234///cysteine-type peptidase activity+++GO:0016787///hydrolase activity+++GO:0019899///enzyme binding+++GO:0046872///metal ion binding	molecular_function	catalytic activity+++binding
12334	'Capn2'	mRNA	GO:0004198///calcium-dependent cysteine-type endopeptidase activity+++GO:0005509///calcium ion binding+++GO:0008092///cytoskeletal protein binding+++GO:0008233///peptidase activity+++GO:0008234///cysteine-type peptidase activity+++GO:0016787///hydrolase activity+++GO:0019899///enzyme binding+++GO:0044877///protein-containing complex binding+++GO:0046872///metal ion binding	molecular_function	catalytic activity+++binding
12335	'Capn3'	mRNA	GO:0003824///catalytic activity+++GO:0004198///calcium-dependent cysteine-type endopeptidase activity+++GO:0005102///signaling receptor binding+++GO:0005509///calcium ion binding+++GO:0005515///protein binding+++GO:0008233///peptidase activity+++GO:0008234///cysteine-type peptidase activity+++GO:0008307///structural constituent of muscle+++GO:0016787///hydrolase activity+++GO:0019899///enzyme bin…	molecular_function	catalytic activity+++binding+++structural molecule activity+++molecular function regulator
12336	'Capns1'	mRNA	GO:0004198///calcium-dependent cysteine-type endopeptidase activity+++GO:0005509///calcium ion binding+++GO:0005515///protein binding+++GO:0044877///protein-containing complex binding+++GO:0046872///metal ion binding	molecular_function	catalytic activity+++binding
12340	'Capza1'	mRNA	GO:0003779///actin binding+++GO:0005515///protein binding+++GO:0051015///actin filament binding	molecular_function	binding
12345	'Capzb'	mRNA	GO:0003779///actin binding+++GO:0005515///protein binding+++GO:0048487///beta-tubulin binding+++GO:0051015///actin filament binding	molecular_function	binding
12346	'Car1'	mRNA	GO:0004064///arylesterase activity+++GO:0004089///carbonate dehydratase activity+++GO:0008270///zinc ion binding+++GO:0016829///lyase activity+++GO:0016836///hydro-lyase activity+++GO:0046872///metal ion binding	molecular_function	catalytic activity+++binding
12352	'Car5a'	mRNA	GO:0004089///carbonate dehydratase activity+++GO:0008270///zinc ion binding+++GO:0016829///lyase activity+++GO:0016836///hydro-lyase activity+++GO:0046872///metal ion binding	molecular_function	catalytic activity+++binding
12361	'Cask'	mRNA	GO:0000166///nucleotide binding+++GO:0004672///protein kinase activity+++GO:0004674///protein serine/threonine kinase activity+++GO:0005515///protein binding+++GO:0005516///calmodulin binding+++GO:0005524///ATP binding+++GO:0008022///protein C-terminus binding+++GO:0016301///kinase activity+++GO:0016740///transferase activity+++GO:0030165///PDZ domain binding+++GO:0042043///neurexin family protei…	molecular_function	binding+++catalytic activity
12369	'Casp7'	mRNA	GO:0004190///aspartic-type endopeptidase activity+++GO:0004197///cysteine-type endopeptidase activity+++GO:0005515///protein binding+++GO:0008233///peptidase activity+++GO:0008234///cysteine-type peptidase activity+++GO:0016787///hydrolase activity+++GO:0097153///cysteine-type endopeptidase activity involved in apoptotic process+++GO:0097200///cysteine-type endopeptidase activity involved in exec…	molecular_function	catalytic activity+++binding
12370	'Casp8'	mRNA	GO:0004175///endopeptidase activity+++GO:0004197///cysteine-type endopeptidase activity+++GO:0005123///death receptor binding+++GO:0005164///tumor necrosis factor receptor binding+++GO:0005515///protein binding+++GO:0008233///peptidase activity+++GO:0008234///cysteine-type peptidase activity+++GO:0016787///hydrolase activity+++GO:0031625///ubiquitin protein ligase binding+++GO:0035877///death eff…	molecular_function	catalytic activity+++binding
12371	'Casp9'	mRNA	GO:0004197///cysteine-type endopeptidase activity+++GO:0005515///protein binding+++GO:0008233///peptidase activity+++GO:0008234///cysteine-type peptidase activity+++GO:0016787///hydrolase activity+++GO:0017124///SH3 domain binding+++GO:0019901///protein kinase binding+++GO:0042802///identical protein binding+++GO:0097153///cysteine-type endopeptidase activity involved in apoptotic process+++GO:00…	molecular_function	catalytic activity+++binding
12372	'Casq1'	mRNA	GO:0005509///calcium ion binding+++GO:0042802///identical protein binding+++GO:0046872///metal ion binding	molecular_function	binding
12373	'Casq2'	mRNA	GO:0005080///protein kinase C binding+++GO:0005509///calcium ion binding+++GO:0042803///protein homodimerization activity+++GO:0046872///metal ion binding+++GO:0048306///calcium-dependent protein binding	molecular_function	binding
12374	'Casr'	mRNA	GO:0004930///G protein-coupled receptor activity+++GO:0005178///integrin binding+++GO:0005509///calcium ion binding+++GO:0016597///amino acid binding+++GO:0019901///protein kinase binding+++GO:0038023///signaling receptor activity+++GO:0042803///protein homodimerization activity+++GO:0044325///ion channel binding+++GO:0046872///metal ion binding	molecular_function	molecular transducer activity+++binding
12385	'Ctnna1'	mRNA	GO:0005198///structural molecule activity+++GO:0005515///protein binding+++GO:0008013///beta-catenin binding+++GO:0017166///vinculin binding+++GO:0042802///identical protein binding+++GO:0044877///protein-containing complex binding+++GO:0045295///gamma-catenin binding+++GO:0045296///cadherin binding+++GO:0051015///actin filament binding	molecular_function	structural molecule activity+++binding
12386	'Ctnna2'	mRNA	GO:0005198///structural molecule activity+++GO:0042802///identical protein binding+++GO:0045296///cadherin binding+++GO:0051015///actin filament binding	molecular_function	structural molecule activity+++binding
12388	'Ctnnd1'	mRNA	GO:0005102///signaling receptor binding+++GO:0005515///protein binding+++GO:0019901///protein kinase binding+++GO:0019903///protein phosphatase binding+++GO:0019904///protein domain specific binding+++GO:0045296///cadherin binding+++GO:0050839///cell adhesion molecule binding	molecular_function	binding
12389	'Cav1'	mRNA	GO:0000149///SNARE binding+++GO:0005102///signaling receptor binding+++GO:0005515///protein binding+++GO:0016504///peptidase activator activity+++GO:0019899///enzyme binding+++GO:0019900///kinase binding+++GO:0019901///protein kinase binding+++GO:0019905///syntaxin binding+++GO:0030674///protein binding, bridging+++GO:0033612///receptor serine/threonine kinase binding+++GO:0042802///identical pro…	molecular_function	binding+++molecular function regulator
12393	'Runx2'	mRNA	GO:0000976///transcription regulatory region sequence-specific DNA binding+++GO:0000978///RNA polymerase II proximal promoter sequence-specific DNA binding+++GO:0000981///DNA-binding transcription factor activity, RNA polymerase II-specific+++GO:0001228///DNA-binding transcription activator activity, RNA polymerase II-specific+++GO:0003677///DNA binding+++GO:0003682///chromatin binding+++GO:00037…	molecular_function	binding+++transcription regulator activity
12394	'Runx1'	mRNA	GO:0000976///transcription regulatory region sequence-specific DNA binding+++GO:0000977///RNA polymerase II regulatory region sequence-specific DNA binding+++GO:0000978///RNA polymerase II proximal promoter sequence-specific DNA binding+++GO:0000981///DNA-binding transcription factor activity, RNA polymerase II-specific+++GO:0001228///DNA-binding transcription activator activity, RNA polymerase I…	molecular_function	binding+++transcription regulator activity
12395	'Runx1t1'	mRNA	GO:0003677///DNA binding+++GO:0003700///DNA-binding transcription factor activity+++GO:0003714///transcription corepressor activity+++GO:0005515///protein binding+++GO:0042802///identical protein binding+++GO:0046872///metal ion binding	molecular_function	binding+++transcription regulator activity
12396	'Cbfa2t2'	mRNA	GO:0003700///DNA-binding transcription factor activity+++GO:0003714///transcription corepressor activity+++GO:0005515///protein binding+++GO:0046872///metal ion binding	molecular_function	transcription regulator activity+++binding
12399	'Runx3'	mRNA	GO:0000977///RNA polymerase II regulatory region sequence-specific DNA binding+++GO:0000981///DNA-binding transcription factor activity, RNA polymerase II-specific+++GO:0003677///DNA binding+++GO:0003700///DNA-binding transcription factor activity+++GO:0005515///protein binding+++GO:0005524///ATP binding+++GO:0042826///histone deacetylase binding+++GO:0046332///SMAD binding	molecular_function	binding+++transcription regulator activity
12402	'Cbl'	mRNA	GO:0001784///phosphotyrosine residue binding+++GO:0004842///ubiquitin-protein transferase activity+++GO:0005154///epidermal growth factor receptor binding+++GO:0005509///calcium ion binding+++GO:0005515///protein binding+++GO:0016740///transferase activity+++GO:0017124///SH3 domain binding+++GO:0019901///protein kinase binding+++GO:0030971///receptor tyrosine kinase binding+++GO:0036312///phospha…	molecular_function	binding+++catalytic activity
12405	'Cbln2'	mRNA	GO:0005515///protein binding	molecular_function	binding
12406	'Serpinh1'	mRNA	GO:0004867///serine-type endopeptidase inhibitor activity+++GO:0005515///protein binding+++GO:0005518///collagen binding+++GO:0051082///unfolded protein binding	molecular_function	molecular function regulator+++binding
12409	'Cbr2'	mRNA	GO:0004090///carbonyl reductase (NADPH) activity+++GO:0005515///protein binding+++GO:0016491///oxidoreductase activity+++GO:0042802///identical protein binding+++GO:0043621///protein self-association+++GO:0050038///L-xylulose reductase (NADP+) activity	molecular_function	catalytic activity+++binding
12411	'Cbs'	mRNA	GO:0004122///cystathionine beta-synthase activity+++GO:0004124///cysteine synthase activity+++GO:0016829///lyase activity+++GO:0019825///oxygen binding+++GO:0019899///enzyme binding+++GO:0020037///heme binding+++GO:0030170///pyridoxal phosphate binding+++GO:0031625///ubiquitin protein ligase binding+++GO:0042802///identical protein binding+++GO:0042803///protein homodimerization activity+++GO:004…	molecular_function	catalytic activity+++binding
12416	'Cbx2'	mRNA	GO:0003677///DNA binding+++GO:0003682///chromatin binding+++GO:0005515///protein binding+++GO:0035064///methylated histone binding	molecular_function	binding
12418	'Cbx4'	mRNA	GO:0000976///transcription regulatory region sequence-specific DNA binding+++GO:0003682///chromatin binding+++GO:0003727///single-stranded RNA binding+++GO:0005515///protein binding+++GO:0016740///transferase activity+++GO:0019789///SUMO transferase activity+++GO:0019899///enzyme binding+++GO:0032183///SUMO binding+++GO:0035064///methylated histone binding+++GO:0044212///transcription regulatory …	molecular_function	binding+++catalytic activity
12419	'Cbx5'	mRNA	GO:0003682///chromatin binding+++GO:0005515///protein binding+++GO:0030674///protein binding, bridging+++GO:0035064///methylated histone binding+++GO:0042802///identical protein binding+++GO:0042826///histone deacetylase binding+++GO:0043021///ribonucleoprotein complex binding+++GO:0044877///protein-containing complex binding+++GO:0070491///repressing transcription factor binding	molecular_function	binding
12428	'Ccna2'	mRNA	GO:0005178///integrin binding+++GO:0005515///protein binding+++GO:0005520///insulin-like growth factor binding+++GO:0008201///heparin binding+++GO:0016538///cyclin-dependent protein serine/threonine kinase regulator activity+++GO:0019838///growth factor binding+++GO:0019901///protein kinase binding+++GO:0019904///protein domain specific binding+++GO:0050840///extracellular matrix binding+++GO:009…	molecular_function	binding+++molecular function regulator+++molecular transducer activity+++catalytic activity
12443	'Ccnd1'	mRNA	GO:0003714///transcription corepressor activity+++GO:0004672///protein kinase activity+++GO:0005515///protein binding+++GO:0008134///transcription factor binding+++GO:0016301///kinase activity+++GO:0016538///cyclin-dependent protein serine/threonine kinase regulator activity+++GO:0019899///enzyme binding+++GO:0019901///protein kinase binding+++GO:0042826///histone deacetylase binding+++GO:0044877…	molecular_function	transcription regulator activity+++catalytic activity+++binding+++molecular function regulator
12444	'Ccnd2'	mRNA	GO:0005515///protein binding+++GO:0016538///cyclin-dependent protein serine/threonine kinase regulator activity+++GO:0019901///protein kinase binding	molecular_function	binding+++molecular function regulator
12449	'Ccnf'	mRNA	GO:0016538///cyclin-dependent protein serine/threonine kinase regulator activity+++GO:0019901///protein kinase binding	molecular_function	molecular function regulator+++binding
12452	'Ccng2'	mRNA	GO:0016538///cyclin-dependent protein serine/threonine kinase regulator activity+++GO:0019901///protein kinase binding	molecular_function	molecular function regulator+++binding
12453	'Ccni'	mRNA	GO:0016538///cyclin-dependent protein serine/threonine kinase regulator activity+++GO:0019901///protein kinase binding	molecular_function	molecular function regulator+++binding
12455	'Ccnt1'	mRNA	GO:0000976///transcription regulatory region sequence-specific DNA binding+++GO:0003677///DNA binding+++GO:0003682///chromatin binding+++GO:0005515///protein binding+++GO:0008134///transcription factor binding+++GO:0016538///cyclin-dependent protein serine/threonine kinase regulator activity+++GO:0017069///snRNA binding+++GO:0019901///protein kinase binding+++GO:0044212///transcription regulatory…	molecular_function	binding+++molecular function regulator
12457	'Noct'	mRNA	GO:0000175///3'-5'-exoribonuclease activity+++GO:0003723///RNA binding+++GO:0003729///mRNA binding+++GO:0004535///poly(A)-specific ribonuclease activity+++GO:0004930///G protein-coupled receptor activity+++GO:0004950///chemokine receptor activity+++GO:0005515///protein binding+++GO:0016493///C-C chemokine receptor activity+++GO:0016787///hydrolase activity+++GO:0019178///NADP phosphatase activity…	molecular_function	catalytic activity+++binding+++molecular transducer activity
12460	'Ccs'	mRNA	GO:0004784///superoxide dismutase activity+++GO:0005507///copper ion binding+++GO:0016491///oxidoreductase activity+++GO:0016532///superoxide dismutase copper chaperone activity+++GO:0019899///enzyme binding+++GO:0046872///metal ion binding	molecular_function	catalytic activity+++antioxidant activity+++binding+++molecular carrier activity+++molecular function regulator
12462	'Cct3'	mRNA	GO:0000166///nucleotide binding+++GO:0005515///protein binding+++GO:0005524///ATP binding+++GO:0051082///unfolded protein binding	molecular_function	binding
12464	'Cct4'	mRNA	GO:0000166///nucleotide binding+++GO:0005515///protein binding+++GO:0005524///ATP binding+++GO:0051082///unfolded protein binding	molecular_function	binding
12467	'Cct6b'	mRNA	GO:0000166///nucleotide binding+++GO:0005524///ATP binding+++GO:0051082///unfolded protein binding	molecular_function	binding
12478	'Cd19'	mRNA	GO:0005515///protein binding	molecular_function	binding
12483	'Cd22'	mRNA	GO:0005515///protein binding+++GO:0015026///coreceptor activity+++GO:0019903///protein phosphatase binding+++GO:0030246///carbohydrate binding+++GO:0033691///sialic acid binding+++GO:0042609///CD4 receptor binding	molecular_function	binding+++molecular transducer activity
12491	'Cd36'	mRNA	GO:0001540///amyloid-beta binding+++GO:0005041///low-density lipoprotein particle receptor activity+++GO:0005044///scavenger receptor activity+++GO:0005515///protein binding+++GO:0008035///high-density lipoprotein particle binding+++GO:0008289///lipid binding+++GO:0030169///low-density lipoprotein particle binding+++GO:0035325///Toll-like receptor binding+++GO:0044877///protein-containing complex…	molecular_function	binding+++cargo receptor activity+++molecular transducer activity
12492	'Scarb2'	mRNA	GO:0001786///phosphatidylserine binding+++GO:0005044///scavenger receptor activity+++GO:0005515///protein binding+++GO:0015485///cholesterol binding+++GO:0019899///enzyme binding+++GO:0031210///phosphatidylcholine binding+++GO:0038024///cargo receptor activity+++GO:0042803///protein homodimerization activity+++GO:0051087///chaperone binding	molecular_function	binding+++cargo receptor activity
12494	'Cd38'	mRNA	GO:0003953///NAD+ nucleosidase activity+++GO:0016740///transferase activity+++GO:0016787///hydrolase activity+++GO:0016798///hydrolase activity, acting on glycosyl bonds+++GO:0016849///phosphorus-oxygen lyase activity+++GO:0042802///identical protein binding+++GO:0050135///NAD(P)+ nucleosidase activity+++GO:0061809///NAD+ nucleotidase, cyclic ADP-ribose generating	molecular_function	catalytic activity+++binding
12495	'Entpd1'	mRNA	GO:0000166///nucleotide binding+++GO:0005524///ATP binding+++GO:0016787///hydrolase activity+++GO:0016887///ATPase activity+++GO:0017110///nucleoside-diphosphatase activity+++GO:0017111///nucleoside-triphosphatase activity+++GO:0042802///identical protein binding+++GO:0043262///adenosine-diphosphatase activity+++GO:0102485///dATP phosphohydrolase activity+++GO:0102486///dCTP phosphohydrolase acti…	molecular_function	binding+++catalytic activity
12496	'Entpd2'	mRNA	GO:0000166///nucleotide binding+++GO:0005515///protein binding+++GO:0005524///ATP binding+++GO:0016787///hydrolase activity+++GO:0016887///ATPase activity+++GO:0017110///nucleoside-diphosphatase activity+++GO:0017111///nucleoside-triphosphatase activity+++GO:0042802///identical protein binding+++GO:0043262///adenosine-diphosphatase activity	molecular_function	binding+++catalytic activity
12497	'Entpd6'	mRNA	GO:0000166///nucleotide binding+++GO:0005524///ATP binding+++GO:0008894///guanosine-5'-triphosphate,3'-diphosphate diphosphatase activity+++GO:0016787///hydrolase activity+++GO:0017110///nucleoside-diphosphatase activity+++GO:0017111///nucleoside-triphosphatase activity	molecular_function	binding+++catalytic activity
12499	'Entpd5'	mRNA	GO:0000166///nucleotide binding+++GO:0004382///guanosine-diphosphatase activity+++GO:0005524///ATP binding+++GO:0016787///hydrolase activity+++GO:0017110///nucleoside-diphosphatase activity+++GO:0045134///uridine-diphosphatase activity	molecular_function	binding+++catalytic activity
12500	'Cd3d'	mRNA	GO:0003713///transcription coactivator activity+++GO:0004888///transmembrane signaling receptor activity+++GO:0005515///protein binding+++GO:0042802///identical protein binding+++GO:0046982///protein heterodimerization activity	molecular_function	transcription regulator activity+++molecular transducer activity+++binding
12501	'Cd3e'	mRNA	GO:0004888///transmembrane signaling receptor activity+++GO:0005515///protein binding+++GO:0017124///SH3 domain binding+++GO:0042802///identical protein binding+++GO:0046982///protein heterodimerization activity	molecular_function	molecular transducer activity+++binding
12503	'Cd247'	mRNA	GO:0004888///transmembrane signaling receptor activity+++GO:0005515///protein binding+++GO:0042802///identical protein binding+++GO:1990782///protein tyrosine kinase binding	molecular_function	molecular transducer activity+++binding
12504	'Cd4'	mRNA	GO:0005102///signaling receptor binding+++GO:0005515///protein binding+++GO:0008270///zinc ion binding+++GO:0015026///coreceptor activity+++GO:0019865///immunoglobulin binding+++GO:0019899///enzyme binding+++GO:0019901///protein kinase binding+++GO:0042011///interleukin-16 binding+++GO:0042012///interleukin-16 receptor activity+++GO:0042289///MHC class II protein binding+++GO:0042802///identical …	molecular_function	binding+++molecular transducer activity
12506	'Cd48'	mRNA	GO:0003823///antigen binding+++GO:0005515///protein binding+++GO:0038023///signaling receptor activity	molecular_function	binding+++molecular transducer activity
12507	'Cd5'	mRNA	GO:0005044///scavenger receptor activity+++GO:0005515///protein binding	molecular_function	cargo receptor activity+++binding
12511	'Cd6'	mRNA	GO:0001530///lipopolysaccharide binding+++GO:0005044///scavenger receptor activity+++GO:0005515///protein binding+++GO:0019901///protein kinase binding+++GO:0042802///identical protein binding+++GO:0070891///lipoteichoic acid binding	molecular_function	binding+++cargo receptor activity
12523	'Cd84'	mRNA	GO:0042802///identical protein binding	molecular_function	binding
12527	'Cd9'	mRNA	GO:0005178///integrin binding+++GO:0005515///protein binding	molecular_function	binding
12530	'Cdc25a'	mRNA	GO:0004721///phosphoprotein phosphatase activity+++GO:0004725///protein tyrosine phosphatase activity+++GO:0016787///hydrolase activity+++GO:0019901///protein kinase binding+++GO:0051087///chaperone binding	molecular_function	catalytic activity+++binding
12531	'Cdc25b'	mRNA	GO:0004721///phosphoprotein phosphatase activity+++GO:0004725///protein tyrosine phosphatase activity+++GO:0005515///protein binding+++GO:0016787///hydrolase activity+++GO:0019901///protein kinase binding	molecular_function	catalytic activity+++binding
12537	'Cdk11b'	mRNA	GO:0000166///nucleotide binding+++GO:0004672///protein kinase activity+++GO:0004674///protein serine/threonine kinase activity+++GO:0004693///cyclin-dependent protein serine/threonine kinase activity+++GO:0005524///ATP binding+++GO:0016301///kinase activity+++GO:0016740///transferase activity	molecular_function	binding+++catalytic activity+++molecular transducer activity
12539	'Cdc37'	mRNA	GO:0005515///protein binding+++GO:0008022///protein C-terminus binding+++GO:0019887///protein kinase regulator activity+++GO:0019900///kinase binding+++GO:0019901///protein kinase binding+++GO:0031072///heat shock protein binding+++GO:0031435///mitogen-activated protein kinase kinase kinase binding+++GO:0043422///protein kinase B binding+++GO:0051082///unfolded protein binding+++GO:0051087///chap…	molecular_function	binding+++molecular function regulator
12540	'Cdc42'	mRNA	GO:0000166///nucleotide binding+++GO:0003924///GTPase activity+++GO:0005515///protein binding+++GO:0005525///GTP binding+++GO:0016787///hydrolase activity+++GO:0019901///protein kinase binding+++GO:0030742///GTP-dependent protein binding+++GO:0031435///mitogen-activated protein kinase kinase kinase binding+++GO:0031996///thioesterase binding+++GO:0032427///GBD domain binding+++GO:0034191///apolip…	molecular_function	binding+++catalytic activity
12549	'Arhgap31'	mRNA	GO:0005096///GTPase activator activity+++GO:0005515///protein binding+++GO:0017124///SH3 domain binding	molecular_function	molecular function regulator+++binding
12550	'Cdh1'	mRNA	GO:0005509///calcium ion binding+++GO:0005515///protein binding+++GO:0008013///beta-catenin binding+++GO:0008092///cytoskeletal protein binding+++GO:0019903///protein phosphatase binding+++GO:0019904///protein domain specific binding+++GO:0030506///ankyrin binding+++GO:0032794///GTPase activating protein binding+++GO:0042802///identical protein binding+++GO:0045294///alpha-catenin binding+++GO:00…	molecular_function	binding
12552	'Cdh11'	mRNA	GO:0005509///calcium ion binding+++GO:0008092///cytoskeletal protein binding+++GO:0045296///cadherin binding+++GO:0046872///metal ion binding	molecular_function	binding
12554	'Cdh13'	mRNA	GO:0005509///calcium ion binding+++GO:0005515///protein binding+++GO:0008092///cytoskeletal protein binding+++GO:0030169///low-density lipoprotein particle binding+++GO:0042802///identical protein binding+++GO:0042803///protein homodimerization activity+++GO:0045296///cadherin binding+++GO:0046872///metal ion binding+++GO:0055100///adiponectin binding+++GO:0071813///lipoprotein particle binding	molecular_function	binding
12556	'Cdh16'	mRNA	GO:0005509///calcium ion binding+++GO:0046872///metal ion binding	molecular_function	binding
12558	'Cdh2'	mRNA	GO:0005509///calcium ion binding+++GO:0005515///protein binding+++GO:0008013///beta-catenin binding+++GO:0008092///cytoskeletal protein binding+++GO:0019899///enzyme binding+++GO:0019901///protein kinase binding+++GO:0019903///protein phosphatase binding+++GO:0042802///identical protein binding+++GO:0044877///protein-containing complex binding+++GO:0045294///alpha-catenin binding+++GO:0045295///g…	molecular_function	binding
12560	'Cdh3'	mRNA	GO:0005509///calcium ion binding+++GO:0008092///cytoskeletal protein binding+++GO:0045296///cadherin binding+++GO:0046872///metal ion binding	molecular_function	binding
12561	'Cdh4'	mRNA	GO:0005509///calcium ion binding+++GO:0008092///cytoskeletal protein binding+++GO:0045296///cadherin binding+++GO:0046872///metal ion binding	molecular_function	binding
12562	'Cdh5'	mRNA	GO:0005102///signaling receptor binding+++GO:0005509///calcium ion binding+++GO:0005515///protein binding+++GO:0008013///beta-catenin binding+++GO:0008092///cytoskeletal protein binding+++GO:0019903///protein phosphatase binding+++GO:0043184///vascular endothelial growth factor receptor 2 binding+++GO:0044325///ion channel binding+++GO:0045296///cadherin binding+++GO:0046872///metal ion binding++…	molecular_function	binding
12563	'Cdh6'	mRNA	GO:0005509///calcium ion binding+++GO:0008092///cytoskeletal protein binding+++GO:0042802///identical protein binding+++GO:0045296///cadherin binding+++GO:0046872///metal ion binding	molecular_function	binding
12565	'Cdh9'	mRNA	GO:0005509///calcium ion binding+++GO:0008092///cytoskeletal protein binding+++GO:0042802///identical protein binding+++GO:0045296///cadherin binding+++GO:0046872///metal ion binding+++GO:0098641///cadherin binding involved in cell-cell adhesion	molecular_function	binding
12569	'Cdk5r1'	mRNA	GO:0002020///protease binding+++GO:0003779///actin binding+++GO:0005509///calcium ion binding+++GO:0005515///protein binding+++GO:0008092///cytoskeletal protein binding+++GO:0016301///kinase activity+++GO:0019901///protein kinase binding+++GO:0035255///ionotropic glutamate receptor binding+++GO:0043539///protein serine/threonine kinase activator activity+++GO:0045296///cadherin binding+++GO:00468…	molecular_function	binding+++catalytic activity+++molecular function regulator
12570	'Cdk5r2'	mRNA	GO:0003779///actin binding+++GO:0008092///cytoskeletal protein binding+++GO:0008289///lipid binding+++GO:0061575///cyclin-dependent protein serine/threonine kinase activator activity	molecular_function	binding+++molecular function regulator
12571	'Cdk6'	mRNA	GO:0000166///nucleotide binding+++GO:0004672///protein kinase activity+++GO:0004674///protein serine/threonine kinase activity+++GO:0004693///cyclin-dependent protein serine/threonine kinase activity+++GO:0005515///protein binding+++GO:0005524///ATP binding+++GO:0016301///kinase activity+++GO:0016740///transferase activity+++GO:0030332///cyclin binding+++GO:0098770///FBXO family protein binding	molecular_function	binding+++catalytic activity+++molecular transducer activity
12575	'Cdkn1a'	mRNA	GO:0004860///protein kinase inhibitor activity+++GO:0004861///cyclin-dependent protein serine/threonine kinase inhibitor activity+++GO:0005515///protein binding+++GO:0016301///kinase activity+++GO:0019901///protein kinase binding+++GO:0019912///cyclin-dependent protein kinase activating kinase activity+++GO:0030332///cyclin binding+++GO:0031625///ubiquitin protein ligase binding+++GO:0044877///pr…	molecular_function	molecular function regulator+++binding+++catalytic activity
12576	'Cdkn1b'	mRNA	GO:0004860///protein kinase inhibitor activity+++GO:0004861///cyclin-dependent protein serine/threonine kinase inhibitor activity+++GO:0005515///protein binding+++GO:0019901///protein kinase binding+++GO:0019903///protein phosphatase binding+++GO:0030332///cyclin binding+++GO:0030544///Hsp70 protein binding+++GO:0044877///protein-containing complex binding+++GO:0051087///chaperone binding	molecular_function	molecular function regulator+++binding
12580	'Cdkn2c'	mRNA	GO:0004861///cyclin-dependent protein serine/threonine kinase inhibitor activity+++GO:0019901///protein kinase binding	molecular_function	molecular function regulator+++binding
12581	'Cdkn2d'	mRNA	GO:0004861///cyclin-dependent protein serine/threonine kinase inhibitor activity+++GO:0019901///protein kinase binding	molecular_function	molecular function regulator+++binding
12589	'Ift81'	mRNA	GO:0005515///protein binding+++GO:0015631///tubulin binding	molecular_function	binding
12590	'Cdx1'	mRNA	GO:0000976///transcription regulatory region sequence-specific DNA binding+++GO:0000977///RNA polymerase II regulatory region sequence-specific DNA binding+++GO:0000978///RNA polymerase II proximal promoter sequence-specific DNA binding+++GO:0001228///DNA-binding transcription activator activity, RNA polymerase II-specific+++GO:0003677///DNA binding+++GO:0003700///DNA-binding transcription factor…	molecular_function	binding+++transcription regulator activity
12591	'Cdx2'	mRNA	GO:0000977///RNA polymerase II regulatory region sequence-specific DNA binding+++GO:0000978///RNA polymerase II proximal promoter sequence-specific DNA binding+++GO:0001227///DNA-binding transcription repressor activity, RNA polymerase II-specific+++GO:0003677///DNA binding+++GO:0003690///double-stranded DNA binding+++GO:0003700///DNA-binding transcription factor activity+++GO:0003714///transcrip…	molecular_function	binding+++transcription regulator activity
12593	'Cdyl'	mRNA	GO:0003682///chromatin binding+++GO:0003714///transcription corepressor activity+++GO:0003824///catalytic activity+++GO:0004402///histone acetyltransferase activity+++GO:0005515///protein binding+++GO:0016740///transferase activity+++GO:0016746///transferase activity, transferring acyl groups+++GO:0016829///lyase activity+++GO:0030674///protein binding, bridging+++GO:0035064///methylated histone …	molecular_function	binding+++transcription regulator activity+++catalytic activity
12614	'Celsr1'	mRNA	GO:0004888///transmembrane signaling receptor activity+++GO:0004930///G protein-coupled receptor activity+++GO:0005509///calcium ion binding+++GO:0005515///protein binding	molecular_function	molecular transducer activity+++binding
12615	'Cenpa'	mRNA	GO:0003677///DNA binding+++GO:0046982///protein heterodimerization activity	molecular_function	binding
12616	'Cenpb'	mRNA	GO:0003676///nucleic acid binding+++GO:0003677///DNA binding+++GO:0003682///chromatin binding+++GO:0003696///satellite DNA binding	molecular_function	binding
12626	'Cetn3'	mRNA	GO:0005509///calcium ion binding+++GO:0008017///microtubule binding+++GO:0031683///G-protein beta/gamma-subunit complex binding+++GO:0046872///metal ion binding	molecular_function	binding
12630	'Cfi'	mRNA	GO:0004252///serine-type endopeptidase activity+++GO:0005044///scavenger receptor activity+++GO:0008233///peptidase activity+++GO:0008236///serine-type peptidase activity+++GO:0016787///hydrolase activity+++GO:0046872///metal ion binding	molecular_function	catalytic activity+++cargo receptor activity+++binding
12633	'Cflar'	mRNA	GO:0002020///protease binding+++GO:0004197///cysteine-type endopeptidase activity+++GO:0005123///death receptor binding+++GO:0005515///protein binding+++GO:0008047///enzyme activator activity+++GO:0008234///cysteine-type peptidase activity+++GO:0016504///peptidase activator activity+++GO:0044877///protein-containing complex binding+++GO:0097153///cysteine-type endopeptidase activity involved in a…	molecular_function	binding+++catalytic activity+++molecular function regulator
12638	'Cftr'	mRNA	GO:0000166///nucleotide binding+++GO:0005254///chloride channel activity+++GO:0005260///intracellularly ATP-gated chloride channel activity+++GO:0005515///protein binding+++GO:0005524///ATP binding+++GO:0015106///bicarbonate transmembrane transporter activity+++GO:0015108///chloride transmembrane transporter activity+++GO:0016853///isomerase activity+++GO:0016887///ATPase activity+++GO:0019869///…	molecular_function	binding+++transporter activity+++catalytic activity+++molecular function regulator
12648	'Chd1'	mRNA	GO:0000166///nucleotide binding+++GO:0003677///DNA binding+++GO:0003678///DNA helicase activity+++GO:0003682///chromatin binding+++GO:0004386///helicase activity+++GO:0005524///ATP binding+++GO:0016787///hydrolase activity+++GO:0035064///methylated histone binding	molecular_function	binding+++catalytic activity
12649	'Chek1'	mRNA	GO:0000166///nucleotide binding+++GO:0004672///protein kinase activity+++GO:0004674///protein serine/threonine kinase activity+++GO:0005515///protein binding+++GO:0005524///ATP binding+++GO:0016301///kinase activity+++GO:0016740///transferase activity+++GO:0019904///protein domain specific binding+++GO:0035402///histone kinase activity (H3-T11 specific)	molecular_function	binding+++catalytic activity
12653	'Chgb'	mRNA	GO:0005515///protein binding	molecular_function	binding
12660	'Chka'	mRNA	GO:0000166///nucleotide binding+++GO:0004103///choline kinase activity+++GO:0004104///cholinesterase activity+++GO:0004305///ethanolamine kinase activity+++GO:0005524///ATP binding+++GO:0008144///drug binding+++GO:0016301///kinase activity+++GO:0016740///transferase activity+++GO:0033265///choline binding+++GO:0042802///identical protein binding	molecular_function	binding+++catalytic activity
12661	'Chl1'	mRNA	GO:0002020///protease binding+++GO:0005515///protein binding	molecular_function	binding
12667	'Chrd'	mRNA	GO:0005515///protein binding+++GO:0008201///heparin binding+++GO:0045545///syndecan binding	molecular_function	binding
12671	'Chrm3'	mRNA	GO:0004930///G protein-coupled receptor activity+++GO:0004993///G protein-coupled serotonin receptor activity+++GO:0005515///protein binding+++GO:0008144///drug binding+++GO:0016907///G protein-coupled acetylcholine receptor activity+++GO:0030594///neurotransmitter receptor activity+++GO:0042166///acetylcholine binding	molecular_function	molecular transducer activity+++binding
12677	'Vsx2'	mRNA	GO:0003677///DNA binding+++GO:0005515///protein binding+++GO:0043565///sequence-specific DNA binding	molecular_function	binding
12683	'Cidea'	mRNA	GO:0005515///protein binding+++GO:0042803///protein homodimerization activity	molecular_function	binding
12686	'Elovl3'	mRNA	GO:0009922///fatty acid elongase activity+++GO:0016740///transferase activity+++GO:0102336///3-oxo-arachidoyl-CoA synthase activity+++GO:0102337///3-oxo-cerotoyl-CoA synthase activity+++GO:0102338///3-oxo-lignoceronyl-CoA synthase activity+++GO:0102756///very-long-chain 3-ketoacyl-CoA synthase activity	molecular_function	catalytic activity
12700	'Cish'	mRNA	GO:0005515///protein binding+++GO:0046935///1-phosphatidylinositol-3-kinase regulator activity	molecular_function	binding+++molecular function regulator
12702	'Socs3'	mRNA	GO:0001784///phosphotyrosine residue binding+++GO:0005515///protein binding+++GO:0046935///1-phosphatidylinositol-3-kinase regulator activity	molecular_function	binding+++molecular function regulator
12703	'Socs1'	mRNA	GO:0005159///insulin-like growth factor receptor binding+++GO:0005515///protein binding+++GO:0019210///kinase inhibitor activity+++GO:0019901///protein kinase binding+++GO:0046935///1-phosphatidylinositol-3-kinase regulator activity	molecular_function	binding+++molecular function regulator
12704	'Cit'	mRNA	GO:0000166///nucleotide binding+++GO:0004672///protein kinase activity+++GO:0004674///protein serine/threonine kinase activity+++GO:0005515///protein binding+++GO:0005524///ATP binding+++GO:0016301///kinase activity+++GO:0016740///transferase activity+++GO:0017124///SH3 domain binding+++GO:0030165///PDZ domain binding+++GO:0046872///metal ion binding+++GO:0097110///scaffold protein binding	molecular_function	binding+++catalytic activity
12715	'Ckm'	mRNA	GO:0000166///nucleotide binding+++GO:0003824///catalytic activity+++GO:0004111///creatine kinase activity+++GO:0005524///ATP binding+++GO:0016301///kinase activity+++GO:0016740///transferase activity+++GO:0016772///transferase activity, transferring phosphorus-containing groups	molecular_function	binding+++catalytic activity
12722	'Clca3a1'	mRNA	GO:0005229///intracellular calcium activated chloride channel activity+++GO:0005254///chloride channel activity+++GO:0008233///peptidase activity+++GO:0008237///metallopeptidase activity+++GO:0016787///hydrolase activity+++GO:0046872///metal ion binding	molecular_function	transporter activity+++catalytic activity+++binding
12724	'Clcn2'	mRNA	GO:0005244///voltage-gated ion channel activity+++GO:0005247///voltage-gated chloride channel activity+++GO:0005254///chloride channel activity	molecular_function	transporter activity
12725	'Clcn3'	mRNA	GO:0000166///nucleotide binding+++GO:0005216///ion channel activity+++GO:0005244///voltage-gated ion channel activity+++GO:0005247///voltage-gated chloride channel activity+++GO:0005254///chloride channel activity+++GO:0005524///ATP binding+++GO:0015297///antiporter activity+++GO:0015299///solute:proton antiporter activity+++GO:0030165///PDZ domain binding+++GO:0031404///chloride ion binding+++GO…	molecular_function	binding+++transporter activity
12727	'Clcn4'	mRNA	GO:0000166///nucleotide binding+++GO:0005247///voltage-gated chloride channel activity+++GO:0005254///chloride channel activity+++GO:0005524///ATP binding+++GO:0015297///antiporter activity+++GO:0015299///solute:proton antiporter activity+++GO:0031404///chloride ion binding	molecular_function	binding+++transporter activity
12728	'Clcn5'	mRNA	GO:0000166///nucleotide binding+++GO:0005247///voltage-gated chloride channel activity+++GO:0005254///chloride channel activity+++GO:0005524///ATP binding+++GO:0015297///antiporter activity+++GO:0015299///solute:proton antiporter activity+++GO:0031404///chloride ion binding+++GO:0042802///identical protein binding	molecular_function	binding+++transporter activity
12733	'Clcnka'	mRNA	GO:0005244///voltage-gated ion channel activity+++GO:0005247///voltage-gated chloride channel activity+++GO:0005254///chloride channel activity+++GO:0005515///protein binding+++GO:0046872///metal ion binding	molecular_function	transporter activity+++binding
12737	'Cldn1'	mRNA	GO:0001618///virus receptor activity+++GO:0005198///structural molecule activity+++GO:0005515///protein binding+++GO:0042802///identical protein binding	molecular_function	hijacked molecular function+++structural molecule activity+++binding
12738	'Cldn2'	mRNA	GO:0005198///structural molecule activity+++GO:0005515///protein binding+++GO:0042802///identical protein binding	molecular_function	structural molecule activity+++binding
12739	'Cldn3'	mRNA	GO:0005198///structural molecule activity+++GO:0005515///protein binding+++GO:0042802///identical protein binding	molecular_function	structural molecule activity+++binding
12745	'Clgn'	mRNA	GO:0005509///calcium ion binding+++GO:0005515///protein binding+++GO:0044183///protein binding involved in protein folding+++GO:0051082///unfolded protein binding	molecular_function	binding
12751	'Tpp1'	mRNA	GO:0004175///endopeptidase activity+++GO:0004252///serine-type endopeptidase activity+++GO:0005515///protein binding+++GO:0008233///peptidase activity+++GO:0008236///serine-type peptidase activity+++GO:0008240///tripeptidyl-peptidase activity+++GO:0016787///hydrolase activity+++GO:0035727///lysophosphatidic acid binding+++GO:0042277///peptide binding+++GO:0046872///metal ion binding+++GO:0120146/…	molecular_function	catalytic activity+++binding
12752	'Cln3'	mRNA	GO:0005515///protein binding+++GO:0048306///calcium-dependent protein binding+++GO:0051861///glycolipid binding+++GO:0120146///sulfatide binding	molecular_function	binding
12753	'Clock'	mRNA	GO:0000978///RNA polymerase II proximal promoter sequence-specific DNA binding+++GO:0000981///DNA-binding transcription factor activity, RNA polymerase II-specific+++GO:0001228///DNA-binding transcription activator activity, RNA polymerase II-specific+++GO:0003677///DNA binding+++GO:0003700///DNA-binding transcription factor activity+++GO:0004402///histone acetyltransferase activity+++GO:0005515/…	molecular_function	binding+++transcription regulator activity+++catalytic activity
12764	'Cmas'	mRNA	GO:0008781///N-acylneuraminate cytidylyltransferase activity+++GO:0016740///transferase activity+++GO:0016779///nucleotidyltransferase activity	molecular_function	catalytic activity
12766	'Cxcr3'	mRNA	GO:0004930///G protein-coupled receptor activity+++GO:0004950///chemokine receptor activity+++GO:0016493///C-C chemokine receptor activity+++GO:0016494///C-X-C chemokine receptor activity+++GO:0019956///chemokine binding+++GO:0019957///C-C chemokine binding+++GO:0019958///C-X-C chemokine binding+++GO:0038023///signaling receptor activity+++GO:0042802///identical protein binding	molecular_function	molecular transducer activity+++binding
12767	'Cxcr4'	mRNA	GO:0003779///actin binding+++GO:0004930///G protein-coupled receptor activity+++GO:0004950///chemokine receptor activity+++GO:0005515///protein binding+++GO:0008144///drug binding+++GO:0016493///C-C chemokine receptor activity+++GO:0016494///C-X-C chemokine receptor activity+++GO:0019955///cytokine binding+++GO:0019956///chemokine binding+++GO:0019957///C-C chemokine binding+++GO:0031625///ubiqui…	molecular_function	binding+++molecular transducer activity
12776	'Ccr8'	mRNA	GO:0004930///G protein-coupled receptor activity+++GO:0004950///chemokine receptor activity+++GO:0005515///protein binding+++GO:0016493///C-C chemokine receptor activity+++GO:0019956///chemokine binding+++GO:0019957///C-C chemokine binding	molecular_function	molecular transducer activity+++binding
12797	'Cnn1'	mRNA	GO:0003779///actin binding+++GO:0005516///calmodulin binding	molecular_function	binding
12801	'Cnr1'	mRNA	GO:0004930///G protein-coupled receptor activity+++GO:0004949///cannabinoid receptor activity+++GO:0005515///protein binding+++GO:0008144///drug binding+++GO:0042802///identical protein binding+++GO:0099635///voltage-gated calcium channel activity involved in positive regulation of presynaptic cytosolic calcium levels	molecular_function	molecular transducer activity+++binding+++transporter activity
12802	'Cnr2'	mRNA	GO:0004930///G protein-coupled receptor activity+++GO:0004949///cannabinoid receptor activity+++GO:0005515///protein binding	molecular_function	molecular transducer activity+++binding
12804	'Cntfr'	mRNA	GO:0004896///cytokine receptor activity+++GO:0004897///ciliary neurotrophic factor receptor activity+++GO:0005102///signaling receptor binding+++GO:0005515///protein binding+++GO:0019955///cytokine binding	molecular_function	molecular transducer activity+++binding
12805	'Cntn1'	mRNA	GO:0005515///protein binding+++GO:0030246///carbohydrate binding	molecular_function	binding
12808	'Cobl'	mRNA	GO:0003779///actin binding+++GO:0003785///actin monomer binding+++GO:0005515///protein binding	molecular_function	binding
12814	'Col11a1'	mRNA	GO:0005201///extracellular matrix structural constituent+++GO:0008201///heparin binding+++GO:0030020///extracellular matrix structural constituent conferring tensile strength+++GO:0046872///metal ion binding+++GO:1904399///heparan sulfate binding	molecular_function	structural molecule activity+++binding
12815	'Col11a2'	mRNA	GO:0005201///extracellular matrix structural constituent+++GO:0030020///extracellular matrix structural constituent conferring tensile strength+++GO:0046872///metal ion binding	molecular_function	structural molecule activity+++binding
12821	'Col17a1'	mRNA	GO:0005201///extracellular matrix structural constituent+++GO:0005515///protein binding	molecular_function	structural molecule activity+++binding
12822	'Col18a1'	mRNA	GO:0005201///extracellular matrix structural constituent+++GO:0030020///extracellular matrix structural constituent conferring tensile strength+++GO:0042802///identical protein binding+++GO:0046872///metal ion binding	molecular_function	structural molecule activity+++binding
12824	'Col2a1'	mRNA	GO:0005201///extracellular matrix structural constituent+++GO:0030020///extracellular matrix structural constituent conferring tensile strength+++GO:0042289///MHC class II protein binding+++GO:0042802///identical protein binding+++GO:0043394///proteoglycan binding+++GO:0046872///metal ion binding+++GO:0048407///platelet-derived growth factor binding	molecular_function	structural molecule activity+++binding
12825	'Col3a1'	mRNA	GO:0002020///protease binding+++GO:0005178///integrin binding+++GO:0005201///extracellular matrix structural constituent+++GO:0030020///extracellular matrix structural constituent conferring tensile strength+++GO:0046332///SMAD binding+++GO:0046872///metal ion binding+++GO:0048407///platelet-derived growth factor binding	molecular_function	binding+++structural molecule activity
12831	'Col5a1'	mRNA	GO:0005201///extracellular matrix structural constituent+++GO:0005515///protein binding+++GO:0008201///heparin binding+++GO:0030020///extracellular matrix structural constituent conferring tensile strength+++GO:0043394///proteoglycan binding+++GO:0048407///platelet-derived growth factor binding	molecular_function	structural molecule activity+++binding
12832	'Col5a2'	mRNA	GO:0005201///extracellular matrix structural constituent+++GO:0030020///extracellular matrix structural constituent conferring tensile strength+++GO:0046332///SMAD binding+++GO:0046872///metal ion binding	molecular_function	structural molecule activity+++binding
12839	'Col9a1'	mRNA	GO:0005201///extracellular matrix structural constituent+++GO:0046872///metal ion binding	molecular_function	structural molecule activity+++binding
12846	'Comt'	mRNA	GO:0000287///magnesium ion binding+++GO:0008168///methyltransferase activity+++GO:0008171///O-methyltransferase activity+++GO:0016206///catechol O-methyltransferase activity+++GO:0016740///transferase activity+++GO:0046872///metal ion binding+++GO:0102084///L-dopa O-methyltransferase activity+++GO:0102938///orcinol O-methyltransferase activity	molecular_function	binding+++catalytic activity
12847	'Copa'	mRNA	GO:0003729///mRNA binding+++GO:0005179///hormone activity+++GO:0005198///structural molecule activity+++GO:0005515///protein binding	molecular_function	binding+++molecular function regulator+++structural molecule activity
12850	'Coq7'	mRNA	GO:0003682///chromatin binding+++GO:0004497///monooxygenase activity+++GO:0008682///2-octoprenyl-3-methyl-6-methoxy-1,4-benzoquinone hydroxylase activity+++GO:0016491///oxidoreductase activity+++GO:0016709///oxidoreductase activity, acting on paired donors, with incorporation or reduction of molecular oxygen, NAD(P)H as one donor, and incorporation of one atom of oxygen+++GO:0046872///metal ion b…	molecular_function	binding+++catalytic activity
12857	'Cox4i1'	mRNA	GO:0004129///cytochrome-c oxidase activity+++GO:0005515///protein binding+++GO:0016491///oxidoreductase activity	molecular_function	catalytic activity+++transporter activity+++binding
12873	'Cpa3'	mRNA	GO:0004180///carboxypeptidase activity+++GO:0004181///metallocarboxypeptidase activity+++GO:0008233///peptidase activity+++GO:0008237///metallopeptidase activity+++GO:0008270///zinc ion binding+++GO:0016787///hydrolase activity+++GO:0046872///metal ion binding	molecular_function	catalytic activity+++binding
12874	'Cpd'	mRNA	GO:0004180///carboxypeptidase activity+++GO:0004181///metallocarboxypeptidase activity+++GO:0004185///serine-type carboxypeptidase activity+++GO:0008233///peptidase activity+++GO:0008237///metallopeptidase activity+++GO:0008270///zinc ion binding+++GO:0016787///hydrolase activity+++GO:0044877///protein-containing complex binding+++GO:0046872///metal ion binding+++GO:0051721///protein phosphatase …	molecular_function	catalytic activity+++binding
12876	'Cpe'	mRNA	GO:0004180///carboxypeptidase activity+++GO:0004181///metallocarboxypeptidase activity+++GO:0005515///protein binding+++GO:0008233///peptidase activity+++GO:0008237///metallopeptidase activity+++GO:0008270///zinc ion binding+++GO:0016787///hydrolase activity+++GO:0019904///protein domain specific binding+++GO:0042043///neurexin family protein binding+++GO:0046872///metal ion binding+++GO:0050839/…	molecular_function	catalytic activity+++binding
12877	'Cpeb1'	mRNA	GO:0000900///translation repressor activity, mRNA regulatory element binding+++GO:0003676///nucleic acid binding+++GO:0003723///RNA binding+++GO:0003729///mRNA binding+++GO:0003730///mRNA 3'-UTR binding+++GO:0005515///protein binding+++GO:0008135///translation factor activity, RNA binding+++GO:0035925///mRNA 3'-UTR AU-rich region binding+++GO:0043022///ribosome binding+++GO:0045182///translation …	molecular_function	binding+++translation regulator activity
12879	'Cys1'	mRNA	GO:0000978///RNA polymerase II proximal promoter sequence-specific DNA binding+++GO:0001228///DNA-binding transcription activator activity, RNA polymerase II-specific+++GO:0003682///chromatin binding+++GO:0003714///transcription corepressor activity+++GO:0005515///protein binding	molecular_function	binding+++transcription regulator activity
12894	'Cpt1a'	mRNA	GO:0004095///carnitine O-palmitoyltransferase activity+++GO:0005515///protein binding+++GO:0016740///transferase activity+++GO:0016746///transferase activity, transferring acyl groups+++GO:0042802///identical protein binding+++GO:1990698///palmitoleoyltransferase activity	molecular_function	catalytic activity+++binding
12908	'Crat'	mRNA	GO:0003997///acyl-CoA oxidase activity+++GO:0004092///carnitine O-acetyltransferase activity+++GO:0008458///carnitine O-octanoyltransferase activity+++GO:0016740///transferase activity+++GO:0016746///transferase activity, transferring acyl groups	molecular_function	catalytic activity
12912	'Creb1'	mRNA	GO:0000976///transcription regulatory region sequence-specific DNA binding+++GO:0000977///RNA polymerase II regulatory region sequence-specific DNA binding+++GO:0000978///RNA polymerase II proximal promoter sequence-specific DNA binding+++GO:0000981///DNA-binding transcription factor activity, RNA polymerase II-specific+++GO:0001102///RNA polymerase II activating transcription factor binding+++GO…	molecular_function	binding+++transcription regulator activity
12914	'Crebbp'	mRNA	GO:0000977///RNA polymerase II regulatory region sequence-specific DNA binding+++GO:0000987///proximal promoter sequence-specific DNA binding+++GO:0001085///RNA polymerase II transcription factor binding+++GO:0001093///TFIIB-class transcription factor binding+++GO:0002039///p53 binding+++GO:0003677///DNA binding+++GO:0003682///chromatin binding+++GO:0003684///damaged DNA binding+++GO:0003700///DN…	molecular_function	binding+++transcription regulator activity+++catalytic activity
12915	'Atf6b'	mRNA	GO:0000976///transcription regulatory region sequence-specific DNA binding+++GO:0000978///RNA polymerase II proximal promoter sequence-specific DNA binding+++GO:0001228///DNA-binding transcription activator activity, RNA polymerase II-specific+++GO:0003677///DNA binding+++GO:0003700///DNA-binding transcription factor activity+++GO:0005515///protein binding+++GO:0035497///cAMP response element bin…	molecular_function	binding+++transcription regulator activity
12916	'Crem'	mRNA	GO:0000977///RNA polymerase II regulatory region sequence-specific DNA binding+++GO:0000978///RNA polymerase II proximal promoter sequence-specific DNA binding+++GO:0001227///DNA-binding transcription repressor activity, RNA polymerase II-specific+++GO:0003677///DNA binding+++GO:0003700///DNA-binding transcription factor activity+++GO:0005515///protein binding	molecular_function	binding+++transcription regulator activity
12921	'Crhr1'	mRNA	GO:0001965///G-protein alpha-subunit binding+++GO:0004888///transmembrane signaling receptor activity+++GO:0004930///G protein-coupled receptor activity+++GO:0005515///protein binding+++GO:0008528///G protein-coupled peptide receptor activity+++GO:0015056///corticotrophin-releasing factor receptor activity+++GO:0017046///peptide hormone binding+++GO:0042277///peptide binding+++GO:0043404///cortic…	molecular_function	binding+++molecular transducer activity
12928	'Crk'	mRNA	GO:0001784///phosphotyrosine residue binding+++GO:0005070///SH3/SH2 adaptor activity+++GO:0005159///insulin-like growth factor receptor binding+++GO:0005515///protein binding+++GO:0008092///cytoskeletal protein binding+++GO:0016301///kinase activity+++GO:0017124///SH3 domain binding+++GO:0019899///enzyme binding+++GO:0019904///protein domain specific binding+++GO:0030159///receptor signaling comp…	molecular_function	binding+++catalytic activity+++structural molecule activity
12929	'Crkl'	mRNA	GO:0001102///RNA polymerase II activating transcription factor binding+++GO:0001784///phosphotyrosine residue binding+++GO:0005515///protein binding+++GO:0042802///identical protein binding	molecular_function	binding
12933	'Crmp1'	mRNA	GO:0004157///dihydropyrimidinase activity+++GO:0016787///hydrolase activity+++GO:0016810///hydrolase activity, acting on carbon-nitrogen (but not peptide) bonds+++GO:0016812///hydrolase activity, acting on carbon-nitrogen (but not peptide) bonds, in cyclic amides+++GO:0031005///filamin binding+++GO:0042802///identical protein binding+++GO:0051219///phosphoprotein binding	molecular_function	catalytic activity+++binding
12934	'Dpysl2'	mRNA	GO:0004157///dihydropyrimidinase activity+++GO:0005515///protein binding+++GO:0008017///microtubule binding+++GO:0016787///hydrolase activity+++GO:0016810///hydrolase activity, acting on carbon-nitrogen (but not peptide) bonds+++GO:0016812///hydrolase activity, acting on carbon-nitrogen (but not peptide) bonds, in cyclic amides+++GO:0019901///protein kinase binding+++GO:0042802///identical protei…	molecular_function	catalytic activity+++binding
12936	'Pcdha4'	mRNA	GO:0005509///calcium ion binding+++GO:0005515///protein binding+++GO:0042802///identical protein binding	molecular_function	binding
12937	'Pcdha6'	mRNA	GO:0004930///G protein-coupled receptor activity+++GO:0004949///cannabinoid receptor activity+++GO:0005509///calcium ion binding+++GO:0005515///protein binding	molecular_function	molecular transducer activity+++binding
12939	'Pcdha7'	mRNA	GO:0005509///calcium ion binding+++GO:0005515///protein binding+++GO:0042802///identical protein binding+++GO:0046872///metal ion binding	molecular_function	binding
12944	'Crp'	mRNA	GO:0001849///complement component C1q binding+++GO:0005509///calcium ion binding+++GO:0015485///cholesterol binding+++GO:0030169///low-density lipoprotein particle binding+++GO:0042802///identical protein binding+++GO:0046872///metal ion binding+++GO:0050750///low-density lipoprotein particle receptor binding	molecular_function	binding
12945	'Dmbt1'	mRNA	GO:0001530///lipopolysaccharide binding+++GO:0003677///DNA binding+++GO:0005044///scavenger receptor activity+++GO:0005201///extracellular matrix structural constituent+++GO:0005515///protein binding+++GO:0035375///zymogen binding+++GO:0038187///pattern recognition receptor activity+++GO:0070891///lipoteichoic acid binding+++GO:1904399///heparan sulfate binding	molecular_function	binding+++cargo receptor activity+++structural molecule activity+++molecular transducer activity
12951	'Crx'	mRNA	GO:0000977///RNA polymerase II regulatory region sequence-specific DNA binding+++GO:0000978///RNA polymerase II proximal promoter sequence-specific DNA binding+++GO:0001228///DNA-binding transcription activator activity, RNA polymerase II-specific+++GO:0003677///DNA binding+++GO:0003682///chromatin binding+++GO:0003700///DNA-binding transcription factor activity+++GO:0005515///protein binding+++G…	molecular_function	binding+++transcription regulator activity
12953	'Cry2'	mRNA	GO:0000166///nucleotide binding+++GO:0000976///transcription regulatory region sequence-specific DNA binding+++GO:0003677///DNA binding+++GO:0003684///damaged DNA binding+++GO:0003697///single-stranded DNA binding+++GO:0005515///protein binding+++GO:0009881///photoreceptor activity+++GO:0019900///kinase binding+++GO:0019901///protein kinase binding+++GO:0019902///phosphatase binding+++GO:0035257/…	molecular_function	binding+++molecular transducer activity
12954	'Cryaa'	mRNA	GO:0005198///structural molecule activity+++GO:0005212///structural constituent of eye lens+++GO:0005515///protein binding+++GO:0042802///identical protein binding+++GO:0046872///metal ion binding+++GO:0051082///unfolded protein binding	molecular_function	structural molecule activity+++binding
12959	'Cryba4'	mRNA	GO:0005212///structural constituent of eye lens+++GO:0042802///identical protein binding	molecular_function	structural molecule activity+++binding
12974	'Cs'	mRNA	GO:0004108///citrate (Si)-synthase activity+++GO:0016740///transferase activity+++GO:0046912///transferase activity, transferring acyl groups, acyl groups converted into alkyl on transfer	molecular_function	catalytic activity
12977	'Csf1'	mRNA	GO:0005125///cytokine activity+++GO:0005157///macrophage colony-stimulating factor receptor binding+++GO:0005515///protein binding+++GO:0008083///growth factor activity+++GO:0042802///identical protein binding+++GO:0042803///protein homodimerization activity	molecular_function	binding+++molecular function regulator
12978	'Csf1r'	mRNA	GO:0000166///nucleotide binding+++GO:0004672///protein kinase activity+++GO:0004713///protein tyrosine kinase activity+++GO:0004714///transmembrane receptor protein tyrosine kinase activity+++GO:0005011///macrophage colony-stimulating factor receptor activity+++GO:0005515///protein binding+++GO:0005524///ATP binding+++GO:0016301///kinase activity+++GO:0016740///transferase activity+++GO:0019838//…	molecular_function	binding+++catalytic activity+++molecular transducer activity
12983	'Csf2rb'	mRNA	GO:0004896///cytokine receptor activity+++GO:0005515///protein binding	molecular_function	molecular transducer activity+++binding
12995	'Csnk2a1'	mRNA	GO:0000166///nucleotide binding+++GO:0004672///protein kinase activity+++GO:0004674///protein serine/threonine kinase activity+++GO:0005515///protein binding+++GO:0005524///ATP binding+++GO:0008013///beta-catenin binding+++GO:0016301///kinase activity+++GO:0016740///transferase activity+++GO:0019888///protein phosphatase regulator activity+++GO:0042802///identical protein binding+++GO:0043021///r…	molecular_function	binding+++catalytic activity+++molecular function regulator
13000	'Csnk2a2'	mRNA	GO:0000166///nucleotide binding+++GO:0004672///protein kinase activity+++GO:0004674///protein serine/threonine kinase activity+++GO:0005515///protein binding+++GO:0005524///ATP binding+++GO:0016301///kinase activity+++GO:0016740///transferase activity+++GO:0047485///protein N-terminus binding	molecular_function	binding+++catalytic activity
13002	'Dnajc5'	mRNA	GO:0005515///protein binding+++GO:0043008///ATP-dependent protein binding	molecular_function	binding
13007	'Csrp1'	mRNA	GO:0005515///protein binding+++GO:0008307///structural constituent of muscle+++GO:0042805///actinin binding+++GO:0046872///metal ion binding	molecular_function	binding+++structural molecule activity
13017	'Ctbp2'	mRNA	GO:0003682///chromatin binding+++GO:0003713///transcription coactivator activity+++GO:0003714///transcription corepressor activity+++GO:0005515///protein binding+++GO:0016491///oxidoreductase activity+++GO:0016616///oxidoreductase activity, acting on the CH-OH group of donors, NAD or NADP as acceptor+++GO:0019901///protein kinase binding+++GO:0042974///retinoic acid receptor binding+++GO:0044877/…	molecular_function	binding+++transcription regulator activity+++catalytic activity+++structural molecule activity
13018	'Ctcf'	mRNA	GO:0000976///transcription regulatory region sequence-specific DNA binding+++GO:0000978///RNA polymerase II proximal promoter sequence-specific DNA binding+++GO:0001227///DNA-binding transcription repressor activity, RNA polymerase II-specific+++GO:0003676///nucleic acid binding+++GO:0003677///DNA binding+++GO:0003682///chromatin binding+++GO:0003700///DNA-binding transcription factor activity+++…	molecular_function	binding+++transcription regulator activity
13025	'Ctla2b'	mRNA	GO:0004869///cysteine-type endopeptidase inhibitor activity+++GO:0005515///protein binding	molecular_function	molecular function regulator+++binding
13032	'Ctsc'	mRNA	GO:0004197///cysteine-type endopeptidase activity+++GO:0004252///serine-type endopeptidase activity+++GO:0008233///peptidase activity+++GO:0008234///cysteine-type peptidase activity+++GO:0016505///peptidase activator activity involved in apoptotic process+++GO:0016787///hydrolase activity+++GO:0019902///phosphatase binding+++GO:0031404///chloride ion binding+++GO:0042802///identical protein bindi…	molecular_function	catalytic activity+++molecular function regulator+++binding
13033	'Ctsd'	mRNA	GO:0004175///endopeptidase activity+++GO:0004190///aspartic-type endopeptidase activity+++GO:0005515///protein binding+++GO:0008233///peptidase activity+++GO:0016787///hydrolase activity+++GO:0042277///peptide binding+++GO:0070001///aspartic-type peptidase activity	molecular_function	catalytic activity+++binding
13043	'Cttn'	mRNA	GO:0005515///protein binding+++GO:0005522///profilin binding+++GO:0051015///actin filament binding+++GO:0070064///proline-rich region binding+++GO:0071933///Arp2/3 complex binding	molecular_function	binding
13047	'Cux1'	mRNA	GO:0000977///RNA polymerase II regulatory region sequence-specific DNA binding+++GO:0000978///RNA polymerase II proximal promoter sequence-specific DNA binding+++GO:0003677///DNA binding+++GO:0003682///chromatin binding+++GO:0030674///protein binding, bridging+++GO:0043565///sequence-specific DNA binding	molecular_function	binding
13048	'Cux2'	mRNA	GO:0000977///RNA polymerase II regulatory region sequence-specific DNA binding+++GO:0000978///RNA polymerase II proximal promoter sequence-specific DNA binding+++GO:0001227///DNA-binding transcription repressor activity, RNA polymerase II-specific+++GO:0003677///DNA binding+++GO:0043565///sequence-specific DNA binding	molecular_function	binding+++transcription regulator activity
13052	'Cxadr'	mRNA	GO:0005102///signaling receptor binding+++GO:0005178///integrin binding+++GO:0005515///protein binding+++GO:0008013///beta-catenin binding+++GO:0030165///PDZ domain binding+++GO:0042802///identical protein binding+++GO:0050839///cell adhesion molecule binding+++GO:0071253///connexin binding+++GO:0086082///cell adhesive protein binding involved in AV node cell-bundle of His cell communication	molecular_function	binding
13056	'Cyb561'	mRNA	GO:0000293///ferric-chelate reductase activity+++GO:0016491///oxidoreductase activity+++GO:0046872///metal ion binding	molecular_function	catalytic activity+++binding
13067	'Cyct'	mRNA	GO:0009055///electron transfer activity+++GO:0020037///heme binding+++GO:0046872///metal ion binding	molecular_function	catalytic activity+++binding
13070	'Cyp11a1'	mRNA	GO:0004497///monooxygenase activity+++GO:0005506///iron ion binding+++GO:0008386///cholesterol monooxygenase (side-chain-cleaving) activity+++GO:0015485///cholesterol binding+++GO:0016491///oxidoreductase activity+++GO:0016705///oxidoreductase activity, acting on paired donors, with incorporation or reduction of molecular oxygen+++GO:0020037///heme binding+++GO:0046872///metal ion binding	molecular_function	catalytic activity+++binding
13074	'Cyp17a1'	mRNA	GO:0004497///monooxygenase activity+++GO:0004508///steroid 17-alpha-monooxygenase activity+++GO:0005506///iron ion binding+++GO:0016491///oxidoreductase activity+++GO:0016705///oxidoreductase activity, acting on paired donors, with incorporation or reduction of molecular oxygen+++GO:0016829///lyase activity+++GO:0020037///heme binding+++GO:0046872///metal ion binding+++GO:0047442///17-alpha-hydro…	molecular_function	catalytic activity+++binding
13075	'Cyp19a1'	mRNA	GO:0000978///RNA polymerase II proximal promoter sequence-specific DNA binding+++GO:0001085///RNA polymerase II transcription factor binding+++GO:0001091///RNA polymerase II basal transcription factor binding+++GO:0001228///DNA-binding transcription activator activity, RNA polymerase II-specific+++GO:0003677///DNA binding+++GO:0003682///chromatin binding+++GO:0003700///DNA-binding transcription f…	molecular_function	binding+++transcription regulator activity+++catalytic activity
13076	'Cyp1a1'	mRNA	GO:0003824///catalytic activity+++GO:0004497///monooxygenase activity+++GO:0005506///iron ion binding+++GO:0008391///arachidonic acid monooxygenase activity+++GO:0008395///steroid hydroxylase activity+++GO:0016491///oxidoreductase activity+++GO:0016679///oxidoreductase activity, acting on diphenols and related substances as donors+++GO:0016705///oxidoreductase activity, acting on paired donors, w…	molecular_function	catalytic activity+++binding
13077	'Cyp1a2'	mRNA	GO:0004497///monooxygenase activity+++GO:0005506///iron ion binding+++GO:0008391///arachidonic acid monooxygenase activity+++GO:0016491///oxidoreductase activity+++GO:0016679///oxidoreductase activity, acting on diphenols and related substances as donors+++GO:0016705///oxidoreductase activity, acting on paired donors, with incorporation or reduction of molecular oxygen+++GO:0016711///flavonoid 3'…	molecular_function	catalytic activity+++binding
13078	'Cyp1b1'	mRNA	GO:0004497///monooxygenase activity+++GO:0005506///iron ion binding+++GO:0016491///oxidoreductase activity+++GO:0016705///oxidoreductase activity, acting on paired donors, with incorporation or reduction of molecular oxygen+++GO:0016712///oxidoreductase activity, acting on paired donors, with incorporation or reduction of molecular oxygen, reduced flavin or flavoprotein as one donor, and incorpor…	molecular_function	catalytic activity+++binding
13085	'Cyp2a12'	mRNA	GO:0004497///monooxygenase activity+++GO:0005506///iron ion binding+++GO:0008392///arachidonic acid epoxygenase activity+++GO:0008395///steroid hydroxylase activity+++GO:0016491///oxidoreductase activity+++GO:0016705///oxidoreductase activity, acting on paired donors, with incorporation or reduction of molecular oxygen+++GO:0016712///oxidoreductase activity, acting on paired donors, with incorpor…	molecular_function	catalytic activity+++binding
13089	'Cyp2b13'	mRNA	GO:0004497///monooxygenase activity+++GO:0005506///iron ion binding+++GO:0008392///arachidonic acid epoxygenase activity+++GO:0008395///steroid hydroxylase activity+++GO:0016491///oxidoreductase activity+++GO:0016705///oxidoreductase activity, acting on paired donors, with incorporation or reduction of molecular oxygen+++GO:0016712///oxidoreductase activity, acting on paired donors, with incorpor…	molecular_function	catalytic activity+++binding
13090	'Cyp2b19'	mRNA	GO:0004497///monooxygenase activity+++GO:0005506///iron ion binding+++GO:0008392///arachidonic acid epoxygenase activity+++GO:0008395///steroid hydroxylase activity+++GO:0016491///oxidoreductase activity+++GO:0016705///oxidoreductase activity, acting on paired donors, with incorporation or reduction of molecular oxygen+++GO:0016712///oxidoreductase activity, acting on paired donors, with incorpor…	molecular_function	catalytic activity+++binding
13094	'Cyp2b9'	mRNA	GO:0004497///monooxygenase activity+++GO:0005506///iron ion binding+++GO:0008392///arachidonic acid epoxygenase activity+++GO:0008395///steroid hydroxylase activity+++GO:0016491///oxidoreductase activity+++GO:0016705///oxidoreductase activity, acting on paired donors, with incorporation or reduction of molecular oxygen+++GO:0016712///oxidoreductase activity, acting on paired donors, with incorpor…	molecular_function	catalytic activity+++binding
13107	'Cyp2f2'	mRNA	GO:0004497///monooxygenase activity+++GO:0005506///iron ion binding+++GO:0008392///arachidonic acid epoxygenase activity+++GO:0008395///steroid hydroxylase activity+++GO:0016491///oxidoreductase activity+++GO:0016705///oxidoreductase activity, acting on paired donors, with incorporation or reduction of molecular oxygen+++GO:0016712///oxidoreductase activity, acting on paired donors, with incorpor…	molecular_function	catalytic activity+++binding
13116	'Cyp46a1'	mRNA	GO:0004497///monooxygenase activity+++GO:0005506///iron ion binding+++GO:0008395///steroid hydroxylase activity+++GO:0016491///oxidoreductase activity+++GO:0016705///oxidoreductase activity, acting on paired donors, with incorporation or reduction of molecular oxygen+++GO:0020037///heme binding+++GO:0033781///cholesterol 24-hydroxylase activity+++GO:0046872///metal ion binding	molecular_function	catalytic activity+++binding
13117	'Cyp4a10'	mRNA	GO:0004497///monooxygenase activity+++GO:0005506///iron ion binding+++GO:0008391///arachidonic acid monooxygenase activity+++GO:0008392///arachidonic acid epoxygenase activity+++GO:0016491///oxidoreductase activity+++GO:0016705///oxidoreductase activity, acting on paired donors, with incorporation or reduction of molecular oxygen+++GO:0018685///alkane 1-monooxygenase activity+++GO:0020037///heme …	molecular_function	catalytic activity+++binding
13119	'Cyp4a14'	mRNA	GO:0004497///monooxygenase activity+++GO:0005504///fatty acid binding+++GO:0005506///iron ion binding+++GO:0008391///arachidonic acid monooxygenase activity+++GO:0016491///oxidoreductase activity+++GO:0016705///oxidoreductase activity, acting on paired donors, with incorporation or reduction of molecular oxygen+++GO:0018685///alkane 1-monooxygenase activity+++GO:0020037///heme binding+++GO:004687…	molecular_function	catalytic activity+++binding
13123	'Cyp7b1'	mRNA	GO:0004497///monooxygenase activity+++GO:0005506///iron ion binding+++GO:0008395///steroid hydroxylase activity+++GO:0008396///oxysterol 7-alpha-hydroxylase activity+++GO:0016491///oxidoreductase activity+++GO:0016705///oxidoreductase activity, acting on paired donors, with incorporation or reduction of molecular oxygen+++GO:0020037///heme binding+++GO:0033783///25-hydroxycholesterol 7alpha-hydro…	molecular_function	catalytic activity+++binding
13124	'Cyp8b1'	mRNA	GO:0004497///monooxygenase activity+++GO:0005506///iron ion binding+++GO:0008397///sterol 12-alpha-hydroxylase activity+++GO:0016491///oxidoreductase activity+++GO:0016705///oxidoreductase activity, acting on paired donors, with incorporation or reduction of molecular oxygen+++GO:0020037///heme binding+++GO:0046872///metal ion binding	molecular_function	catalytic activity+++binding
13131	'Dab1'	mRNA	GO:0005515///protein binding+++GO:0005543///phospholipid binding+++GO:0042169///SH2 domain binding+++GO:0043548///phosphatidylinositol 3-kinase binding	molecular_function	binding
13132	'Dab2'	mRNA	GO:0005178///integrin binding+++GO:0005515///protein binding+++GO:0005546///phosphatidylinositol-4,5-bisphosphate binding+++GO:0008022///protein C-terminus binding+++GO:0030276///clathrin binding+++GO:0035091///phosphatidylinositol binding+++GO:0035612///AP-2 adaptor complex binding+++GO:0035615///clathrin adaptor activity+++GO:0038024///cargo receptor activity+++GO:0046332///SMAD binding+++GO:00…	molecular_function	binding+++cargo receptor activity
13134	'Dach1'	mRNA	GO:0000977///RNA polymerase II regulatory region sequence-specific DNA binding+++GO:0000978///RNA polymerase II proximal promoter sequence-specific DNA binding+++GO:0000981///DNA-binding transcription factor activity, RNA polymerase II-specific+++GO:0001227///DNA-binding transcription repressor activity, RNA polymerase II-specific+++GO:0003677///DNA binding+++GO:0003700///DNA-binding transcriptio…	molecular_function	binding+++transcription regulator activity
13138	'Dag1'	mRNA	GO:0002162///dystroglycan binding+++GO:0003779///actin binding+++GO:0005509///calcium ion binding+++GO:0005515///protein binding+++GO:0008307///structural constituent of muscle+++GO:0015631///tubulin binding+++GO:0017166///vinculin binding+++GO:0042169///SH2 domain binding+++GO:0043236///laminin binding+++GO:0043237///laminin-1 binding+++GO:0051393///alpha-actinin binding	molecular_function	binding+++structural molecule activity
13164	'Dazl'	mRNA	GO:0003676///nucleic acid binding+++GO:0003723///RNA binding+++GO:0003729///mRNA binding+++GO:0003730///mRNA 3'-UTR binding+++GO:0005515///protein binding+++GO:0008494///translation activator activity+++GO:0019901///protein kinase binding+++GO:0042802///identical protein binding+++GO:0061676///importin-alpha family protein binding	molecular_function	binding+++translation regulator activity
13166	'Dbh'	mRNA	GO:0003824///catalytic activity+++GO:0004497///monooxygenase activity+++GO:0004500///dopamine beta-monooxygenase activity+++GO:0005507///copper ion binding+++GO:0016491///oxidoreductase activity+++GO:0016715///oxidoreductase activity, acting on paired donors, with incorporation or reduction of molecular oxygen, reduced ascorbate as one donor, and incorporation of one atom of oxygen+++GO:0031418//…	molecular_function	catalytic activity+++binding
13169	'Dbnl'	mRNA	GO:0003779///actin binding+++GO:0005515///protein binding+++GO:0008022///protein C-terminus binding+++GO:0019904///protein domain specific binding+++GO:0051015///actin filament binding	molecular_function	binding
13170	'Dbp'	mRNA	GO:0000977///RNA polymerase II regulatory region sequence-specific DNA binding+++GO:0001228///DNA-binding transcription activator activity, RNA polymerase II-specific+++GO:0003677///DNA binding+++GO:0003700///DNA-binding transcription factor activity	molecular_function	binding+++transcription regulator activity
13171	'Dbt'	mRNA	GO:0003863///3-methyl-2-oxobutanoate dehydrogenase (2-methylpropanoyl-transferring) activity+++GO:0016407///acetyltransferase activity+++GO:0016740///transferase activity+++GO:0016746///transferase activity, transferring acyl groups+++GO:0031405///lipoic acid binding+++GO:0031625///ubiquitin protein ligase binding+++GO:0043754///dihydrolipoyllysine-residue (2-methylpropanoyl)transferase activity	molecular_function	catalytic activity+++binding
13175	'Dclk1'	mRNA	GO:0000166///nucleotide binding+++GO:0004672///protein kinase activity+++GO:0004674///protein serine/threonine kinase activity+++GO:0005524///ATP binding+++GO:0016301///kinase activity+++GO:0016740///transferase activity	molecular_function	binding+++catalytic activity
13176	'Dcc'	mRNA	GO:0003713///transcription coactivator activity+++GO:0005042///netrin receptor activity+++GO:0005515///protein binding+++GO:0042802///identical protein binding	molecular_function	transcription regulator activity+++molecular transducer activity+++binding
13177	'Eci1'	mRNA	GO:0003824///catalytic activity+++GO:0004165///dodecenoyl-CoA delta-isomerase activity+++GO:0004300///enoyl-CoA hydratase activity+++GO:0016853///isomerase activity+++GO:0016863///intramolecular oxidoreductase activity, transposing C=C bonds+++GO:0042802///identical protein binding	molecular_function	catalytic activity+++binding
13178	'Dck'	mRNA	GO:0000166///nucleotide binding+++GO:0000287///magnesium ion binding+++GO:0004136///deoxyadenosine kinase activity+++GO:0004137///deoxycytidine kinase activity+++GO:0004138///deoxyguanosine kinase activity+++GO:0005524///ATP binding+++GO:0008144///drug binding+++GO:0016301///kinase activity+++GO:0016740///transferase activity+++GO:0019136///deoxynucleoside kinase activity+++GO:0019206///nucleosid…	molecular_function	binding+++catalytic activity
13190	'Dct'	mRNA	GO:0004167///dopachrome isomerase activity+++GO:0016491///oxidoreductase activity+++GO:0016853///isomerase activity+++GO:0046872///metal ion binding	molecular_function	catalytic activity+++binding
13191	'Dctn1'	mRNA	GO:0003774///motor activity+++GO:0005515///protein binding+++GO:0008017///microtubule binding+++GO:0015631///tubulin binding+++GO:0019901///protein kinase binding+++GO:0042802///identical protein binding+++GO:0051010///microtubule plus-end binding+++GO:0070840///dynein complex binding	molecular_function	catalytic activity+++binding
13193	'Dcx'	mRNA	GO:0005515///protein binding+++GO:0008017///microtubule binding+++GO:0019901///protein kinase binding	molecular_function	binding
13196	'Asap1'	mRNA	GO:0001786///phosphatidylserine binding+++GO:0005096///GTPase activator activity+++GO:0005515///protein binding+++GO:0005546///phosphatidylinositol-4,5-bisphosphate binding+++GO:0005547///phosphatidylinositol-3,4,5-trisphosphate binding+++GO:0032266///phosphatidylinositol-3-phosphate binding+++GO:0046872///metal ion binding	molecular_function	binding+++molecular function regulator
13205	'Ddx3x'	mRNA	GO:0000166///nucleotide binding+++GO:0003676///nucleic acid binding+++GO:0003677///DNA binding+++GO:0003678///DNA helicase activity+++GO:0003723///RNA binding+++GO:0003724///RNA helicase activity+++GO:0003729///mRNA binding+++GO:0003924///GTPase activity+++GO:0004386///helicase activity+++GO:0005515///protein binding+++GO:0005524///ATP binding+++GO:0008134///transcription factor binding+++GO:0008…	molecular_function	binding+++catalytic activity+++molecular function regulator
13206	'Ddx4'	mRNA	GO:0000166///nucleotide binding+++GO:0003676///nucleic acid binding+++GO:0003723///RNA binding+++GO:0003724///RNA helicase activity+++GO:0004386///helicase activity+++GO:0005515///protein binding+++GO:0005524///ATP binding+++GO:0016787///hydrolase activity+++GO:0016887///ATPase activity	molecular_function	binding+++catalytic activity
13209	'Ddx6'	mRNA	GO:0000166///nucleotide binding+++GO:0003676///nucleic acid binding+++GO:0003723///RNA binding+++GO:0003724///RNA helicase activity+++GO:0003729///mRNA binding+++GO:0004386///helicase activity+++GO:0005524///ATP binding+++GO:0016787///hydrolase activity+++GO:0019904///protein domain specific binding	molecular_function	binding+++catalytic activity
13345	'Twist2'	mRNA	GO:0000977///RNA polymerase II regulatory region sequence-specific DNA binding+++GO:0000981///DNA-binding transcription factor activity, RNA polymerase II-specific+++GO:0003677///DNA binding+++GO:0003682///chromatin binding+++GO:0003700///DNA-binding transcription factor activity+++GO:0005515///protein binding+++GO:0008134///transcription factor binding+++GO:0019904///protein domain specific bind…	molecular_function	binding+++transcription regulator activity
13346	'Des'	mRNA	GO:0005200///structural constituent of cytoskeleton+++GO:0005515///protein binding+++GO:0008092///cytoskeletal protein binding+++GO:0042802///identical protein binding	molecular_function	structural molecule activity+++binding
13347	'Dffa'	mRNA	GO:0005515///protein binding+++GO:0019904///protein domain specific binding+++GO:0044183///protein binding involved in protein folding+++GO:0060703///deoxyribonuclease inhibitor activity	molecular_function	binding+++molecular function regulator
13363	'Dhh'	mRNA	GO:0005113///patched binding+++GO:0005509///calcium ion binding+++GO:0005515///protein binding+++GO:0008233///peptidase activity+++GO:0008270///zinc ion binding+++GO:0016787///hydrolase activity+++GO:0046872///metal ion binding	molecular_function	binding+++catalytic activity
13367	'Diaph1'	mRNA	GO:0003779///actin binding+++GO:0005515///protein binding+++GO:0005522///profilin binding+++GO:0017048///Rho GTPase binding+++GO:0042802///identical protein binding+++GO:0044325///ion channel binding	molecular_function	binding
13368	'Dffb'	mRNA	GO:0003677///DNA binding+++GO:0004518///nuclease activity+++GO:0004536///deoxyribonuclease activity+++GO:0005515///protein binding+++GO:0016787///hydrolase activity+++GO:0019899///enzyme binding+++GO:0019904///protein domain specific binding+++GO:0042802///identical protein binding+++GO:0097718///disordered domain specific binding	molecular_function	binding+++catalytic activity
13380	'Dkk1'	mRNA	GO:0005515///protein binding+++GO:0039706///co-receptor binding+++GO:0048019///receptor antagonist activity+++GO:0050750///low-density lipoprotein particle receptor binding	molecular_function	binding+++molecular function regulator
13383	'Dlg1'	mRNA	GO:0005515///protein binding+++GO:0008022///protein C-terminus binding+++GO:0015459///potassium channel regulator activity+++GO:0019894///kinesin binding+++GO:0019900///kinase binding+++GO:0019901///protein kinase binding+++GO:0019902///phosphatase binding+++GO:0030165///PDZ domain binding+++GO:0031434///mitogen-activated protein kinase kinase binding+++GO:0035255///ionotropic glutamate receptor …	molecular_function	binding+++molecular function regulator+++structural molecule activity
13386	'Dlk1'	mRNA	GO:0005509///calcium ion binding+++GO:0005515///protein binding	molecular_function	binding
13388	'Dll1'	mRNA	GO:0005112///Notch binding+++GO:0005509///calcium ion binding+++GO:0005515///protein binding+++GO:0030957///Tat protein binding+++GO:0097110///scaffold protein binding	molecular_function	binding
13390	'Dlx1'	mRNA	GO:0000977///RNA polymerase II regulatory region sequence-specific DNA binding+++GO:0000978///RNA polymerase II proximal promoter sequence-specific DNA binding+++GO:0000981///DNA-binding transcription factor activity, RNA polymerase II-specific+++GO:0003677///DNA binding+++GO:0003682///chromatin binding+++GO:0003700///DNA-binding transcription factor activity+++GO:0005515///protein binding+++GO:0…	molecular_function	binding+++transcription regulator activity
13392	'Dlx2'	mRNA	GO:0000977///RNA polymerase II regulatory region sequence-specific DNA binding+++GO:0000978///RNA polymerase II proximal promoter sequence-specific DNA binding+++GO:0001228///DNA-binding transcription activator activity, RNA polymerase II-specific+++GO:0003677///DNA binding+++GO:0003682///chromatin binding+++GO:0003700///DNA-binding transcription factor activity+++GO:0003727///single-stranded RNA…	molecular_function	binding+++transcription regulator activity
13393	'Dlx3'	mRNA	GO:0000978///RNA polymerase II proximal promoter sequence-specific DNA binding+++GO:0001228///DNA-binding transcription activator activity, RNA polymerase II-specific+++GO:0003677///DNA binding+++GO:0003682///chromatin binding+++GO:0003700///DNA-binding transcription factor activity+++GO:0043565///sequence-specific DNA binding	molecular_function	binding+++transcription regulator activity
13395	'Dlx5'	mRNA	GO:0000976///transcription regulatory region sequence-specific DNA binding+++GO:0000978///RNA polymerase II proximal promoter sequence-specific DNA binding+++GO:0001228///DNA-binding transcription activator activity, RNA polymerase II-specific+++GO:0003677///DNA binding+++GO:0003700///DNA-binding transcription factor activity+++GO:0005515///protein binding+++GO:0043565///sequence-specific DNA bin…	molecular_function	binding+++transcription regulator activity
13405	'Dmd'	mRNA	GO:0002162///dystroglycan binding+++GO:0003779///actin binding+++GO:0005178///integrin binding+++GO:0005515///protein binding+++GO:0005521///lamin binding+++GO:0008270///zinc ion binding+++GO:0008307///structural constituent of muscle+++GO:0017022///myosin binding+++GO:0017166///vinculin binding+++GO:0030165///PDZ domain binding+++GO:0044877///protein-containing complex binding+++GO:0046872///met…	molecular_function	binding+++structural molecule activity
13417	'Dnah8'	mRNA	GO:0000166///nucleotide binding+++GO:0003774///motor activity+++GO:0003777///microtubule motor activity+++GO:0005524///ATP binding+++GO:0008569///ATP-dependent microtubule motor activity, minus-end-directed+++GO:0045505///dynein intermediate chain binding+++GO:0051959///dynein light intermediate chain binding	molecular_function	binding+++catalytic activity
13419	'Dnase1'	mRNA	GO:0003677///DNA binding+++GO:0003779///actin binding+++GO:0004518///nuclease activity+++GO:0004519///endonuclease activity+++GO:0004530///deoxyribonuclease I activity+++GO:0004536///deoxyribonuclease activity+++GO:0016787///hydrolase activity	molecular_function	binding+++catalytic activity
13426	'Dync1i1'	mRNA	GO:0003774///motor activity+++GO:0003777///microtubule motor activity+++GO:0005515///protein binding+++GO:0008017///microtubule binding+++GO:0030507///spectrin binding+++GO:0045503///dynein light chain binding+++GO:0045504///dynein heavy chain binding	molecular_function	catalytic activity+++binding
13427	'Dync1i2'	mRNA	GO:0003774///motor activity+++GO:0005515///protein binding+++GO:0044877///protein-containing complex binding+++GO:0045503///dynein light chain binding+++GO:0045504///dynein heavy chain binding	molecular_function	catalytic activity+++binding
13430	'Dnm2'	mRNA	GO:0000166///nucleotide binding+++GO:0003924///GTPase activity+++GO:0005515///protein binding+++GO:0005525///GTP binding+++GO:0008017///microtubule binding+++GO:0016787///hydrolase activity+++GO:0017124///SH3 domain binding+++GO:0019901///protein kinase binding+++GO:0031749///D2 dopamine receptor binding+++GO:0036312///phosphatidylinositol 3-kinase regulatory subunit binding+++GO:0044877///protei…	molecular_function	binding+++catalytic activity
13434	'Trdmt1'	mRNA	GO:0003723///RNA binding+++GO:0008168///methyltransferase activity+++GO:0008175///tRNA methyltransferase activity+++GO:0016428///tRNA (cytosine-5-)-methyltransferase activity+++GO:0016740///transferase activity	molecular_function	binding+++catalytic activity
13435	'Dnmt3a'	mRNA	GO:0000978///RNA polymerase II proximal promoter sequence-specific DNA binding+++GO:0003677///DNA binding+++GO:0003682///chromatin binding+++GO:0003886///DNA (cytosine-5-)-methyltransferase activity+++GO:0005515///protein binding+++GO:0008134///transcription factor binding+++GO:0008168///methyltransferase activity+++GO:0009008///DNA-methyltransferase activity+++GO:0016740///transferase activity++…	molecular_function	binding+++catalytic activity
13436	'Dnmt3b'	mRNA	GO:0003677///DNA binding+++GO:0003682///chromatin binding+++GO:0003714///transcription corepressor activity+++GO:0003886///DNA (cytosine-5-)-methyltransferase activity+++GO:0005515///protein binding+++GO:0008168///methyltransferase activity+++GO:0009008///DNA-methyltransferase activity+++GO:0016740///transferase activity+++GO:0042826///histone deacetylase binding+++GO:0046872///metal ion binding+…	molecular_function	binding+++transcription regulator activity+++catalytic activity
13437	'Dnpep'	mRNA	GO:0004177///aminopeptidase activity+++GO:0008233///peptidase activity+++GO:0008237///metallopeptidase activity+++GO:0008270///zinc ion binding+++GO:0016787///hydrolase activity+++GO:0042802///identical protein binding+++GO:0046872///metal ion binding+++GO:0070006///metalloaminopeptidase activity	molecular_function	catalytic activity+++binding
13447	'Doc2b'	mRNA	GO:0005509///calcium ion binding+++GO:0005515///protein binding+++GO:0005544///calcium-dependent phospholipid binding+++GO:0019905///syntaxin binding+++GO:0046872///metal ion binding	molecular_function	binding
13448	'Dok1'	mRNA	GO:0005515///protein binding	molecular_function	binding
13449	'Dok2'	mRNA	GO:0005068///transmembrane receptor protein tyrosine kinase adaptor activity+++GO:0005515///protein binding	molecular_function	binding
13476	'Reep5'	mRNA	GO:0005515///protein binding	molecular_function	binding
13483	'Dpp6'	mRNA	GO:0005515///protein binding+++GO:0008236///serine-type peptidase activity+++GO:0008239///dipeptidyl-peptidase activity+++GO:0015459///potassium channel regulator activity	molecular_function	binding+++catalytic activity+++molecular function regulator
13487	'Slc26a3'	mRNA	GO:0005515///protein binding+++GO:0008271///secondary active sulfate transmembrane transporter activity+++GO:0015106///bicarbonate transmembrane transporter activity+++GO:0015108///chloride transmembrane transporter activity+++GO:0015116///sulfate transmembrane transporter activity+++GO:0015297///antiporter activity+++GO:0015301///anion:anion antiporter activity+++GO:0019531///oxalate transmembra…	molecular_function	binding+++transporter activity
13488	'Drd1'	mRNA	GO:0001588///dopamine neurotransmitter receptor activity, coupled via Gs+++GO:0001965///G-protein alpha-subunit binding+++GO:0004930///G protein-coupled receptor activity+++GO:0004935///adrenergic receptor activity+++GO:0004952///dopamine neurotransmitter receptor activity+++GO:0005102///signaling receptor binding+++GO:0005515///protein binding+++GO:0008144///drug binding+++GO:0019903///protein p…	molecular_function	molecular transducer activity+++binding
13489	'Drd2'	mRNA	GO:0001591///dopamine neurotransmitter receptor activity, coupled via Gi/Go+++GO:0004930///G protein-coupled receptor activity+++GO:0004935///adrenergic receptor activity+++GO:0004952///dopamine neurotransmitter receptor activity+++GO:0005102///signaling receptor binding+++GO:0005515///protein binding+++GO:0008144///drug binding+++GO:0035240///dopamine binding+++GO:0035255///ionotropic glutamate …	molecular_function	molecular transducer activity+++binding
13494	'Drg1'	mRNA	GO:0000166///nucleotide binding+++GO:0003924///GTPase activity+++GO:0005515///protein binding+++GO:0005525///GTP binding+++GO:0008017///microtubule binding+++GO:0016787///hydrolase activity+++GO:0030955///potassium ion binding+++GO:0042802///identical protein binding+++GO:0046872///metal ion binding	molecular_function	binding+++catalytic activity
13495	'Drg2'	mRNA	GO:0000166///nucleotide binding+++GO:0003723///RNA binding+++GO:0003924///GTPase activity+++GO:0005525///GTP binding+++GO:0016787///hydrolase activity+++GO:0046872///metal ion binding	molecular_function	binding+++catalytic activity
13496	'Arid3a'	mRNA	GO:0000977///RNA polymerase II regulatory region sequence-specific DNA binding+++GO:0001228///DNA-binding transcription activator activity, RNA polymerase II-specific+++GO:0003677///DNA binding+++GO:0003682///chromatin binding+++GO:0003700///DNA-binding transcription factor activity+++GO:0005515///protein binding+++GO:0042802///identical protein binding	molecular_function	binding+++transcription regulator activity
13497	'Drp2'	mRNA	GO:0005515///protein binding+++GO:0008270///zinc ion binding+++GO:0046872///metal ion binding	molecular_function	binding
13498	'Atn1'	mRNA	GO:0001085///RNA polymerase II transcription factor binding+++GO:0003677///DNA binding+++GO:0003713///transcription coactivator activity+++GO:0003714///transcription corepressor activity+++GO:0005515///protein binding+++GO:0008432///JUN kinase binding+++GO:0019904///protein domain specific binding+++GO:0090729///toxin activity	molecular_function	binding+++transcription regulator activity+++toxin activity
13505	'Dsc1'	mRNA	GO:0005509///calcium ion binding+++GO:0005515///protein binding	molecular_function	binding
13506	'Dsc2'	mRNA	GO:0005509///calcium ion binding+++GO:0046872///metal ion binding	molecular_function	binding
13508	'Dscam'	mRNA	GO:0005515///protein binding+++GO:0098632///cell-cell adhesion mediator activity+++GO:1990782///protein tyrosine kinase binding+++GO:1990890///netrin receptor binding	molecular_function	binding
13511	'Dsg2'	mRNA	GO:0005509///calcium ion binding+++GO:0046872///metal ion binding+++GO:0050839///cell adhesion molecule binding	molecular_function	binding
13512	'Dsg3'	mRNA	GO:0005509///calcium ion binding+++GO:0046872///metal ion binding	molecular_function	binding
13518	'Dst'	mRNA	GO:0003779///actin binding+++GO:0005198///structural molecule activity+++GO:0005509///calcium ion binding+++GO:0005515///protein binding+++GO:0008017///microtubule binding+++GO:0008092///cytoskeletal protein binding+++GO:0042803///protein homodimerization activity+++GO:0046872///metal ion binding+++GO:0051010///microtubule plus-end binding	molecular_function	binding+++structural molecule activity
13522	'Adam28'	mRNA	GO:0004222///metalloendopeptidase activity+++GO:0008233///peptidase activity+++GO:0008237///metallopeptidase activity+++GO:0016787///hydrolase activity+++GO:0046872///metal ion binding	molecular_function	catalytic activity+++binding
13526	'Adam24'	mRNA	GO:0004222///metalloendopeptidase activity+++GO:0005178///integrin binding+++GO:0008233///peptidase activity+++GO:0008237///metallopeptidase activity+++GO:0016787///hydrolase activity+++GO:0046872///metal ion binding	molecular_function	catalytic activity+++binding
13527	'Dtna'	mRNA	GO:0005515///protein binding+++GO:0008270///zinc ion binding+++GO:0030165///PDZ domain binding+++GO:0046872///metal ion binding	molecular_function	binding
13528	'Dtnb'	mRNA	GO:0005515///protein binding+++GO:0008270///zinc ion binding+++GO:0046872///metal ion binding	molecular_function	binding
13543	'Dvl2'	mRNA	GO:0005109///frizzled binding+++GO:0005515///protein binding+++GO:0019901///protein kinase binding+++GO:0019904///protein domain specific binding+++GO:0030674///protein binding, bridging+++GO:0042802///identical protein binding+++GO:0043621///protein self-association+++GO:0048365///Rac GTPase binding	molecular_function	binding
13544	'Dvl3'	mRNA	GO:0002020///protease binding+++GO:0005102///signaling receptor binding+++GO:0005109///frizzled binding+++GO:0005515///protein binding+++GO:0008013///beta-catenin binding+++GO:0030674///protein binding, bridging+++GO:0048365///Rac GTPase binding	molecular_function	binding
13548	'Dyrk1a'	mRNA	GO:0000166///nucleotide binding+++GO:0003713///transcription coactivator activity+++GO:0003779///actin binding+++GO:0004672///protein kinase activity+++GO:0004674///protein serine/threonine kinase activity+++GO:0004712///protein serine/threonine/tyrosine kinase activity+++GO:0004713///protein tyrosine kinase activity+++GO:0004715///non-membrane spanning protein tyrosine kinase activity+++GO:00055…	molecular_function	binding+++transcription regulator activity+++catalytic activity
13549	'Dyrk1b'	mRNA	GO:0000166///nucleotide binding+++GO:0003713///transcription coactivator activity+++GO:0004672///protein kinase activity+++GO:0004674///protein serine/threonine kinase activity+++GO:0004712///protein serine/threonine/tyrosine kinase activity+++GO:0004713///protein tyrosine kinase activity+++GO:0005524///ATP binding+++GO:0016301///kinase activity+++GO:0016740///transferase activity	molecular_function	binding+++transcription regulator activity+++catalytic activity
13555	'E2f1'	mRNA	GO:0000976///transcription regulatory region sequence-specific DNA binding+++GO:0000981///DNA-binding transcription factor activity, RNA polymerase II-specific+++GO:0000987///proximal promoter sequence-specific DNA binding+++GO:0001216///bacterial-type RNA polymerase transcriptional activator activity, sequence-specific DNA binding+++GO:0003677///DNA binding+++GO:0003700///DNA-binding transcripti…	molecular_function	binding+++transcription regulator activity
13557	'E2f3'	mRNA	GO:0000977///RNA polymerase II regulatory region sequence-specific DNA binding+++GO:0000981///DNA-binding transcription factor activity, RNA polymerase II-specific+++GO:0000987///proximal promoter sequence-specific DNA binding+++GO:0001216///bacterial-type RNA polymerase transcriptional activator activity, sequence-specific DNA binding+++GO:0001228///DNA-binding transcription activator activity, …	molecular_function	binding+++transcription regulator activity
13559	'E2f5'	mRNA	GO:0000981///DNA-binding transcription factor activity, RNA polymerase II-specific+++GO:0001216///bacterial-type RNA polymerase transcriptional activator activity, sequence-specific DNA binding+++GO:0003677///DNA binding+++GO:0003700///DNA-binding transcription factor activity+++GO:0005515///protein binding+++GO:0008134///transcription factor binding+++GO:0043565///sequence-specific DNA binding++…	molecular_function	transcription regulator activity+++binding
13560	'E4f1'	mRNA	GO:0000977///RNA polymerase II regulatory region sequence-specific DNA binding+++GO:0001227///DNA-binding transcription repressor activity, RNA polymerase II-specific+++GO:0003676///nucleic acid binding+++GO:0003677///DNA binding+++GO:0005515///protein binding+++GO:0016740///transferase activity+++GO:0035497///cAMP response element binding+++GO:0046872///metal ion binding	molecular_function	binding+++transcription regulator activity+++catalytic activity
13586	'Ear1'	mRNA	GO:0000166///nucleotide binding+++GO:0003676///nucleic acid binding+++GO:0004518///nuclease activity+++GO:0004519///endonuclease activity+++GO:0004540///ribonuclease activity+++GO:0004672///protein kinase activity+++GO:0004674///protein serine/threonine kinase activity+++GO:0004709///MAP kinase kinase kinase activity+++GO:0005515///protein binding+++GO:0005524///ATP binding+++GO:0008179///adenyla…	molecular_function	binding+++catalytic activity+++molecular function regulator
13591	'Ebf1'	mRNA	GO:0000978///RNA polymerase II proximal promoter sequence-specific DNA binding+++GO:0001228///DNA-binding transcription activator activity, RNA polymerase II-specific+++GO:0003677///DNA binding+++GO:0003700///DNA-binding transcription factor activity+++GO:0005515///protein binding+++GO:0046872///metal ion binding+++GO:0046983///protein dimerization activity+++GO:0070742///C2H2 zinc finger domain …	molecular_function	binding+++transcription regulator activity
13592	'Ebf2'	mRNA	GO:0000978///RNA polymerase II proximal promoter sequence-specific DNA binding+++GO:0001228///DNA-binding transcription activator activity, RNA polymerase II-specific+++GO:0003677///DNA binding+++GO:0003682///chromatin binding+++GO:0003700///DNA-binding transcription factor activity+++GO:0005515///protein binding+++GO:0046872///metal ion binding+++GO:0046983///protein dimerization activity	molecular_function	binding+++transcription regulator activity
13593	'Ebf3'	mRNA	GO:0000978///RNA polymerase II proximal promoter sequence-specific DNA binding+++GO:0001228///DNA-binding transcription activator activity, RNA polymerase II-specific+++GO:0003677///DNA binding+++GO:0003700///DNA-binding transcription factor activity+++GO:0005515///protein binding+++GO:0046872///metal ion binding+++GO:0046983///protein dimerization activity	molecular_function	binding+++transcription regulator activity
13614	'Edn1'	mRNA	GO:0005102///signaling receptor binding+++GO:0005125///cytokine activity+++GO:0005179///hormone activity+++GO:0005515///protein binding+++GO:0031707///endothelin A receptor binding+++GO:0031708///endothelin B receptor binding	molecular_function	binding+++molecular function regulator
13617	'Ednra'	mRNA	GO:0004713///protein tyrosine kinase activity+++GO:0004930///G protein-coupled receptor activity+++GO:0004962///endothelin receptor activity+++GO:0005515///protein binding	molecular_function	catalytic activity+++molecular transducer activity+++binding
13618	'Ednrb'	mRNA	GO:0004930///G protein-coupled receptor activity+++GO:0004962///endothelin receptor activity+++GO:0005515///protein binding+++GO:0017046///peptide hormone binding+++GO:0031702///type 1 angiotensin receptor binding	molecular_function	molecular transducer activity+++binding
13626	'Eed'	mRNA	GO:0000978///RNA polymerase II proximal promoter sequence-specific DNA binding+++GO:0003682///chromatin binding+++GO:0005515///protein binding+++GO:0031491///nucleosome binding+++GO:0042054///histone methyltransferase activity+++GO:0042802///identical protein binding+++GO:0046976///histone methyltransferase activity (H3-K27 specific)	molecular_function	binding+++catalytic activity
13628	'Eef1a2'	mRNA	GO:0000166///nucleotide binding+++GO:0003746///translation elongation factor activity+++GO:0003924///GTPase activity+++GO:0005525///GTP binding+++GO:0019901///protein kinase binding	molecular_function	binding+++catalytic activity
13631	'Eef2k'	mRNA	GO:0000166///nucleotide binding+++GO:0004674///protein serine/threonine kinase activity+++GO:0004686///elongation factor-2 kinase activity+++GO:0005509///calcium ion binding+++GO:0005516///calmodulin binding+++GO:0005524///ATP binding+++GO:0008135///translation factor activity, RNA binding+++GO:0016301///kinase activity+++GO:0016740///transferase activity	molecular_function	binding+++catalytic activity
13636	'Efna1'	mRNA	GO:0000166///nucleotide binding+++GO:0003746///translation elongation factor activity+++GO:0003924///GTPase activity+++GO:0005515///protein binding+++GO:0005525///GTP binding+++GO:0043022///ribosome binding+++GO:0046875///ephrin receptor binding	molecular_function	binding+++catalytic activity
13640	'Efna5'	mRNA	GO:0005169///neurotrophin TRKB receptor binding+++GO:0005515///protein binding+++GO:0045499///chemorepellent activity+++GO:0046875///ephrin receptor binding	molecular_function	binding+++molecular function regulator
13641	'Efnb1'	mRNA	GO:0005515///protein binding+++GO:0046875///ephrin receptor binding	molecular_function	binding
13642	'Efnb2'	mRNA	GO:0005102///signaling receptor binding+++GO:0005515///protein binding+++GO:0046875///ephrin receptor binding	molecular_function	binding
13643	'Efnb3'	mRNA	GO:0005515///protein binding+++GO:0046875///ephrin receptor binding	molecular_function	binding
13645	'Egf'	mRNA	GO:0005088///Ras guanyl-nucleotide exchange factor activity+++GO:0005154///epidermal growth factor receptor binding+++GO:0005509///calcium ion binding+++GO:0005515///protein binding+++GO:0008083///growth factor activity+++GO:0017147///Wnt-protein binding+++GO:0042813///Wnt-activated receptor activity	molecular_function	binding+++molecular function regulator+++molecular transducer activity
13649	'Egfr'	mRNA	GO:0000166///nucleotide binding+++GO:0003682///chromatin binding+++GO:0004672///protein kinase activity+++GO:0004713///protein tyrosine kinase activity+++GO:0004714///transmembrane receptor protein tyrosine kinase activity+++GO:0004888///transmembrane signaling receptor activity+++GO:0005006///epidermal growth factor-activated receptor activity+++GO:0005102///signaling receptor binding+++GO:00051…	molecular_function	binding+++catalytic activity+++molecular transducer activity+++molecular function regulator
13655	'Egr3'	mRNA	GO:0000976///transcription regulatory region sequence-specific DNA binding+++GO:0000981///DNA-binding transcription factor activity, RNA polymerase II-specific+++GO:0001228///DNA-binding transcription activator activity, RNA polymerase II-specific+++GO:0003676///nucleic acid binding+++GO:0003677///DNA binding+++GO:0043565///sequence-specific DNA binding+++GO:0044212///transcription regulatory reg…	molecular_function	binding+++transcription regulator activity
13656	'Egr4'	mRNA	GO:0000976///transcription regulatory region sequence-specific DNA binding+++GO:0000977///RNA polymerase II regulatory region sequence-specific DNA binding+++GO:0000981///DNA-binding transcription factor activity, RNA polymerase II-specific+++GO:0001228///DNA-binding transcription activator activity, RNA polymerase II-specific+++GO:0003676///nucleic acid binding+++GO:0003677///DNA binding+++GO:00…	molecular_function	binding+++transcription regulator activity
13660	'Ehd1'	mRNA	GO:0000166///nucleotide binding+++GO:0005509///calcium ion binding+++GO:0005515///protein binding+++GO:0005524///ATP binding+++GO:0005525///GTP binding+++GO:0017137///Rab GTPase binding+++GO:0042802///identical protein binding+++GO:0046872///metal ion binding	molecular_function	binding
13661	'Ehf'	mRNA	GO:0000978///RNA polymerase II proximal promoter sequence-specific DNA binding+++GO:0000981///DNA-binding transcription factor activity, RNA polymerase II-specific+++GO:0001228///DNA-binding transcription activator activity, RNA polymerase II-specific+++GO:0003677///DNA binding+++GO:0003700///DNA-binding transcription factor activity+++GO:0043565///sequence-specific DNA binding	molecular_function	binding+++transcription regulator activity
13665	'Eif2s1'	mRNA	GO:0000049///tRNA binding+++GO:0003676///nucleic acid binding+++GO:0003723///RNA binding+++GO:0003743///translation initiation factor activity+++GO:0005515///protein binding+++GO:0043022///ribosome binding	molecular_function	binding
13666	'Eif2ak3'	mRNA	GO:0000166///nucleotide binding+++GO:0003743///translation initiation factor activity+++GO:0004672///protein kinase activity+++GO:0004674///protein serine/threonine kinase activity+++GO:0004694///eukaryotic translation initiation factor 2alpha kinase activity+++GO:0005515///protein binding+++GO:0005524///ATP binding+++GO:0016301///kinase activity+++GO:0016740///transferase activity+++GO:0019899//…	molecular_function	binding+++catalytic activity+++translation regulator activity
13669	'Eif3a'	mRNA	GO:0003723///RNA binding+++GO:0003729///mRNA binding+++GO:0003743///translation initiation factor activity+++GO:0005515///protein binding+++GO:0030971///receptor tyrosine kinase binding	molecular_function	binding
13681	'Eif4a1'	mRNA	GO:0000166///nucleotide binding+++GO:0003676///nucleic acid binding+++GO:0003723///RNA binding+++GO:0003724///RNA helicase activity+++GO:0003725///double-stranded RNA binding+++GO:0003743///translation initiation factor activity+++GO:0004386///helicase activity+++GO:0005515///protein binding+++GO:0005524///ATP binding+++GO:0016787///hydrolase activity	molecular_function	binding+++catalytic activity
13684	'Eif4e'	mRNA	GO:0000340///RNA 7-methylguanosine cap binding+++GO:0003723///RNA binding+++GO:0003743///translation initiation factor activity+++GO:0005515///protein binding+++GO:0019899///enzyme binding+++GO:0031370///eukaryotic initiation factor 4G binding+++GO:0045182///translation regulator activity+++GO:0070491///repressing transcription factor binding	molecular_function	binding+++translation regulator activity
13688	'Eif4ebp2'	mRNA	GO:0005515///protein binding+++GO:0008190///eukaryotic initiation factor 4E binding+++GO:0030371///translation repressor activity	molecular_function	binding+++translation regulator activity
13709	'Elf1'	mRNA	GO:0000978///RNA polymerase II proximal promoter sequence-specific DNA binding+++GO:0000981///DNA-binding transcription factor activity, RNA polymerase II-specific+++GO:0001228///DNA-binding transcription activator activity, RNA polymerase II-specific+++GO:0003677///DNA binding+++GO:0003700///DNA-binding transcription factor activity+++GO:0043565///sequence-specific DNA binding	molecular_function	binding+++transcription regulator activity
13710	'Elf3'	mRNA	GO:0000978///RNA polymerase II proximal promoter sequence-specific DNA binding+++GO:0000981///DNA-binding transcription factor activity, RNA polymerase II-specific+++GO:0001228///DNA-binding transcription activator activity, RNA polymerase II-specific+++GO:0003677///DNA binding+++GO:0003700///DNA-binding transcription factor activity+++GO:0003713///transcription coactivator activity+++GO:0043565/…	molecular_function	binding+++transcription regulator activity
13711	'Elf5'	mRNA	GO:0000977///RNA polymerase II regulatory region sequence-specific DNA binding+++GO:0000981///DNA-binding transcription factor activity, RNA polymerase II-specific+++GO:0001228///DNA-binding transcription activator activity, RNA polymerase II-specific+++GO:0003677///DNA binding+++GO:0003700///DNA-binding transcription factor activity+++GO:0043565///sequence-specific DNA binding	molecular_function	binding+++transcription regulator activity
13712	'Elk1'	mRNA	GO:0000978///RNA polymerase II proximal promoter sequence-specific DNA binding+++GO:0000981///DNA-binding transcription factor activity, RNA polymerase II-specific+++GO:0001085///RNA polymerase II transcription factor binding+++GO:0001228///DNA-binding transcription activator activity, RNA polymerase II-specific+++GO:0003677///DNA binding+++GO:0003682///chromatin binding+++GO:0003690///double-str…	molecular_function	binding+++transcription regulator activity
13713	'Elk3'	mRNA	GO:0000978///RNA polymerase II proximal promoter sequence-specific DNA binding+++GO:0000981///DNA-binding transcription factor activity, RNA polymerase II-specific+++GO:0001227///DNA-binding transcription repressor activity, RNA polymerase II-specific+++GO:0001228///DNA-binding transcription activator activity, RNA polymerase II-specific+++GO:0003677///DNA binding+++GO:0003700///DNA-binding trans…	molecular_function	binding+++transcription regulator activity
13714	'Elk4'	mRNA	GO:0000978///RNA polymerase II proximal promoter sequence-specific DNA binding+++GO:0000981///DNA-binding transcription factor activity, RNA polymerase II-specific+++GO:0001228///DNA-binding transcription activator activity, RNA polymerase II-specific+++GO:0003677///DNA binding+++GO:0003682///chromatin binding+++GO:0003700///DNA-binding transcription factor activity+++GO:0043565///sequence-specif…	molecular_function	binding+++transcription regulator activity
13717	'Eln'	mRNA	GO:0005201///extracellular matrix structural constituent+++GO:0005515///protein binding+++GO:0030023///extracellular matrix constituent conferring elasticity+++GO:0050840///extracellular matrix binding	molecular_function	structural molecule activity+++binding
13728	'Mark2'	mRNA	GO:0000166///nucleotide binding+++GO:0000287///magnesium ion binding+++GO:0004672///protein kinase activity+++GO:0004674///protein serine/threonine kinase activity+++GO:0005524///ATP binding+++GO:0008289///lipid binding+++GO:0016301///kinase activity+++GO:0016740///transferase activity+++GO:0046872///metal ion binding+++GO:0047485///protein N-terminus binding+++GO:0048156///tau protein binding+++…	molecular_function	binding+++catalytic activity
13731	'Emp2'	mRNA	GO:0005178///integrin binding+++GO:0019900///kinase binding+++GO:0019901///protein kinase binding	molecular_function	binding
13796	'Emx1'	mRNA	GO:0000978///RNA polymerase II proximal promoter sequence-specific DNA binding+++GO:0001162///RNA polymerase II intronic transcription regulatory region sequence-specific DNA binding+++GO:0001227///DNA-binding transcription repressor activity, RNA polymerase II-specific+++GO:0003677///DNA binding+++GO:0005515///protein binding+++GO:0043565///sequence-specific DNA binding	molecular_function	binding+++transcription regulator activity
13800	'Enah'	mRNA	GO:0003779///actin binding+++GO:0005515///protein binding+++GO:0005522///profilin binding+++GO:0017124///SH3 domain binding+++GO:0050699///WW domain binding	molecular_function	binding
13803	'Enc1'	mRNA	GO:0003779///actin binding	molecular_function	binding
13805	'Eng'	mRNA	GO:0005024///transforming growth factor beta-activated receptor activity+++GO:0005114///type II transforming growth factor beta receptor binding+++GO:0005515///protein binding+++GO:0005534///galactose binding+++GO:0005539///glycosaminoglycan binding+++GO:0034713///type I transforming growth factor beta receptor binding+++GO:0036122///BMP binding+++GO:0042802///identical protein binding+++GO:00428…	molecular_function	molecular transducer activity+++catalytic activity+++binding
13806	'Eno1'	mRNA	GO:0000287///magnesium ion binding+++GO:0000977///RNA polymerase II regulatory region sequence-specific DNA binding+++GO:0001227///DNA-binding transcription repressor activity, RNA polymerase II-specific+++GO:0003723///RNA binding+++GO:0004634///phosphopyruvate hydratase activity+++GO:0005515///protein binding+++GO:0019899///enzyme binding+++GO:0031072///heat shock protein binding+++GO:0042802///…	molecular_function	binding+++transcription regulator activity+++catalytic activity
13807	'Eno2'	mRNA	GO:0000287///magnesium ion binding+++GO:0004634///phosphopyruvate hydratase activity+++GO:0016829///lyase activity+++GO:0019899///enzyme binding+++GO:0042802///identical protein binding+++GO:0044877///protein-containing complex binding+++GO:0046872///metal ion binding+++GO:0046982///protein heterodimerization activity	molecular_function	binding+++catalytic activity
13819	'Epas1'	mRNA	GO:0000978///RNA polymerase II proximal promoter sequence-specific DNA binding+++GO:0000981///DNA-binding transcription factor activity, RNA polymerase II-specific+++GO:0000987///proximal promoter sequence-specific DNA binding+++GO:0001228///DNA-binding transcription activator activity, RNA polymerase II-specific+++GO:0003677///DNA binding+++GO:0003700///DNA-binding transcription factor activity+…	molecular_function	binding+++transcription regulator activity
13821	'Epb41l1'	mRNA	GO:0003779///actin binding+++GO:0005102///signaling receptor binding+++GO:0005198///structural molecule activity+++GO:0005515///protein binding+++GO:0008092///cytoskeletal protein binding	molecular_function	binding+++structural molecule activity
13823	'Epb41l3'	mRNA	GO:0003779///actin binding+++GO:0005198///structural molecule activity+++GO:0005200///structural constituent of cytoskeleton+++GO:0008092///cytoskeletal protein binding+++GO:0106006///microtubule cortical anchor activity	molecular_function	binding+++structural molecule activity
13836	'Epha2'	mRNA	GO:0000166///nucleotide binding+++GO:0004672///protein kinase activity+++GO:0004713///protein tyrosine kinase activity+++GO:0004714///transmembrane receptor protein tyrosine kinase activity+++GO:0005003///ephrin receptor activity+++GO:0005005///transmembrane-ephrin receptor activity+++GO:0005515///protein binding+++GO:0005524///ATP binding+++GO:0016301///kinase activity+++GO:0016740///transferase…	molecular_function	binding+++catalytic activity+++molecular transducer activity
13837	'Epha3'	mRNA	GO:0000166///nucleotide binding+++GO:0004672///protein kinase activity+++GO:0004713///protein tyrosine kinase activity+++GO:0004714///transmembrane receptor protein tyrosine kinase activity+++GO:0005003///ephrin receptor activity+++GO:0005004///GPI-linked ephrin receptor activity+++GO:0005005///transmembrane-ephrin receptor activity+++GO:0005515///protein binding+++GO:0005524///ATP binding+++GO:0…	molecular_function	binding+++catalytic activity+++molecular transducer activity
13838	'Epha4'	mRNA	GO:0000166///nucleotide binding+++GO:0004672///protein kinase activity+++GO:0004713///protein tyrosine kinase activity+++GO:0004714///transmembrane receptor protein tyrosine kinase activity+++GO:0005003///ephrin receptor activity+++GO:0005004///GPI-linked ephrin receptor activity+++GO:0005005///transmembrane-ephrin receptor activity+++GO:0005515///protein binding+++GO:0005524///ATP binding+++GO:0…	molecular_function	binding+++catalytic activity+++molecular transducer activity
13839	'Epha5'	mRNA	GO:0000166///nucleotide binding+++GO:0004672///protein kinase activity+++GO:0004713///protein tyrosine kinase activity+++GO:0004714///transmembrane receptor protein tyrosine kinase activity+++GO:0005003///ephrin receptor activity+++GO:0005004///GPI-linked ephrin receptor activity+++GO:0005005///transmembrane-ephrin receptor activity+++GO:0005515///protein binding+++GO:0005524///ATP binding+++GO:0…	molecular_function	binding+++catalytic activity+++molecular transducer activity
13840	'Epha6'	mRNA	GO:0000166///nucleotide binding+++GO:0004672///protein kinase activity+++GO:0004713///protein tyrosine kinase activity+++GO:0004714///transmembrane receptor protein tyrosine kinase activity+++GO:0005003///ephrin receptor activity+++GO:0005005///transmembrane-ephrin receptor activity+++GO:0005524///ATP binding+++GO:0016301///kinase activity+++GO:0016740///transferase activity	molecular_function	binding+++catalytic activity+++molecular transducer activity
13842	'Epha8'	mRNA	GO:0000166///nucleotide binding+++GO:0004672///protein kinase activity+++GO:0004713///protein tyrosine kinase activity+++GO:0004714///transmembrane receptor protein tyrosine kinase activity+++GO:0005003///ephrin receptor activity+++GO:0005004///GPI-linked ephrin receptor activity+++GO:0005005///transmembrane-ephrin receptor activity+++GO:0005515///protein binding+++GO:0005524///ATP binding+++GO:0…	molecular_function	binding+++catalytic activity+++molecular transducer activity
13844	'Ephb2'	mRNA	GO:0000166///nucleotide binding+++GO:0001540///amyloid-beta binding+++GO:0004672///protein kinase activity+++GO:0004713///protein tyrosine kinase activity+++GO:0004714///transmembrane receptor protein tyrosine kinase activity+++GO:0005003///ephrin receptor activity+++GO:0005005///transmembrane-ephrin receptor activity+++GO:0005102///signaling receptor binding+++GO:0005515///protein binding+++GO:0…	molecular_function	binding+++catalytic activity+++molecular transducer activity
13846	'Ephb4'	mRNA	GO:0000166///nucleotide binding+++GO:0004672///protein kinase activity+++GO:0004713///protein tyrosine kinase activity+++GO:0004714///transmembrane receptor protein tyrosine kinase activity+++GO:0005003///ephrin receptor activity+++GO:0005515///protein binding+++GO:0005524///ATP binding+++GO:0016301///kinase activity+++GO:0016740///transferase activity	molecular_function	binding+++catalytic activity+++molecular transducer activity
13854	'Epn1'	mRNA	GO:0005543///phospholipid binding+++GO:0008134///transcription factor binding+++GO:0008289///lipid binding+++GO:0030276///clathrin binding+++GO:0035615///clathrin adaptor activity+++GO:0044325///ion channel binding	molecular_function	binding+++cargo receptor activity
13857	'Epor'	mRNA	GO:0004888///transmembrane signaling receptor activity+++GO:0004896///cytokine receptor activity+++GO:0004900///erythropoietin receptor activity+++GO:0005515///protein binding+++GO:0042802///identical protein binding	molecular_function	molecular transducer activity+++binding
13858	'Eps15'	mRNA	GO:0005509///calcium ion binding+++GO:0005515///protein binding+++GO:0017124///SH3 domain binding+++GO:0031593///polyubiquitin modification-dependent protein binding+++GO:0042802///identical protein binding+++GO:0046872///metal ion binding	molecular_function	binding
13859	'Eps15l1'	mRNA	GO:0005509///calcium ion binding+++GO:0005515///protein binding+++GO:0046872///metal ion binding	molecular_function	binding
13860	'Eps8'	mRNA	GO:0003779///actin binding+++GO:0005515///protein binding+++GO:0030676///Rac guanyl-nucleotide exchange factor activity+++GO:0035591///signaling adaptor activity+++GO:0048365///Rac GTPase binding	molecular_function	binding+++molecular function regulator
13861	'Epx'	mRNA	GO:0004601///peroxidase activity+++GO:0016491///oxidoreductase activity+++GO:0020037///heme binding+++GO:0046872///metal ion binding	molecular_function	catalytic activity+++antioxidant activity+++binding
13866	'Erbb2'	mRNA	GO:0000166///nucleotide binding+++GO:0001042///RNA polymerase I core binding+++GO:0004672///protein kinase activity+++GO:0004713///protein tyrosine kinase activity+++GO:0004714///transmembrane receptor protein tyrosine kinase activity+++GO:0004888///transmembrane signaling receptor activity+++GO:0005515///protein binding+++GO:0005524///ATP binding+++GO:0008022///protein C-terminus binding+++GO:00…	molecular_function	binding+++catalytic activity+++molecular transducer activity
13869	'Erbb4'	mRNA	GO:0000166///nucleotide binding+++GO:0000976///transcription regulatory region sequence-specific DNA binding+++GO:0004672///protein kinase activity+++GO:0004713///protein tyrosine kinase activity+++GO:0004714///transmembrane receptor protein tyrosine kinase activity+++GO:0005154///epidermal growth factor receptor binding+++GO:0005515///protein binding+++GO:0005524///ATP binding+++GO:0016301///kin…	molecular_function	binding+++catalytic activity+++molecular transducer activity
13871	'Ercc2'	mRNA	GO:0000166///nucleotide binding+++GO:0003676///nucleic acid binding+++GO:0003677///DNA binding+++GO:0003678///DNA helicase activity+++GO:0003684///damaged DNA binding+++GO:0004386///helicase activity+++GO:0004672///protein kinase activity+++GO:0005524///ATP binding+++GO:0008022///protein C-terminus binding+++GO:0008094///DNA-dependent ATPase activity+++GO:0008353///RNA polymerase II CTD heptapept…	molecular_function	binding+++catalytic activity
13876	'Erg'	mRNA	GO:0000978///RNA polymerase II proximal promoter sequence-specific DNA binding+++GO:0000981///DNA-binding transcription factor activity, RNA polymerase II-specific+++GO:0001228///DNA-binding transcription activator activity, RNA polymerase II-specific+++GO:0003677///DNA binding+++GO:0003682///chromatin binding+++GO:0003700///DNA-binding transcription factor activity+++GO:0005515///protein binding…	molecular_function	binding+++transcription regulator activity
13984	'Esx1'	mRNA	GO:0000977///RNA polymerase II regulatory region sequence-specific DNA binding+++GO:0000981///DNA-binding transcription factor activity, RNA polymerase II-specific+++GO:0003677///DNA binding+++GO:0043565///sequence-specific DNA binding	molecular_function	binding+++transcription regulator activity
13990	'Smarcad1'	mRNA	GO:0000166///nucleotide binding+++GO:0003677///DNA binding+++GO:0003678///DNA helicase activity+++GO:0003682///chromatin binding+++GO:0004386///helicase activity+++GO:0005524///ATP binding+++GO:0008094///DNA-dependent ATPase activity+++GO:0016787///hydrolase activity	molecular_function	binding+++catalytic activity
13992	'Khdrbs3'	mRNA	GO:0003676///nucleic acid binding+++GO:0003723///RNA binding+++GO:0003727///single-stranded RNA binding+++GO:0003729///mRNA binding+++GO:0017124///SH3 domain binding+++GO:0019904///protein domain specific binding+++GO:0042802///identical protein binding	molecular_function	binding
13998	'Fgd6'	mRNA	GO:0005085///guanyl-nucleotide exchange factor activity+++GO:0005089///Rho guanyl-nucleotide exchange factor activity+++GO:0046872///metal ion binding	molecular_function	binding+++molecular function regulator
14009	'Etv1'	mRNA	GO:0000978///RNA polymerase II proximal promoter sequence-specific DNA binding+++GO:0000981///DNA-binding transcription factor activity, RNA polymerase II-specific+++GO:0001228///DNA-binding transcription activator activity, RNA polymerase II-specific+++GO:0003677///DNA binding+++GO:0003700///DNA-binding transcription factor activity+++GO:0043565///sequence-specific DNA binding	molecular_function	binding+++transcription regulator activity
14011	'Etv6'	mRNA	GO:0000977///RNA polymerase II regulatory region sequence-specific DNA binding+++GO:0000978///RNA polymerase II proximal promoter sequence-specific DNA binding+++GO:0000981///DNA-binding transcription factor activity, RNA polymerase II-specific+++GO:0001227///DNA-binding transcription repressor activity, RNA polymerase II-specific+++GO:0001228///DNA-binding transcription activator activity, RNA p…	molecular_function	binding+++transcription regulator activity
14013	'Mecom'	mRNA	GO:0000977///RNA polymerase II regulatory region sequence-specific DNA binding+++GO:0000978///RNA polymerase II proximal promoter sequence-specific DNA binding+++GO:0001228///DNA-binding transcription activator activity, RNA polymerase II-specific+++GO:0003676///nucleic acid binding+++GO:0003677///DNA binding+++GO:0003700///DNA-binding transcription factor activity+++GO:0005515///protein binding+…	molecular_function	binding+++transcription regulator activity+++catalytic activity
14026	'Evl'	mRNA	GO:0003779///actin binding+++GO:0005515///protein binding+++GO:0005522///profilin binding+++GO:0017124///SH3 domain binding	molecular_function	binding
14029	'Evx2'	mRNA	GO:0003677///DNA binding+++GO:0043565///sequence-specific DNA binding	molecular_function	binding
140475	'Bsnd'	mRNA	GO:0005254///chloride channel activity+++GO:0005515///protein binding+++GO:0017081///chloride channel regulator activity	molecular_function	transporter activity+++binding+++molecular function regulator
140477	'Dmbx1'	mRNA	GO:0000977///RNA polymerase II regulatory region sequence-specific DNA binding+++GO:0001227///DNA-binding transcription repressor activity, RNA polymerase II-specific+++GO:0003677///DNA binding+++GO:0003700///DNA-binding transcription factor activity+++GO:0005515///protein binding+++GO:0042802///identical protein binding+++GO:0043565///sequence-specific DNA binding	molecular_function	binding+++transcription regulator activity
14048	'Eya1'	mRNA	GO:0003723///RNA binding+++GO:0004721///phosphoprotein phosphatase activity+++GO:0004725///protein tyrosine phosphatase activity+++GO:0005515///protein binding+++GO:0016787///hydrolase activity+++GO:0046872///metal ion binding	molecular_function	binding+++catalytic activity
140481	'Man2a2'	mRNA	GO:0003824///catalytic activity+++GO:0004559///alpha-mannosidase activity+++GO:0004572///mannosyl-oligosaccharide 1,3-1,6-alpha-mannosidase activity+++GO:0015923///mannosidase activity+++GO:0016787///hydrolase activity+++GO:0016798///hydrolase activity, acting on glycosyl bonds+++GO:0016799///hydrolase activity, hydrolyzing N-glycosyl compounds+++GO:0030246///carbohydrate binding+++GO:0046872///m…	molecular_function	catalytic activity+++binding
140484	'Pofut1'	mRNA	GO:0008417///fucosyltransferase activity+++GO:0016740///transferase activity+++GO:0016757///transferase activity, transferring glycosyl groups+++GO:0046922///peptide-O-fucosyltransferase activity	molecular_function	catalytic activity
140486	'Igf2bp1'	mRNA	GO:0003676///nucleic acid binding+++GO:0003677///DNA binding+++GO:0003692///left-handed Z-DNA binding+++GO:0003723///RNA binding+++GO:0003729///mRNA binding+++GO:0003730///mRNA 3'-UTR binding+++GO:0005515///protein binding+++GO:0042802///identical protein binding+++GO:0045182///translation regulator activity+++GO:0048027///mRNA 5'-UTR binding	molecular_function	binding+++translation regulator activity
140488	'Igf2bp3'	mRNA	GO:0003676///nucleic acid binding+++GO:0003723///RNA binding+++GO:0003729///mRNA binding+++GO:0003730///mRNA 3'-UTR binding+++GO:0005515///protein binding+++GO:0048027///mRNA 5'-UTR binding	molecular_function	binding
140489	'Bhlhe23'	mRNA	GO:0003677///DNA binding+++GO:0046983///protein dimerization activity	molecular_function	binding
14049	'Eya2'	mRNA	GO:0000287///magnesium ion binding+++GO:0004721///phosphoprotein phosphatase activity+++GO:0004725///protein tyrosine phosphatase activity+++GO:0005515///protein binding+++GO:0008134///transcription factor binding+++GO:0016787///hydrolase activity+++GO:0046872///metal ion binding	molecular_function	binding+++catalytic activity
140492	'Kcnn2'	mRNA	GO:0005216///ion channel activity+++GO:0005515///protein binding+++GO:0005516///calmodulin binding+++GO:0015269///calcium-activated potassium channel activity+++GO:0016286///small conductance calcium-activated potassium channel activity+++GO:0019904///protein domain specific binding+++GO:0042803///protein homodimerization activity+++GO:0051393///alpha-actinin binding	molecular_function	transporter activity+++binding
140497	'Cd300c2'	mRNA	GO:0003674///molecular_function+++GO:0005515///protein binding	molecular_function	molecular_function+++binding
14050	'Eya3'	mRNA	GO:0003682///chromatin binding+++GO:0004721///phosphoprotein phosphatase activity+++GO:0004725///protein tyrosine phosphatase activity+++GO:0005515///protein binding+++GO:0008138///protein tyrosine/serine/threonine phosphatase activity+++GO:0016787///hydrolase activity+++GO:0046872///metal ion binding	molecular_function	binding+++catalytic activity
140500	'Acap3'	mRNA	GO:0005096///GTPase activator activity+++GO:0046872///metal ion binding	molecular_function	molecular function regulator+++binding
14051	'Eya4'	mRNA	GO:0004721///phosphoprotein phosphatase activity+++GO:0004725///protein tyrosine phosphatase activity+++GO:0008134///transcription factor binding+++GO:0016787///hydrolase activity+++GO:0046872///metal ion binding	molecular_function	catalytic activity+++binding
140546	'Eri3'	mRNA	GO:0000175///3'-5'-exoribonuclease activity+++GO:0003676///nucleic acid binding+++GO:0004518///nuclease activity+++GO:0004527///exonuclease activity+++GO:0005515///protein binding+++GO:0016787///hydrolase activity+++GO:0046872///metal ion binding	molecular_function	catalytic activity+++binding
14055	'Ezh1'	mRNA	GO:0003677///DNA binding+++GO:0003682///chromatin binding+++GO:0003714///transcription corepressor activity+++GO:0005515///protein binding+++GO:0008168///methyltransferase activity+++GO:0016740///transferase activity+++GO:0018024///histone-lysine N-methyltransferase activity+++GO:0031493///nucleosomal histone binding+++GO:0046976///histone methyltransferase activity (H3-K27 specific)	molecular_function	binding+++transcription regulator activity+++catalytic activity
140557	'Smc1b'	mRNA	GO:0000166///nucleotide binding+++GO:0003677///DNA binding+++GO:0005515///protein binding+++GO:0005524///ATP binding	molecular_function	binding
140559	'Igsf8'	mRNA	GO:0005515///protein binding	molecular_function	binding
14056	'Ezh2'	mRNA	GO:0000976///transcription regulatory region sequence-specific DNA binding+++GO:0000978///RNA polymerase II proximal promoter sequence-specific DNA binding+++GO:0000979///RNA polymerase II core promoter sequence-specific DNA binding+++GO:0003677///DNA binding+++GO:0003682///chromatin binding+++GO:0003714///transcription corepressor activity+++GO:0003723///RNA binding+++GO:0005515///protein bindin…	molecular_function	binding+++transcription regulator activity+++catalytic activity
140570	'Plxnb2'	mRNA	GO:0005515///protein binding+++GO:0017154///semaphorin receptor activity	molecular_function	binding+++molecular transducer activity
140577	'Ankrd6'	mRNA	GO:0005515///protein binding	molecular_function	binding
140580	'Elmo1'	mRNA	GO:0005085///guanyl-nucleotide exchange factor activity+++GO:0005515///protein binding+++GO:0017124///SH3 domain binding+++GO:0048365///Rac GTPase binding	molecular_function	binding+++molecular function regulator
140630	'Ube4a'	mRNA	GO:0004842///ubiquitin-protein transferase activity+++GO:0016740///transferase activity+++GO:0034450///ubiquitin-ubiquitin ligase activity+++GO:0061630///ubiquitin protein ligase activity	molecular_function	catalytic activity
14067	'F5'	mRNA	GO:0005507///copper ion binding+++GO:0046872///metal ion binding	molecular_function	binding
140703	'Emid1'	mRNA	GO:0005201///extracellular matrix structural constituent+++GO:0005515///protein binding	molecular_function	structural molecule activity+++binding
140743	'Rem2'	mRNA	GO:0000166///nucleotide binding+++GO:0003924///GTPase activity+++GO:0005246///calcium channel regulator activity+++GO:0005525///GTP binding	molecular_function	binding+++catalytic activity+++molecular function regulator
140780	'Bmp2k'	mRNA	GO:0000166///nucleotide binding+++GO:0004672///protein kinase activity+++GO:0004674///protein serine/threonine kinase activity+++GO:0005524///ATP binding+++GO:0016301///kinase activity+++GO:0016740///transferase activity+++GO:0019208///phosphatase regulator activity+++GO:0035612///AP-2 adaptor complex binding	molecular_function	binding+++catalytic activity+++molecular function regulator
140781	'Myh7'	mRNA	GO:0000146///microfilament motor activity+++GO:0000166///nucleotide binding+++GO:0003774///motor activity+++GO:0003779///actin binding+++GO:0005516///calmodulin binding+++GO:0005524///ATP binding+++GO:0016887///ATPase activity+++GO:0030898///actin-dependent ATPase activity+++GO:0042802///identical protein binding+++GO:0044877///protein-containing complex binding+++GO:0051015///actin filament bind…	molecular_function	catalytic activity+++binding
140792	'Colec12'	mRNA	GO:0005044///scavenger receptor activity+++GO:0030169///low-density lipoprotein particle binding+++GO:0030246///carbohydrate binding+++GO:0038023///signaling receptor activity+++GO:0038187///pattern recognition receptor activity+++GO:0046872///metal ion binding	molecular_function	cargo receptor activity+++binding+++molecular transducer activity
14083	'Ptk2'	mRNA	GO:0000166///nucleotide binding+++GO:0003779///actin binding+++GO:0004672///protein kinase activity+++GO:0004713///protein tyrosine kinase activity+++GO:0004715///non-membrane spanning protein tyrosine kinase activity+++GO:0005178///integrin binding+++GO:0005515///protein binding+++GO:0005524///ATP binding+++GO:0008432///JUN kinase binding+++GO:0016301///kinase activity+++GO:0016740///transferase…	molecular_function	binding+++catalytic activity
14084	'Faf1'	mRNA	GO:0005515///protein binding+++GO:0019901///protein kinase binding+++GO:0019904///protein domain specific binding+++GO:0031072///heat shock protein binding+++GO:0031625///ubiquitin protein ligase binding+++GO:0043130///ubiquitin binding+++GO:0051059///NF-kappaB binding	molecular_function	binding
140858	'Wdr5'	mRNA	GO:0005515///protein binding+++GO:0035064///methylated histone binding+++GO:0042393///histone binding+++GO:0042800///histone methyltransferase activity (H3-K4 specific)+++GO:0043995///histone acetyltransferase activity (H4-K5 specific)+++GO:0043996///histone acetyltransferase activity (H4-K8 specific)+++GO:0046972///histone acetyltransferase activity (H4-K16 specific)	molecular_function	binding+++catalytic activity
140859	'Nek8'	mRNA	GO:0000166///nucleotide binding+++GO:0004672///protein kinase activity+++GO:0004674///protein serine/threonine kinase activity+++GO:0005515///protein binding+++GO:0005524///ATP binding+++GO:0016301///kinase activity+++GO:0016740///transferase activity+++GO:0046872///metal ion binding	molecular_function	binding+++catalytic activity
14086	'Fscn1'	mRNA	GO:0003676///nucleic acid binding+++GO:0003779///actin binding+++GO:0004518///nuclease activity+++GO:0004519///endonuclease activity+++GO:0004527///exonuclease activity+++GO:0004528///phosphodiesterase I activity+++GO:0005515///protein binding+++GO:0008144///drug binding+++GO:0008409///5'-3' exonuclease activity+++GO:0016787///hydrolase activity+++GO:0016788///hydrolase activity, acting on ester …	molecular_function	binding+++catalytic activity
140887	'Lnx2'	mRNA	GO:0005515///protein binding+++GO:0030165///PDZ domain binding+++GO:0042802///identical protein binding+++GO:0046872///metal ion binding	molecular_function	binding
140904	'Caln1'	mRNA	GO:0005509///calcium ion binding+++GO:0046872///metal ion binding	molecular_function	binding
140917	'Dclre1b'	mRNA	GO:0003684///damaged DNA binding+++GO:0004518///nuclease activity+++GO:0004527///exonuclease activity+++GO:0005515///protein binding+++GO:0008409///5'-3' exonuclease activity+++GO:0016787///hydrolase activity+++GO:0035312///5'-3' exodeoxyribonuclease activity+++GO:0042803///protein homodimerization activity+++GO:0044877///protein-containing complex binding	molecular_function	binding+++catalytic activity
14104	'Fasn'	mRNA	GO:0003824///catalytic activity+++GO:0004312///fatty acid synthase activity+++GO:0004313///[acyl-carrier-protein] S-acetyltransferase activity+++GO:0004314///[acyl-carrier-protein] S-malonyltransferase activity+++GO:0004315///3-oxoacyl-[acyl-carrier-protein] synthase activity+++GO:0004316///3-oxoacyl-[acyl-carrier-protein] reductase (NADPH) activity+++GO:0004317///3-hydroxypalmitoyl-[acyl-carrier…	molecular_function	catalytic activity+++binding
14106	'Foxh1'	mRNA	GO:0000976///transcription regulatory region sequence-specific DNA binding+++GO:0001228///DNA-binding transcription activator activity, RNA polymerase II-specific+++GO:0003677///DNA binding+++GO:0003700///DNA-binding transcription factor activity+++GO:0005515///protein binding+++GO:0019904///protein domain specific binding+++GO:0043425///bHLH transcription factor binding+++GO:0043565///sequence-s…	molecular_function	binding+++transcription regulator activity
14107	'Fat1'	mRNA	GO:0005509///calcium ion binding+++GO:0005515///protein binding	molecular_function	binding
14109	'Fau'	mRNA	GO:0003735///structural constituent of ribosome+++GO:0005515///protein binding	molecular_function	structural molecule activity+++binding
14114	'Fbln1'	mRNA	GO:0001968///fibronectin binding+++GO:0005178///integrin binding+++GO:0005201///extracellular matrix structural constituent+++GO:0005509///calcium ion binding+++GO:0005515///protein binding+++GO:0008022///protein C-terminus binding+++GO:0016504///peptidase activator activity+++GO:0042802///identical protein binding+++GO:0044877///protein-containing complex binding+++GO:0070051///fibrinogen binding	molecular_function	binding+++structural molecule activity+++molecular function regulator
14115	'Fbln2'	mRNA	GO:0005201///extracellular matrix structural constituent+++GO:0005509///calcium ion binding+++GO:0005515///protein binding+++GO:0050840///extracellular matrix binding	molecular_function	structural molecule activity+++binding
14118	'Fbn1'	mRNA	GO:0005178///integrin binding+++GO:0005179///hormone activity+++GO:0005201///extracellular matrix structural constituent+++GO:0005509///calcium ion binding+++GO:0005515///protein binding+++GO:0008061///chitin binding+++GO:0008201///heparin binding+++GO:0042802///identical protein binding+++GO:0044877///protein-containing complex binding	molecular_function	binding+++molecular function regulator+++structural molecule activity
14119	'Fbn2'	mRNA	GO:0005201///extracellular matrix structural constituent+++GO:0005509///calcium ion binding+++GO:0005515///protein binding	molecular_function	structural molecule activity+++binding
14121	'Fbp1'	mRNA	GO:0001085///RNA polymerase II transcription factor binding+++GO:0003824///catalytic activity+++GO:0016208///AMP binding+++GO:0016787///hydrolase activity+++GO:0016791///phosphatase activity+++GO:0042132///fructose 1,6-bisphosphate 1-phosphatase activity+++GO:0042578///phosphoric ester hydrolase activity+++GO:0042802///identical protein binding+++GO:0046872///metal ion binding+++GO:0048029///mono…	molecular_function	binding+++catalytic activity
14133	'Fcna'	mRNA	GO:0003823///antigen binding+++GO:0005102///signaling receptor binding+++GO:0005515///protein binding+++GO:0030246///carbohydrate binding+++GO:0038187///pattern recognition receptor activity+++GO:0046872///metal ion binding+++GO:0097367///carbohydrate derivative binding	molecular_function	binding+++molecular transducer activity
14134	'Fcnb'	mRNA	GO:0001664///G protein-coupled receptor binding+++GO:0003823///antigen binding+++GO:0005102///signaling receptor binding+++GO:0030246///carbohydrate binding+++GO:0033691///sialic acid binding+++GO:0038187///pattern recognition receptor activity+++GO:0046872///metal ion binding+++GO:0097367///carbohydrate derivative binding	molecular_function	binding+++molecular transducer activity
14137	'Fdft1'	mRNA	GO:0003824///catalytic activity+++GO:0004310///farnesyl-diphosphate farnesyltransferase activity+++GO:0016740///transferase activity+++GO:0016765///transferase activity, transferring alkyl or aryl (other than methyl) groups+++GO:0051996///squalene synthase activity	molecular_function	catalytic activity
14155	'Fem1b'	mRNA	GO:0005123///death receptor binding+++GO:0005515///protein binding	molecular_function	binding
14156	'Fen1'	mRNA	GO:0000287///magnesium ion binding+++GO:0003677///DNA binding+++GO:0003824///catalytic activity+++GO:0004518///nuclease activity+++GO:0004519///endonuclease activity+++GO:0004523///RNA-DNA hybrid ribonuclease activity+++GO:0004527///exonuclease activity+++GO:0008409///5'-3' exonuclease activity+++GO:0016787///hydrolase activity+++GO:0016788///hydrolase activity, acting on ester bonds+++GO:0017108…	molecular_function	binding+++catalytic activity
14158	'Fer'	mRNA	GO:0000166///nucleotide binding+++GO:0003779///actin binding+++GO:0004672///protein kinase activity+++GO:0004713///protein tyrosine kinase activity+++GO:0004715///non-membrane spanning protein tyrosine kinase activity+++GO:0005102///signaling receptor binding+++GO:0005154///epidermal growth factor receptor binding+++GO:0005515///protein binding+++GO:0005524///ATP binding+++GO:0008092///cytoskelet…	molecular_function	binding+++catalytic activity
14163	'Fgd1'	mRNA	GO:0005085///guanyl-nucleotide exchange factor activity+++GO:0005089///Rho guanyl-nucleotide exchange factor activity+++GO:0005515///protein binding+++GO:0031267///small GTPase binding+++GO:0046872///metal ion binding	molecular_function	binding+++molecular function regulator
14164	'Fgf1'	mRNA	GO:0005104///fibroblast growth factor receptor binding+++GO:0005178///integrin binding+++GO:0005515///protein binding+++GO:0008083///growth factor activity+++GO:0008201///heparin binding+++GO:0030544///Hsp70 protein binding+++GO:0044548///S100 protein binding	molecular_function	binding+++molecular function regulator
14165	'Fgf10'	mRNA	GO:0005104///fibroblast growth factor receptor binding+++GO:0005111///type 2 fibroblast growth factor receptor binding+++GO:0005515///protein binding+++GO:0008083///growth factor activity+++GO:0008201///heparin binding+++GO:0042056///chemoattractant activity	molecular_function	binding+++molecular function regulator
14167	'Fgf12'	mRNA	GO:0005104///fibroblast growth factor receptor binding+++GO:0005515///protein binding+++GO:0008083///growth factor activity+++GO:0008201///heparin binding+++GO:0017080///sodium channel regulator activity+++GO:0044325///ion channel binding	molecular_function	binding+++molecular function regulator
14168	'Fgf13'	mRNA	GO:0008017///microtubule binding+++GO:0008083///growth factor activity+++GO:0017080///sodium channel regulator activity+++GO:0030295///protein kinase activator activity+++GO:0044325///ion channel binding+++GO:0048487///beta-tubulin binding	molecular_function	binding+++molecular function regulator
14178	'Fgf7'	mRNA	GO:0005104///fibroblast growth factor receptor binding+++GO:0005111///type 2 fibroblast growth factor receptor binding+++GO:0005515///protein binding+++GO:0008083///growth factor activity+++GO:0008201///heparin binding+++GO:0042056///chemoattractant activity	molecular_function	binding+++molecular function regulator
14182	'Fgfr1'	mRNA	GO:0000166///nucleotide binding+++GO:0004672///protein kinase activity+++GO:0004713///protein tyrosine kinase activity+++GO:0004714///transmembrane receptor protein tyrosine kinase activity+++GO:0005007///fibroblast growth factor-activated receptor activity+++GO:0005102///signaling receptor binding+++GO:0005515///protein binding+++GO:0005524///ATP binding+++GO:0008201///heparin binding+++GO:00163…	molecular_function	binding+++catalytic activity+++molecular transducer activity
14183	'Fgfr2'	mRNA	GO:0000166///nucleotide binding+++GO:0004672///protein kinase activity+++GO:0004713///protein tyrosine kinase activity+++GO:0004714///transmembrane receptor protein tyrosine kinase activity+++GO:0005007///fibroblast growth factor-activated receptor activity+++GO:0005515///protein binding+++GO:0005524///ATP binding+++GO:0008201///heparin binding+++GO:0016301///kinase activity+++GO:0016740///transf…	molecular_function	binding+++catalytic activity+++molecular transducer activity
14184	'Fgfr3'	mRNA	GO:0000166///nucleotide binding+++GO:0004672///protein kinase activity+++GO:0004713///protein tyrosine kinase activity+++GO:0004714///transmembrane receptor protein tyrosine kinase activity+++GO:0005007///fibroblast growth factor-activated receptor activity+++GO:0005515///protein binding+++GO:0005524///ATP binding+++GO:0016301///kinase activity+++GO:0016740///transferase activity+++GO:0017134///f…	molecular_function	binding+++catalytic activity+++molecular transducer activity
14186	'Fgfr4'	mRNA	GO:0000166///nucleotide binding+++GO:0004672///protein kinase activity+++GO:0004713///protein tyrosine kinase activity+++GO:0004714///transmembrane receptor protein tyrosine kinase activity+++GO:0005007///fibroblast growth factor-activated receptor activity+++GO:0005515///protein binding+++GO:0005524///ATP binding+++GO:0008201///heparin binding+++GO:0016301///kinase activity+++GO:0016740///transf…	molecular_function	binding+++catalytic activity+++molecular transducer activity
14191	'Fgr'	mRNA	GO:0000166///nucleotide binding+++GO:0001784///phosphotyrosine residue binding+++GO:0004672///protein kinase activity+++GO:0004713///protein tyrosine kinase activity+++GO:0004715///non-membrane spanning protein tyrosine kinase activity+++GO:0005102///signaling receptor binding+++GO:0005515///protein binding+++GO:0005524///ATP binding+++GO:0016301///kinase activity+++GO:0016740///transferase activ…	molecular_function	binding+++catalytic activity
14199	'Fhl1'	mRNA	GO:0005515///protein binding+++GO:0044325///ion channel binding+++GO:0046872///metal ion binding	molecular_function	binding
14200	'Fhl2'	mRNA	GO:0003712///transcription coregulator activity+++GO:0005515///protein binding+++GO:0008134///transcription factor binding+++GO:0042802///identical protein binding+++GO:0046872///metal ion binding	molecular_function	transcription regulator activity+++binding
14201	'Fhl3'	mRNA	GO:0003712///transcription coregulator activity+++GO:0003779///actin binding+++GO:0005515///protein binding+++GO:0046872///metal ion binding	molecular_function	transcription regulator activity+++binding
14205	'Vegfd'	mRNA	GO:0005172///vascular endothelial growth factor receptor binding+++GO:0005515///protein binding+++GO:0008083///growth factor activity+++GO:0042056///chemoattractant activity+++GO:0042802///identical protein binding+++GO:0043184///vascular endothelial growth factor receptor 2 binding+++GO:0043185///vascular endothelial growth factor receptor 3 binding	molecular_function	binding+++molecular function regulator
14218	'Sh3pxd2a'	mRNA	GO:0002020///protease binding+++GO:0005515///protein binding+++GO:0005546///phosphatidylinositol-4,5-bisphosphate binding+++GO:0010314///phosphatidylinositol-5-phosphate binding+++GO:0016176///superoxide-generating NADPH oxidase activator activity+++GO:0032266///phosphatidylinositol-3-phosphate binding+++GO:0035091///phosphatidylinositol binding+++GO:0043325///phosphatidylinositol-3,4-bisphosphat…	molecular_function	binding+++molecular function regulator
14225	'Fkbp1a'	mRNA	GO:0003755///peptidyl-prolyl cis-trans isomerase activity+++GO:0005160///transforming growth factor beta receptor binding+++GO:0005515///protein binding+++GO:0005528///FK506 binding+++GO:0008144///drug binding+++GO:0016853///isomerase activity+++GO:0019899///enzyme binding+++GO:0030544///Hsp70 protein binding+++GO:0034713///type I transforming growth factor beta receptor binding+++GO:0042802///id…	molecular_function	catalytic activity+++binding
14226	'Fkbp1b'	mRNA	GO:0003755///peptidyl-prolyl cis-trans isomerase activity+++GO:0005102///signaling receptor binding+++GO:0005515///protein binding+++GO:0005528///FK506 binding+++GO:0016853///isomerase activity+++GO:0019855///calcium channel inhibitor activity+++GO:0030551///cyclic nucleotide binding+++GO:0044325///ion channel binding	molecular_function	catalytic activity+++binding+++molecular function regulator
14230	'Fkbp10'	mRNA	GO:0003755///peptidyl-prolyl cis-trans isomerase activity+++GO:0005509///calcium ion binding+++GO:0005515///protein binding+++GO:0005528///FK506 binding+++GO:0016853///isomerase activity+++GO:0042802///identical protein binding+++GO:0046872///metal ion binding+++GO:0051879///Hsp90 protein binding	molecular_function	catalytic activity+++binding
14231	'Fkbp7'	mRNA	GO:0003755///peptidyl-prolyl cis-trans isomerase activity+++GO:0005509///calcium ion binding+++GO:0005515///protein binding+++GO:0016853///isomerase activity+++GO:0046872///metal ion binding	molecular_function	catalytic activity+++binding
14232	'Fkbp8'	mRNA	GO:0003755///peptidyl-prolyl cis-trans isomerase activity+++GO:0005515///protein binding+++GO:0016853///isomerase activity+++GO:0042802///identical protein binding+++GO:0044183///protein binding involved in protein folding+++GO:0097718///disordered domain specific binding	molecular_function	catalytic activity+++binding
14237	'Foxd4'	mRNA	GO:0000981///DNA-binding transcription factor activity, RNA polymerase II-specific+++GO:0003677///DNA binding+++GO:0003700///DNA-binding transcription factor activity+++GO:0043565///sequence-specific DNA binding	molecular_function	transcription regulator activity+++binding
14238	'Foxf2'	mRNA	GO:0000977///RNA polymerase II regulatory region sequence-specific DNA binding+++GO:0000981///DNA-binding transcription factor activity, RNA polymerase II-specific+++GO:0001228///DNA-binding transcription activator activity, RNA polymerase II-specific+++GO:0003677///DNA binding+++GO:0003700///DNA-binding transcription factor activity+++GO:0008134///transcription factor binding+++GO:0043565///sequ…	molecular_function	binding+++transcription regulator activity
14241	'Foxl1'	mRNA	GO:0000981///DNA-binding transcription factor activity, RNA polymerase II-specific+++GO:0003677///DNA binding+++GO:0003700///DNA-binding transcription factor activity+++GO:0043565///sequence-specific DNA binding	molecular_function	transcription regulator activity+++binding
14247	'Fli1'	mRNA	GO:0000978///RNA polymerase II proximal promoter sequence-specific DNA binding+++GO:0000981///DNA-binding transcription factor activity, RNA polymerase II-specific+++GO:0001228///DNA-binding transcription activator activity, RNA polymerase II-specific+++GO:0003677///DNA binding+++GO:0003682///chromatin binding+++GO:0003700///DNA-binding transcription factor activity+++GO:0043565///sequence-specif…	molecular_function	binding+++transcription regulator activity
14254	'Flt1'	mRNA	GO:0000166///nucleotide binding+++GO:0004672///protein kinase activity+++GO:0004713///protein tyrosine kinase activity+++GO:0004714///transmembrane receptor protein tyrosine kinase activity+++GO:0005021///vascular endothelial growth factor-activated receptor activity+++GO:0005515///protein binding+++GO:0005524///ATP binding+++GO:0016301///kinase activity+++GO:0016740///transferase activity+++GO:0…	molecular_function	binding+++catalytic activity+++molecular transducer activity
14255	'Flt3'	mRNA	GO:0000166///nucleotide binding+++GO:0004672///protein kinase activity+++GO:0004713///protein tyrosine kinase activity+++GO:0004714///transmembrane receptor protein tyrosine kinase activity+++GO:0004896///cytokine receptor activity+++GO:0005515///protein binding+++GO:0005524///ATP binding+++GO:0016301///kinase activity+++GO:0016740///transferase activity+++GO:0019838///growth factor binding+++GO:…	molecular_function	binding+++catalytic activity+++molecular transducer activity
14257	'Flt4'	mRNA	GO:0000166///nucleotide binding+++GO:0004672///protein kinase activity+++GO:0004713///protein tyrosine kinase activity+++GO:0004714///transmembrane receptor protein tyrosine kinase activity+++GO:0005021///vascular endothelial growth factor-activated receptor activity+++GO:0005515///protein binding+++GO:0005524///ATP binding+++GO:0016301///kinase activity+++GO:0016740///transferase activity+++GO:0…	molecular_function	binding+++catalytic activity+++molecular transducer activity
14260	'Fmn1'	mRNA	GO:0003779///actin binding+++GO:0005515///protein binding+++GO:0008017///microtubule binding+++GO:0017124///SH3 domain binding	molecular_function	binding
14268	'Fn1'	mRNA	GO:0002020///protease binding+++GO:0005102///signaling receptor binding+++GO:0005178///integrin binding+++GO:0005201///extracellular matrix structural constituent+++GO:0005515///protein binding+++GO:0008022///protein C-terminus binding+++GO:0008201///heparin binding+++GO:0016504///peptidase activator activity+++GO:0019899///enzyme binding+++GO:0042802///identical protein binding+++GO:0043394///pr…	molecular_function	binding+++structural molecule activity+++molecular function regulator
142682	'Zcchc14'	mRNA	GO:0003674///molecular_function+++GO:0003676///nucleic acid binding+++GO:0008270///zinc ion binding+++GO:0035091///phosphatidylinositol binding+++GO:0046872///metal ion binding	molecular_function	molecular_function+++binding
14269	'Fnbp1'	mRNA	GO:0005515///protein binding+++GO:0008289///lipid binding+++GO:0042802///identical protein binding	molecular_function	binding
14270	'Srgap2'	mRNA	GO:0005096///GTPase activator activity+++GO:0005515///protein binding+++GO:0042802///identical protein binding+++GO:0042803///protein homodimerization activity+++GO:0048365///Rac GTPase binding	molecular_function	molecular function regulator+++binding
14281	'Fos'	mRNA	GO:0000976///transcription regulatory region sequence-specific DNA binding+++GO:0000978///RNA polymerase II proximal promoter sequence-specific DNA binding+++GO:0000979///RNA polymerase II core promoter sequence-specific DNA binding+++GO:0000981///DNA-binding transcription factor activity, RNA polymerase II-specific+++GO:0001102///RNA polymerase II activating transcription factor binding+++GO:000…	molecular_function	binding+++transcription regulator activity
14282	'Fosb'	mRNA	GO:0000978///RNA polymerase II proximal promoter sequence-specific DNA binding+++GO:0000981///DNA-binding transcription factor activity, RNA polymerase II-specific+++GO:0001228///DNA-binding transcription activator activity, RNA polymerase II-specific+++GO:0003677///DNA binding+++GO:0003690///double-stranded DNA binding+++GO:0003700///DNA-binding transcription factor activity+++GO:0043565///seque…	molecular_function	binding+++transcription regulator activity
14284	'Fosl2'	mRNA	GO:0000976///transcription regulatory region sequence-specific DNA binding+++GO:0000977///RNA polymerase II regulatory region sequence-specific DNA binding+++GO:0000978///RNA polymerase II proximal promoter sequence-specific DNA binding+++GO:0000981///DNA-binding transcription factor activity, RNA polymerase II-specific+++GO:0001228///DNA-binding transcription activator activity, RNA polymerase I…	molecular_function	binding+++transcription regulator activity
142980	'Tlr3'	mRNA	GO:0003723///RNA binding+++GO:0003725///double-stranded RNA binding+++GO:0004888///transmembrane signaling receptor activity+++GO:0005515///protein binding+++GO:0038023///signaling receptor activity+++GO:0042802///identical protein binding	molecular_function	binding+++molecular transducer activity
14299	'Ncs1'	mRNA	GO:0000287///magnesium ion binding+++GO:0005245///voltage-gated calcium channel activity+++GO:0005509///calcium ion binding+++GO:0019901///protein kinase binding+++GO:0046872///metal ion binding+++GO:0099626///voltage-gated calcium channel activity involved in regulation of presynaptic cytosolic calcium levels	molecular_function	binding+++transporter activity
14314	'Fstl1'	mRNA	GO:0005509///calcium ion binding+++GO:0005515///protein binding+++GO:0008201///heparin binding	molecular_function	binding
14317	'Ftcd'	mRNA	GO:0003824///catalytic activity+++GO:0005542///folic acid binding+++GO:0008017///microtubule binding+++GO:0016740///transferase activity+++GO:0016829///lyase activity+++GO:0030407///formimidoyltransferase activity+++GO:0030409///glutamate formimidoyltransferase activity+++GO:0030412///formimidoyltetrahydrofolate cyclodeaminase activity	molecular_function	catalytic activity+++binding
14347	'Fut7'	mRNA	GO:0008417///fucosyltransferase activity+++GO:0016740///transferase activity+++GO:0016757///transferase activity, transferring glycosyl groups+++GO:0017083///4-galactosyl-N-acetylglucosaminide 3-alpha-L-fucosyltransferase activity+++GO:0046920///alpha-(1->3)-fucosyltransferase activity	molecular_function	catalytic activity
14348	'Fut9'	mRNA	GO:0008417///fucosyltransferase activity+++GO:0016740///transferase activity+++GO:0016757///transferase activity, transferring glycosyl groups+++GO:0017083///4-galactosyl-N-acetylglucosaminide 3-alpha-L-fucosyltransferase activity+++GO:0046920///alpha-(1->3)-fucosyltransferase activity	molecular_function	catalytic activity
14362	'Fzd1'	mRNA	GO:0004888///transmembrane signaling receptor activity+++GO:0004930///G protein-coupled receptor activity+++GO:0005102///signaling receptor binding+++GO:0005109///frizzled binding+++GO:0017147///Wnt-protein binding+++GO:0030165///PDZ domain binding+++GO:0042802///identical protein binding+++GO:0042803///protein homodimerization activity+++GO:0042813///Wnt-activated receptor activity+++GO:0046982/…	molecular_function	molecular transducer activity+++binding
14366	'Fzd4'	mRNA	GO:0001540///amyloid-beta binding+++GO:0004888///transmembrane signaling receptor activity+++GO:0004896///cytokine receptor activity+++GO:0004930///G protein-coupled receptor activity+++GO:0005515///protein binding+++GO:0017147///Wnt-protein binding+++GO:0019955///cytokine binding+++GO:0030165///PDZ domain binding+++GO:0031625///ubiquitin protein ligase binding+++GO:0038023///signaling receptor a…	molecular_function	binding+++molecular transducer activity
14367	'Fzd5'	mRNA	GO:0001540///amyloid-beta binding+++GO:0004888///transmembrane signaling receptor activity+++GO:0004930///G protein-coupled receptor activity+++GO:0005515///protein binding+++GO:0008289///lipid binding+++GO:0017147///Wnt-protein binding+++GO:0019901///protein kinase binding+++GO:0031625///ubiquitin protein ligase binding+++GO:0042813///Wnt-activated receptor activity+++GO:0044877///protein-contai…	molecular_function	binding+++molecular transducer activity
14370	'Fzd8'	mRNA	GO:0004888///transmembrane signaling receptor activity+++GO:0004930///G protein-coupled receptor activity+++GO:0005102///signaling receptor binding+++GO:0005515///protein binding+++GO:0017147///Wnt-protein binding+++GO:0030165///PDZ domain binding+++GO:0031625///ubiquitin protein ligase binding+++GO:0042813///Wnt-activated receptor activity	molecular_function	molecular transducer activity+++binding
14375	'Xrcc6'	mRNA	GO:0000166///nucleotide binding+++GO:0000976///transcription regulatory region sequence-specific DNA binding+++GO:0003677///DNA binding+++GO:0003678///DNA helicase activity+++GO:0003684///damaged DNA binding+++GO:0003690///double-stranded DNA binding+++GO:0003691///double-stranded telomeric DNA binding+++GO:0003824///catalytic activity+++GO:0004386///helicase activity+++GO:0005515///protein bindi…	molecular_function	binding+++catalytic activity
14376	'Ganab'	mRNA	GO:0003824///catalytic activity+++GO:0004553///hydrolase activity, hydrolyzing O-glycosyl compounds+++GO:0005515///protein binding+++GO:0015926///glucosidase activity+++GO:0016787///hydrolase activity+++GO:0016798///hydrolase activity, acting on glycosyl bonds+++GO:0030246///carbohydrate binding+++GO:0033919///glucan 1,3-alpha-glucosidase activity+++GO:0090599///alpha-glucosidase activity	molecular_function	catalytic activity+++binding
14388	'Gab1'	mRNA	GO:0005515///protein binding	molecular_function	binding
14389	'Gab2'	mRNA	GO:0005068///transmembrane receptor protein tyrosine kinase adaptor activity+++GO:0005515///protein binding+++GO:0005547///phosphatidylinositol-3,4,5-trisphosphate binding+++GO:0019903///protein phosphatase binding+++GO:0019904///protein domain specific binding+++GO:0043325///phosphatidylinositol-3,4-bisphosphate binding	molecular_function	binding
14391	'Gabpb1'	mRNA	GO:0000976///transcription regulatory region sequence-specific DNA binding+++GO:0005515///protein binding+++GO:0044212///transcription regulatory region DNA binding	molecular_function	binding
14394	'Gabra1'	mRNA	GO:0004888///transmembrane signaling receptor activity+++GO:0004890///GABA-A receptor activity+++GO:0005216///ion channel activity+++GO:0005230///extracellular ligand-gated ion channel activity+++GO:0005237///inhibitory extracellular ligand-gated ion channel activity+++GO:0005254///chloride channel activity+++GO:0005515///protein binding+++GO:0008144///drug binding+++GO:0008503///benzodiazepine r…	molecular_function	molecular transducer activity+++transporter activity+++binding
14395	'Gabra2'	mRNA	GO:0004888///transmembrane signaling receptor activity+++GO:0004890///GABA-A receptor activity+++GO:0005216///ion channel activity+++GO:0005230///extracellular ligand-gated ion channel activity+++GO:0005237///inhibitory extracellular ligand-gated ion channel activity+++GO:0005254///chloride channel activity+++GO:0005515///protein binding+++GO:0008503///benzodiazepine receptor activity+++GO:002285…	molecular_function	molecular transducer activity+++transporter activity+++binding
14402	'Gabrb3'	mRNA	GO:0004888///transmembrane signaling receptor activity+++GO:0004890///GABA-A receptor activity+++GO:0005216///ion channel activity+++GO:0005230///extracellular ligand-gated ion channel activity+++GO:0005254///chloride channel activity+++GO:0005515///protein binding+++GO:0022851///GABA-gated chloride ion channel activity+++GO:0030594///neurotransmitter receptor activity+++GO:0035612///AP-2 adaptor…	molecular_function	molecular transducer activity+++transporter activity+++binding
14421	'B4galnt1'	mRNA	GO:0003947///(N-acetylneuraminyl)-galactosylglucosylceramide N-acetylgalactosaminyltransferase activity+++GO:0008376///acetylgalactosaminyltransferase activity+++GO:0016740///transferase activity+++GO:0016757///transferase activity, transferring glycosyl groups+++GO:0016758///transferase activity, transferring hexosyl groups	molecular_function	catalytic activity
14422	'B4galnt2'	mRNA	GO:0003676///nucleic acid binding+++GO:0003723///RNA binding+++GO:0003729///mRNA binding+++GO:0003730///mRNA 3'-UTR binding+++GO:0008376///acetylgalactosaminyltransferase activity+++GO:0016740///transferase activity+++GO:0016757///transferase activity, transferring glycosyl groups+++GO:0016758///transferase activity, transferring hexosyl groups+++GO:0045182///translation regulator activity+++GO:0…	molecular_function	binding+++catalytic activity+++translation regulator activity
14426	'Galnt4'	mRNA	GO:0004653///polypeptide N-acetylgalactosaminyltransferase activity+++GO:0016740///transferase activity+++GO:0016757///transferase activity, transferring glycosyl groups+++GO:0030145///manganese ion binding+++GO:0030246///carbohydrate binding+++GO:0046872///metal ion binding	molecular_function	catalytic activity+++binding
14450	'Gart'	mRNA	GO:0000166///nucleotide binding+++GO:0003824///catalytic activity+++GO:0004637///phosphoribosylamine-glycine ligase activity+++GO:0004641///phosphoribosylformylglycinamidine cyclo-ligase activity+++GO:0004644///phosphoribosylglycinamide formyltransferase activity+++GO:0005524///ATP binding+++GO:0016740///transferase activity+++GO:0016742///hydroxymethyl-, formyl- and related transferase activity+…	molecular_function	binding+++catalytic activity
14457	'Gas7'	mRNA	GO:0008092///cytoskeletal protein binding+++GO:0051015///actin filament binding	molecular_function	binding
14461	'Gata2'	mRNA	GO:0000978///RNA polymerase II proximal promoter sequence-specific DNA binding+++GO:0000981///DNA-binding transcription factor activity, RNA polymerase II-specific+++GO:0000987///proximal promoter sequence-specific DNA binding+++GO:0001228///DNA-binding transcription activator activity, RNA polymerase II-specific+++GO:0003677///DNA binding+++GO:0003682///chromatin binding+++GO:0003700///DNA-bindi…	molecular_function	binding+++transcription regulator activity
14462	'Gata3'	mRNA	GO:0000976///transcription regulatory region sequence-specific DNA binding+++GO:0000977///RNA polymerase II regulatory region sequence-specific DNA binding+++GO:0000978///RNA polymerase II proximal promoter sequence-specific DNA binding+++GO:0000981///DNA-binding transcription factor activity, RNA polymerase II-specific+++GO:0000987///proximal promoter sequence-specific DNA binding+++GO:0001227//…	molecular_function	binding+++transcription regulator activity
14463	'Gata4'	mRNA	GO:0000976///transcription regulatory region sequence-specific DNA binding+++GO:0000977///RNA polymerase II regulatory region sequence-specific DNA binding+++GO:0000978///RNA polymerase II proximal promoter sequence-specific DNA binding+++GO:0000981///DNA-binding transcription factor activity, RNA polymerase II-specific+++GO:0000987///proximal promoter sequence-specific DNA binding+++GO:0001085//…	molecular_function	binding+++transcription regulator activity
14464	'Gata5'	mRNA	GO:0000976///transcription regulatory region sequence-specific DNA binding+++GO:0000978///RNA polymerase II proximal promoter sequence-specific DNA binding+++GO:0000981///DNA-binding transcription factor activity, RNA polymerase II-specific+++GO:0000987///proximal promoter sequence-specific DNA binding+++GO:0003677///DNA binding+++GO:0003700///DNA-binding transcription factor activity+++GO:000551…	molecular_function	binding+++transcription regulator activity
14465	'Gata6'	mRNA	GO:0000976///transcription regulatory region sequence-specific DNA binding+++GO:0000978///RNA polymerase II proximal promoter sequence-specific DNA binding+++GO:0000981///DNA-binding transcription factor activity, RNA polymerase II-specific+++GO:0000987///proximal promoter sequence-specific DNA binding+++GO:0001103///RNA polymerase II repressing transcription factor binding+++GO:0003677///DNA bin…	molecular_function	binding+++transcription regulator activity
14469	'Gbp2'	mRNA	GO:0000166///nucleotide binding+++GO:0003924///GTPase activity+++GO:0005525///GTP binding+++GO:0016787///hydrolase activity+++GO:0042803///protein homodimerization activity	molecular_function	binding+++catalytic activity
14470	'Rabac1'	mRNA	GO:0005515///protein binding+++GO:0008022///protein C-terminus binding+++GO:0042802///identical protein binding+++GO:0070064///proline-rich region binding	molecular_function	binding
14479	'Usp15'	mRNA	GO:0003824///catalytic activity+++GO:0004197///cysteine-type endopeptidase activity+++GO:0004843///thiol-dependent ubiquitin-specific protease activity+++GO:0005160///transforming growth factor beta receptor binding+++GO:0008233///peptidase activity+++GO:0008234///cysteine-type peptidase activity+++GO:0016787///hydrolase activity+++GO:0036459///thiol-dependent ubiquitinyl hydrolase activity+++GO:…	molecular_function	catalytic activity+++binding
14489	'Mtpn'	mRNA	GO:0043565///sequence-specific DNA binding	molecular_function	binding
14534	'Kat2a'	mRNA	GO:0003682///chromatin binding+++GO:0003713///transcription coactivator activity+++GO:0004402///histone acetyltransferase activity+++GO:0005515///protein binding+++GO:0008080///N-acetyltransferase activity+++GO:0008134///transcription factor binding+++GO:0010484///H3 histone acetyltransferase activity+++GO:0016407///acetyltransferase activity+++GO:0016740///transferase activity+++GO:0016746///tra…	molecular_function	binding+++transcription regulator activity+++catalytic activity
14536	'Nr6a1'	mRNA	GO:0000978///RNA polymerase II proximal promoter sequence-specific DNA binding+++GO:0001228///DNA-binding transcription activator activity, RNA polymerase II-specific+++GO:0003677///DNA binding+++GO:0003700///DNA-binding transcription factor activity+++GO:0003707///steroid hormone receptor activity+++GO:0004879///nuclear receptor activity+++GO:0005515///protein binding+++GO:0008270///zinc ion bin…	molecular_function	binding+++transcription regulator activity+++molecular transducer activity
14537	'Gcnt1'	mRNA	GO:0003829///beta-1,3-galactosyl-O-glycosyl-glycoprotein beta-1,6-N-acetylglucosaminyltransferase activity+++GO:0008375///acetylglucosaminyltransferase activity+++GO:0016740///transferase activity+++GO:0016757///transferase activity, transferring glycosyl groups	molecular_function	catalytic activity
14538	'Gcnt2'	mRNA	GO:0008109///N-acetyllactosaminide beta-1,6-N-acetylglucosaminyltransferase activity+++GO:0008375///acetylglucosaminyltransferase activity+++GO:0016740///transferase activity+++GO:0016757///transferase activity, transferring glycosyl groups	molecular_function	catalytic activity
14544	'Gda'	mRNA	GO:0005515///protein binding+++GO:0008270///zinc ion binding+++GO:0008892///guanine deaminase activity+++GO:0016787///hydrolase activity+++GO:0016810///hydrolase activity, acting on carbon-nitrogen (but not peptide) bonds+++GO:0019239///deaminase activity+++GO:0046872///metal ion binding	molecular_function	binding+++catalytic activity
14561	'Gdf11'	mRNA	GO:0005125///cytokine activity+++GO:0005515///protein binding+++GO:0008083///growth factor activity	molecular_function	binding+++molecular function regulator
14571	'Gpd2'	mRNA	GO:0004367///glycerol-3-phosphate dehydrogenase [NAD+] activity+++GO:0004368///glycerol-3-phosphate dehydrogenase (quinone) activity+++GO:0005509///calcium ion binding+++GO:0016491///oxidoreductase activity+++GO:0046872///metal ion binding+++GO:0052590///sn-glycerol-3-phosphate:ubiquinone oxidoreductase activity+++GO:0052591///sn-glycerol-3-phosphate:ubiquinone-8 oxidoreductase activity	molecular_function	catalytic activity+++binding
14581	'Gfi1'	mRNA	GO:0000976///transcription regulatory region sequence-specific DNA binding+++GO:0001227///DNA-binding transcription repressor activity, RNA polymerase II-specific+++GO:0003676///nucleic acid binding+++GO:0003677///DNA binding+++GO:0003700///DNA-binding transcription factor activity+++GO:0005515///protein binding+++GO:0044212///transcription regulatory region DNA binding+++GO:0046872///metal ion b…	molecular_function	binding+++transcription regulator activity
14583	'Gfpt1'	mRNA	GO:0004360///glutamine-fructose-6-phosphate transaminase (isomerizing) activity+++GO:0008483///transaminase activity+++GO:0016597///amino acid binding+++GO:0016740///transferase activity+++GO:0030246///carbohydrate binding+++GO:0042802///identical protein binding+++GO:0097367///carbohydrate derivative binding	molecular_function	catalytic activity+++binding
14584	'Gfpt2'	mRNA	GO:0004360///glutamine-fructose-6-phosphate transaminase (isomerizing) activity+++GO:0008483///transaminase activity+++GO:0016740///transferase activity+++GO:0097367///carbohydrate derivative binding	molecular_function	catalytic activity+++binding
14594	'Ggta1'	mRNA	GO:0004966///galanin receptor activity+++GO:0005179///hormone activity+++GO:0005184///neuropeptide hormone activity+++GO:0016740///transferase activity+++GO:0016757///transferase activity, transferring glycosyl groups+++GO:0016758///transferase activity, transferring hexosyl groups+++GO:0031763///galanin receptor binding+++GO:0031764///type 1 galanin receptor binding+++GO:0031765///type 2 galanin…	molecular_function	molecular transducer activity+++binding+++molecular function regulator+++catalytic activity
14595	'B4galt1'	mRNA	GO:0003831///beta-N-acetylglucosaminylglycopeptide beta-1,4-galactosyltransferase activity+++GO:0003945///N-acetyllactosamine synthase activity+++GO:0004461///lactose synthase activity+++GO:0005515///protein binding+++GO:0008092///cytoskeletal protein binding+++GO:0008378///galactosyltransferase activity+++GO:0016740///transferase activity+++GO:0016757///transferase activity, transferring glycosy…	molecular_function	catalytic activity+++binding
14598	'Ggt1'	mRNA	GO:0000048///peptidyltransferase activity+++GO:0002951///leukotriene-C(4) hydrolase+++GO:0008233///peptidase activity+++GO:0016740///transferase activity+++GO:0016746///transferase activity, transferring acyl groups+++GO:0016755///transferase activity, transferring amino-acyl groups+++GO:0016787///hydrolase activity+++GO:0036374///glutathione hydrolase activity+++GO:0102953///hypoglycin A gamma-g…	molecular_function	catalytic activity
14601	'Ghrh'	mRNA	GO:0005179///hormone activity+++GO:0005184///neuropeptide hormone activity+++GO:0005515///protein binding+++GO:0016608///growth hormone-releasing hormone activity+++GO:0031770///growth hormone-releasing hormone receptor binding+++GO:0051428///peptide hormone receptor binding	molecular_function	binding+++molecular function regulator
14602	'Ghrhr'	mRNA	GO:0004888///transmembrane signaling receptor activity+++GO:0004930///G protein-coupled receptor activity+++GO:0005515///protein binding+++GO:0008528///G protein-coupled peptide receptor activity+++GO:0016520///growth hormone-releasing hormone receptor activity+++GO:0017046///peptide hormone binding+++GO:0019838///growth factor binding	molecular_function	molecular transducer activity+++binding
14605	'Tsc22d3'	mRNA	GO:0003700///DNA-binding transcription factor activity+++GO:0005515///protein binding+++GO:0043426///MRF binding	molecular_function	transcription regulator activity+++binding
14609	'Gja1'	mRNA	GO:0001047///core promoter binding+++GO:0002039///p53 binding+++GO:0003676///nucleic acid binding+++GO:0003677///DNA binding+++GO:0003682///chromatin binding+++GO:0003713///transcription coactivator activity+++GO:0003723///RNA binding+++GO:0004860///protein kinase inhibitor activity+++GO:0005102///signaling receptor binding+++GO:0005243///gap junction channel activity+++GO:0005515///protein bindi…	molecular_function	binding+++transcription regulator activity+++molecular function regulator+++transporter activity
14616	'Gja8'	mRNA	GO:0005243///gap junction channel activity+++GO:0042802///identical protein binding	molecular_function	transporter activity+++binding
14619	'Gjb2'	mRNA	GO:0005243///gap junction channel activity+++GO:0005509///calcium ion binding+++GO:0005515///protein binding+++GO:0042802///identical protein binding+++GO:0046872///metal ion binding+++GO:1903763///gap junction channel activity involved in cell communication by electrical coupling	molecular_function	transporter activity+++binding
14620	'Gjb3'	mRNA	GO:0005243///gap junction channel activity+++GO:0005515///protein binding	molecular_function	transporter activity+++binding
14621	'Gjb4'	mRNA	GO:0005243///gap junction channel activity+++GO:0005515///protein binding	molecular_function	transporter activity+++binding
14626	'Gk2'	mRNA	GO:0000166///nucleotide binding+++GO:0004370///glycerol kinase activity+++GO:0005524///ATP binding+++GO:0016301///kinase activity+++GO:0016740///transferase activity+++GO:0016773///phosphotransferase activity, alcohol group as acceptor	molecular_function	binding+++catalytic activity
14633	'Gli2'	mRNA	GO:0000976///transcription regulatory region sequence-specific DNA binding+++GO:0000977///RNA polymerase II regulatory region sequence-specific DNA binding+++GO:0000978///RNA polymerase II proximal promoter sequence-specific DNA binding+++GO:0000981///DNA-binding transcription factor activity, RNA polymerase II-specific+++GO:0001228///DNA-binding transcription activator activity, RNA polymerase I…	molecular_function	binding+++transcription regulator activity
14654	'Glra1'	mRNA	GO:0004888///transmembrane signaling receptor activity+++GO:0005216///ion channel activity+++GO:0005230///extracellular ligand-gated ion channel activity+++GO:0005254///chloride channel activity+++GO:0008270///zinc ion binding+++GO:0016594///glycine binding+++GO:0016933///extracellularly glycine-gated ion channel activity+++GO:0016934///extracellularly glycine-gated chloride channel activity+++GO…	molecular_function	molecular transducer activity+++transporter activity+++binding
14660	'Gls'	mRNA	GO:0004359///glutaminase activity+++GO:0005515///protein binding+++GO:0016787///hydrolase activity+++GO:0042802///identical protein binding	molecular_function	catalytic activity+++binding
14661	'Glud1'	mRNA	GO:0000166///nucleotide binding+++GO:0004352///glutamate dehydrogenase (NAD+) activity+++GO:0004353///glutamate dehydrogenase [NAD(P)+] activity+++GO:0005515///protein binding+++GO:0005524///ATP binding+++GO:0005525///GTP binding+++GO:0016491///oxidoreductase activity+++GO:0016639///oxidoreductase activity, acting on the CH-NH2 group of donors, NAD or NADP as acceptor+++GO:0019899///enzyme bindin…	molecular_function	binding+++catalytic activity
14670	'Gnl1'	mRNA	GO:0000166///nucleotide binding+++GO:0003924///GTPase activity+++GO:0005525///GTP binding	molecular_function	binding+++catalytic activity
14672	'Gna11'	mRNA	GO:0000166///nucleotide binding+++GO:0001664///G protein-coupled receptor binding+++GO:0003924///GTPase activity+++GO:0005525///GTP binding+++GO:0019001///guanyl nucleotide binding+++GO:0031683///G-protein beta/gamma-subunit complex binding+++GO:0031826///type 2A serotonin receptor binding+++GO:0044877///protein-containing complex binding+++GO:0046872///metal ion binding+++GO:0047391///alkylglyce…	molecular_function	binding+++catalytic activity
14673	'Gna12'	mRNA	GO:0000166///nucleotide binding+++GO:0001664///G protein-coupled receptor binding+++GO:0003924///GTPase activity+++GO:0005525///GTP binding+++GO:0019001///guanyl nucleotide binding+++GO:0031683///G-protein beta/gamma-subunit complex binding+++GO:0031752///D5 dopamine receptor binding+++GO:0046872///metal ion binding	molecular_function	binding+++catalytic activity
14675	'Gna14'	mRNA	GO:0000166///nucleotide binding+++GO:0001664///G protein-coupled receptor binding+++GO:0003924///GTPase activity+++GO:0005525///GTP binding+++GO:0019001///guanyl nucleotide binding+++GO:0031683///G-protein beta/gamma-subunit complex binding+++GO:0046872///metal ion binding	molecular_function	binding+++catalytic activity
14680	'Gnal'	mRNA	GO:0000166///nucleotide binding+++GO:0001664///G protein-coupled receptor binding+++GO:0003924///GTPase activity+++GO:0005525///GTP binding+++GO:0019001///guanyl nucleotide binding+++GO:0031683///G-protein beta/gamma-subunit complex binding+++GO:0046872///metal ion binding	molecular_function	binding+++catalytic activity
14681	'Gnao1'	mRNA	GO:0000166///nucleotide binding+++GO:0001664///G protein-coupled receptor binding+++GO:0003924///GTPase activity+++GO:0005102///signaling receptor binding+++GO:0005515///protein binding+++GO:0005525///GTP binding+++GO:0019001///guanyl nucleotide binding+++GO:0031683///G-protein beta/gamma-subunit complex binding+++GO:0031821///G protein-coupled serotonin receptor binding+++GO:0031852///mu-type op…	molecular_function	binding+++catalytic activity
14685	'Gnat1'	mRNA	GO:0000166///nucleotide binding+++GO:0001664///G protein-coupled receptor binding+++GO:0003924///GTPase activity+++GO:0005515///protein binding+++GO:0005525///GTP binding+++GO:0019001///guanyl nucleotide binding+++GO:0031683///G-protein beta/gamma-subunit complex binding+++GO:0046872///metal ion binding	molecular_function	binding+++catalytic activity
14711	'Gnmt'	mRNA	GO:0005542///folic acid binding+++GO:0008168///methyltransferase activity+++GO:0016594///glycine binding+++GO:0016740///transferase activity+++GO:0017174///glycine N-methyltransferase activity+++GO:0042802///identical protein binding+++GO:1904047///S-adenosyl-L-methionine binding	molecular_function	binding+++catalytic activity
14718	'Got1'	mRNA	GO:0003824///catalytic activity+++GO:0004069///L-aspartate:2-oxoglutarate aminotransferase activity+++GO:0004609///phosphatidylserine decarboxylase activity+++GO:0008483///transaminase activity+++GO:0016740///transferase activity+++GO:0030170///pyridoxal phosphate binding+++GO:0031406///carboxylic acid binding+++GO:0047801///L-cysteine:2-oxoglutarate aminotransferase activity+++GO:0080130///L-phe…	molecular_function	catalytic activity+++binding
14719	'Got2'	mRNA	GO:0003824///catalytic activity+++GO:0004069///L-aspartate:2-oxoglutarate aminotransferase activity+++GO:0005543///phospholipid binding+++GO:0008483///transaminase activity+++GO:0016212///kynurenine-oxoglutarate transaminase activity+++GO:0016597///amino acid binding+++GO:0016740///transferase activity+++GO:0019899///enzyme binding+++GO:0030170///pyridoxal phosphate binding+++GO:0031406///carboxy…	molecular_function	catalytic activity+++binding
14724	'Gp1bb'	mRNA	GO:0042802///identical protein binding	molecular_function	binding
14725	'Lrp2'	mRNA	GO:0005509///calcium ion binding+++GO:0005515///protein binding+++GO:0008144///drug binding+++GO:0017124///SH3 domain binding+++GO:0030165///PDZ domain binding+++GO:0030492///hemoglobin binding+++GO:0031994///insulin-like growth factor I binding+++GO:0035258///steroid hormone receptor binding+++GO:0038023///signaling receptor activity+++GO:0042562///hormone binding+++GO:0044877///protein-containi…	molecular_function	binding+++molecular transducer activity
14726	'Pdpn'	mRNA	GO:0005102///signaling receptor binding+++GO:0005372///water transmembrane transporter activity+++GO:0005515///protein binding+++GO:0008517///folic acid transmembrane transporter activity+++GO:0015171///amino acid transmembrane transporter activity+++GO:0015250///water channel activity+++GO:0019956///chemokine binding+++GO:0051087///chaperone binding	molecular_function	binding+++transporter activity
14732	'Gpam'	mRNA	GO:0004366///glycerol-3-phosphate O-acyltransferase activity+++GO:0008374///O-acyltransferase activity+++GO:0016740///transferase activity+++GO:0016746///transferase activity, transferring acyl groups+++GO:0102420///sn-1-glycerol-3-phosphate C16:0-DCA-CoA acyl transferase activity	molecular_function	catalytic activity
14745	'Lpar1'	mRNA	GO:0001965///G-protein alpha-subunit binding+++GO:0004930///G protein-coupled receptor activity+++GO:0005515///protein binding+++GO:0005543///phospholipid binding+++GO:0030165///PDZ domain binding+++GO:0035727///lysophosphatidic acid binding+++GO:0070915///lysophosphatidic acid receptor activity	molecular_function	binding+++molecular transducer activity
14755	'Pigq'	mRNA	GO:0000166///nucleotide binding+++GO:0000287///magnesium ion binding+++GO:0004347///glucose-6-phosphate isomerase activity+++GO:0004672///protein kinase activity+++GO:0004674///protein serine/threonine kinase activity+++GO:0004707///MAP kinase activity+++GO:0005125///cytokine activity+++GO:0005515///protein binding+++GO:0005524///ATP binding+++GO:0008083///growth factor activity+++GO:0008134///tr…	molecular_function	binding+++catalytic activity+++molecular function regulator
14768	'Lancl1'	mRNA	GO:0003824///catalytic activity+++GO:0004364///glutathione transferase activity+++GO:0008270///zinc ion binding+++GO:0016740///transferase activity+++GO:0017124///SH3 domain binding+++GO:0043295///glutathione binding+++GO:0046872///metal ion binding+++GO:0050750///low-density lipoprotein particle receptor binding	molecular_function	catalytic activity+++binding
14772	'Grk4'	mRNA	GO:0000166///nucleotide binding+++GO:0004672///protein kinase activity+++GO:0004674///protein serine/threonine kinase activity+++GO:0004703///G protein-coupled receptor kinase activity+++GO:0005524///ATP binding+++GO:0016301///kinase activity+++GO:0016740///transferase activity+++GO:0050254///rhodopsin kinase activity	molecular_function	binding+++catalytic activity
14773	'Grk5'	mRNA	GO:0000166///nucleotide binding+++GO:0004672///protein kinase activity+++GO:0004674///protein serine/threonine kinase activity+++GO:0004703///G protein-coupled receptor kinase activity+++GO:0005515///protein binding+++GO:0005524///ATP binding+++GO:0008289///lipid binding+++GO:0016301///kinase activity+++GO:0016740///transferase activity+++GO:0047696///beta-adrenergic receptor kinase activity	molecular_function	binding+++catalytic activity
14782	'Gsr'	mRNA	GO:0000166///nucleotide binding+++GO:0004362///glutathione-disulfide reductase activity+++GO:0009055///electron transfer activity+++GO:0016491///oxidoreductase activity+++GO:0016668///oxidoreductase activity, acting on a sulfur group of donors, NAD(P) as acceptor+++GO:0042802///identical protein binding+++GO:0043295///glutathione binding+++GO:0050660///flavin adenine dinucleotide binding+++GO:005…	molecular_function	binding+++catalytic activity+++antioxidant activity
14783	'Grb10'	mRNA	GO:0001784///phosphotyrosine residue binding+++GO:0005070///SH3/SH2 adaptor activity+++GO:0005158///insulin receptor binding+++GO:0005515///protein binding+++GO:0030159///receptor signaling complex scaffold activity+++GO:0030674///protein binding, bridging+++GO:0042802///identical protein binding	molecular_function	binding+++structural molecule activity
14784	'Grb2'	mRNA	GO:0001784///phosphotyrosine residue binding+++GO:0005070///SH3/SH2 adaptor activity+++GO:0005154///epidermal growth factor receptor binding+++GO:0005168///neurotrophin TRKA receptor binding+++GO:0005515///protein binding+++GO:0017124///SH3 domain binding+++GO:0019899///enzyme binding+++GO:0019901///protein kinase binding+++GO:0019903///protein phosphatase binding+++GO:0019904///protein domain sp…	molecular_function	binding
14787	'Rhpn1'	mRNA	GO:0005515///protein binding	molecular_function	binding
14794	'Spsb2'	mRNA	GO:0005515///protein binding+++GO:1990756///protein binding, bridging involved in substrate recognition for ubiquitination	molecular_function	binding
14797	'Tle5'	mRNA	GO:0003714///transcription corepressor activity+++GO:0005186///pheromone activity+++GO:0005515///protein binding+++GO:0042802///identical protein binding+++GO:0070491///repressing transcription factor binding	molecular_function	transcription regulator activity+++binding
14799	'Gria1'	mRNA	GO:0001540///amyloid-beta binding+++GO:0001965///G-protein alpha-subunit binding+++GO:0004970///ionotropic glutamate receptor activity+++GO:0004971///AMPA glutamate receptor activity+++GO:0005216///ion channel activity+++GO:0005515///protein binding+++GO:0008022///protein C-terminus binding+++GO:0008066///glutamate receptor activity+++GO:0008179///adenylate cyclase binding+++GO:0015276///ligand-g…	molecular_function	binding+++molecular transducer activity+++transporter activity
14800	'Gria2'	mRNA	GO:0000149///SNARE binding+++GO:0001540///amyloid-beta binding+++GO:0004970///ionotropic glutamate receptor activity+++GO:0004971///AMPA glutamate receptor activity+++GO:0005216///ion channel activity+++GO:0005234///extracellularly glutamate-gated ion channel activity+++GO:0005515///protein binding+++GO:0008066///glutamate receptor activity+++GO:0008092///cytoskeletal protein binding+++GO:0015276…	molecular_function	binding+++molecular transducer activity+++transporter activity
14802	'Gria4'	mRNA	GO:0004970///ionotropic glutamate receptor activity+++GO:0004971///AMPA glutamate receptor activity+++GO:0005216///ion channel activity+++GO:0005515///protein binding+++GO:0008066///glutamate receptor activity+++GO:0015276///ligand-gated ion channel activity+++GO:0038023///signaling receptor activity+++GO:0042802///identical protein binding+++GO:1904315///transmitter-gated ion channel activity in…	molecular_function	molecular transducer activity+++transporter activity+++binding
14803	'Grid1'	mRNA	GO:0004970///ionotropic glutamate receptor activity+++GO:0005216///ion channel activity+++GO:0005515///protein binding+++GO:0008066///glutamate receptor activity+++GO:0015276///ligand-gated ion channel activity+++GO:0038023///signaling receptor activity+++GO:1904315///transmitter-gated ion channel activity involved in regulation of postsynaptic membrane potential	molecular_function	molecular transducer activity+++transporter activity+++binding
14804	'Grid2'	mRNA	GO:0004970///ionotropic glutamate receptor activity+++GO:0005216///ion channel activity+++GO:0005515///protein binding+++GO:0008066///glutamate receptor activity+++GO:0015276///ligand-gated ion channel activity+++GO:0030165///PDZ domain binding+++GO:0038023///signaling receptor activity+++GO:0042802///identical protein binding+++GO:0097110///scaffold protein binding+++GO:1904315///transmitter-gat…	molecular_function	molecular transducer activity+++transporter activity+++binding
14805	'Grik1'	mRNA	GO:0004970///ionotropic glutamate receptor activity+++GO:0005216///ion channel activity+++GO:0005234///extracellularly glutamate-gated ion channel activity+++GO:0005515///protein binding+++GO:0008066///glutamate receptor activity+++GO:0008144///drug binding+++GO:0015276///ligand-gated ion channel activity+++GO:0015277///kainate selective glutamate receptor activity+++GO:0016595///glutamate bindin…	molecular_function	molecular transducer activity+++transporter activity+++binding
14809	'Grik5'	mRNA	GO:0004970///ionotropic glutamate receptor activity+++GO:0005216///ion channel activity+++GO:0005515///protein binding+++GO:0008066///glutamate receptor activity+++GO:0015276///ligand-gated ion channel activity+++GO:0015277///kainate selective glutamate receptor activity+++GO:0017124///SH3 domain binding+++GO:0030165///PDZ domain binding+++GO:0038023///signaling receptor activity+++GO:0042802///i…	molecular_function	molecular transducer activity+++transporter activity+++binding
14810	'Grin1'	mRNA	GO:0001540///amyloid-beta binding+++GO:0004970///ionotropic glutamate receptor activity+++GO:0004972///NMDA glutamate receptor activity+++GO:0005102///signaling receptor binding+++GO:0005216///ion channel activity+++GO:0005261///cation channel activity+++GO:0005262///calcium channel activity+++GO:0005509///calcium ion binding+++GO:0005515///protein binding+++GO:0005516///calmodulin binding+++GO:0…	molecular_function	binding+++molecular transducer activity+++transporter activity
14811	'Grin2a'	mRNA	GO:0004970///ionotropic glutamate receptor activity+++GO:0004972///NMDA glutamate receptor activity+++GO:0005102///signaling receptor binding+++GO:0005216///ion channel activity+++GO:0005234///extracellularly glutamate-gated ion channel activity+++GO:0005261///cation channel activity+++GO:0005262///calcium channel activity+++GO:0005515///protein binding+++GO:0008066///glutamate receptor activity+…	molecular_function	molecular transducer activity+++transporter activity+++binding
14812	'Grin2b'	mRNA	GO:0004970///ionotropic glutamate receptor activity+++GO:0004972///NMDA glutamate receptor activity+++GO:0005102///signaling receptor binding+++GO:0005149///interleukin-1 receptor binding+++GO:0005216///ion channel activity+++GO:0005234///extracellularly glutamate-gated ion channel activity+++GO:0005261///cation channel activity+++GO:0005262///calcium channel activity+++GO:0005515///protein bindi…	molecular_function	molecular transducer activity+++transporter activity+++binding
14813	'Grin2c'	mRNA	GO:0004970///ionotropic glutamate receptor activity+++GO:0004972///NMDA glutamate receptor activity+++GO:0005216///ion channel activity+++GO:0005261///cation channel activity+++GO:0005515///protein binding+++GO:0008066///glutamate receptor activity+++GO:0015276///ligand-gated ion channel activity+++GO:0022849///glutamate-gated calcium ion channel activity+++GO:0030165///PDZ domain binding+++GO:00…	molecular_function	molecular transducer activity+++transporter activity+++binding
14815	'Nr3c1'	mRNA	GO:0000977///RNA polymerase II regulatory region sequence-specific DNA binding+++GO:0000978///RNA polymerase II proximal promoter sequence-specific DNA binding+++GO:0001012///RNA polymerase II regulatory region DNA binding+++GO:0001046///core promoter sequence-specific DNA binding+++GO:0001047///core promoter binding+++GO:0001227///DNA-binding transcription repressor activity, RNA polymerase II-s…	molecular_function	binding+++transcription regulator activity+++molecular transducer activity
14816	'Grm1'	mRNA	GO:0001639///PLC activating G protein-coupled glutamate receptor activity+++GO:0004930///G protein-coupled receptor activity+++GO:0005515///protein binding+++GO:0008066///glutamate receptor activity+++GO:0030331///estrogen receptor binding+++GO:0042802///identical protein binding+++GO:0098872///G protein-coupled neurotransmitter receptor activity involved in regulation of postsynaptic cytosolic c…	molecular_function	molecular transducer activity+++binding
14829	'Grpr'	mRNA	GO:0004930///G protein-coupled receptor activity+++GO:0004946///bombesin receptor activity+++GO:0005515///protein binding+++GO:0008188///neuropeptide receptor activity+++GO:0008528///G protein-coupled peptide receptor activity+++GO:0042923///neuropeptide binding	molecular_function	molecular transducer activity+++binding
14836	'Gsc'	mRNA	GO:0000978///RNA polymerase II proximal promoter sequence-specific DNA binding+++GO:0001085///RNA polymerase II transcription factor binding+++GO:0001103///RNA polymerase II repressing transcription factor binding+++GO:0001227///DNA-binding transcription repressor activity, RNA polymerase II-specific+++GO:0003677///DNA binding+++GO:0005515///protein binding+++GO:0043565///sequence-specific DNA bi…	molecular_function	binding+++transcription regulator activity
14841	'Haspin'	mRNA	GO:0000166///nucleotide binding+++GO:0003677///DNA binding+++GO:0004672///protein kinase activity+++GO:0004674///protein serine/threonine kinase activity+++GO:0005524///ATP binding+++GO:0016301///kinase activity+++GO:0016740///transferase activity+++GO:0072354///histone kinase activity (H3-T3 specific)	molecular_function	binding+++catalytic activity
14842	'Gsx1'	mRNA	GO:0000978///RNA polymerase II proximal promoter sequence-specific DNA binding+++GO:0001162///RNA polymerase II intronic transcription regulatory region sequence-specific DNA binding+++GO:0001227///DNA-binding transcription repressor activity, RNA polymerase II-specific+++GO:0001228///DNA-binding transcription activator activity, RNA polymerase II-specific+++GO:0003677///DNA binding+++GO:0043565/…	molecular_function	binding+++transcription regulator activity
14843	'Gsx2'	mRNA	GO:0000981///DNA-binding transcription factor activity, RNA polymerase II-specific+++GO:0003677///DNA binding+++GO:0003700///DNA-binding transcription factor activity+++GO:0043565///sequence-specific DNA binding	molecular_function	transcription regulator activity+++binding
14852	'Gspt1'	mRNA	GO:0000166///nucleotide binding+++GO:0003747///translation release factor activity+++GO:0003924///GTPase activity+++GO:0005525///GTP binding	molecular_function	binding+++catalytic activity
14860	'Gsta4'	mRNA	GO:0004364///glutathione transferase activity+++GO:0008144///drug binding+++GO:0016740///transferase activity+++GO:0043295///glutathione binding	molecular_function	catalytic activity+++binding
14863	'Gstm2'	mRNA	GO:0004364///glutathione transferase activity+++GO:0005515///protein binding+++GO:0016740///transferase activity+++GO:0019899///enzyme binding+++GO:0042802///identical protein binding+++GO:0042803///protein homodimerization activity+++GO:0043295///glutathione binding	molecular_function	catalytic activity+++binding
14864	'Gstm3'	mRNA	GO:0004364///glutathione transferase activity+++GO:0016740///transferase activity+++GO:0042803///protein homodimerization activity	molecular_function	catalytic activity+++binding
14865	'Gstm4'	mRNA	GO:0004364///glutathione transferase activity+++GO:0004464///leukotriene-C4 synthase activity+++GO:0016740///transferase activity+++GO:0019899///enzyme binding+++GO:0042803///protein homodimerization activity+++GO:0043295///glutathione binding	molecular_function	catalytic activity+++binding
14867	'Gstm6'	mRNA	GO:0004364///glutathione transferase activity+++GO:0016740///transferase activity	molecular_function	catalytic activity
14884	'Gtf2h1'	mRNA	GO:0003682///chromatin binding+++GO:0004672///protein kinase activity+++GO:0008094///DNA-dependent ATPase activity+++GO:0008353///RNA polymerase II CTD heptapeptide repeat kinase activity	molecular_function	binding+++catalytic activity
14886	'Gtf2i'	mRNA	GO:0003677///DNA binding+++GO:0003700///DNA-binding transcription factor activity+++GO:0005515///protein binding+++GO:0051019///mitogen-activated protein kinase binding	molecular_function	binding+++transcription regulator activity
14897	'Trip12'	mRNA	GO:0004842///ubiquitin-protein transferase activity+++GO:0008270///zinc ion binding+++GO:0016740///transferase activity+++GO:0046966///thyroid hormone receptor binding+++GO:0061630///ubiquitin protein ligase activity	molecular_function	catalytic activity+++binding
14904	'Gtpbp1'	mRNA	GO:0000166///nucleotide binding+++GO:0003746///translation elongation factor activity+++GO:0003924///GTPase activity+++GO:0005525///GTP binding	molecular_function	binding+++catalytic activity
14911	'Thumpd3'	mRNA	GO:0003723///RNA binding+++GO:0008168///methyltransferase activity+++GO:0016423///tRNA (guanine) methyltransferase activity+++GO:0016740///transferase activity	molecular_function	binding+++catalytic activity
14912	'Nkx6-2'	mRNA	GO:0000978///RNA polymerase II proximal promoter sequence-specific DNA binding+++GO:0001227///DNA-binding transcription repressor activity, RNA polymerase II-specific+++GO:0003677///DNA binding+++GO:0003700///DNA-binding transcription factor activity+++GO:0043565///sequence-specific DNA binding	molecular_function	binding+++transcription regulator activity
14923	'Guk1'	mRNA	GO:0000166///nucleotide binding+++GO:0004385///guanylate kinase activity+++GO:0005524///ATP binding+++GO:0016301///kinase activity+++GO:0016740///transferase activity	molecular_function	binding+++catalytic activity
14924	'Magi1'	mRNA	GO:0000166///nucleotide binding+++GO:0005515///protein binding+++GO:0005524///ATP binding+++GO:0051393///alpha-actinin binding+++GO:0060090///molecular adaptor activity	molecular_function	binding
14936	'Gys1'	mRNA	GO:0003824///catalytic activity+++GO:0004373///glycogen (starch) synthase activity+++GO:0005515///protein binding+++GO:0005536///glucose binding+++GO:0016740///transferase activity+++GO:0016757///transferase activity, transferring glycosyl groups+++GO:0019901///protein kinase binding+++GO:0061547///glycogen synthase activity, transferring glucose-1-phosphate	molecular_function	catalytic activity+++binding
14958	'H1f0'	mRNA	GO:0003677///DNA binding+++GO:0003680///AT DNA binding+++GO:0003690///double-stranded DNA binding+++GO:0031490///chromatin DNA binding+++GO:0031492///nucleosomal DNA binding	molecular_function	binding
14976	'Pfdn6'	mRNA	GO:0005515///protein binding+++GO:0051082///unfolded protein binding+++GO:0051087///chaperone binding	molecular_function	binding
15111	'Hand2'	mRNA	GO:0000976///transcription regulatory region sequence-specific DNA binding+++GO:0000977///RNA polymerase II regulatory region sequence-specific DNA binding+++GO:0000981///DNA-binding transcription factor activity, RNA polymerase II-specific+++GO:0001228///DNA-binding transcription activator activity, RNA polymerase II-specific+++GO:0003677///DNA binding+++GO:0003680///AT DNA binding+++GO:0003700/…	molecular_function	binding+++transcription regulator activity
15114	'Hap1'	mRNA	GO:0005102///signaling receptor binding+++GO:0005515///protein binding+++GO:0017022///myosin binding+++GO:0019904///protein domain specific binding+++GO:0042802///identical protein binding+++GO:0044325///ion channel binding+++GO:0048403///brain-derived neurotrophic factor binding	molecular_function	binding
15116	'Has1'	mRNA	GO:0016740///transferase activity+++GO:0016757///transferase activity, transferring glycosyl groups+++GO:0042802///identical protein binding+++GO:0050501///hyaluronan synthase activity	molecular_function	catalytic activity+++binding
15117	'Has2'	mRNA	GO:0016740///transferase activity+++GO:0016757///transferase activity, transferring glycosyl groups+++GO:0042802///identical protein binding+++GO:0050501///hyaluronan synthase activity	molecular_function	catalytic activity+++binding
15118	'Has3'	mRNA	GO:0016740///transferase activity+++GO:0016757///transferase activity, transferring glycosyl groups+++GO:0042802///identical protein binding+++GO:0050501///hyaluronan synthase activity	molecular_function	catalytic activity+++binding
15129	'Hbb-b1'	mRNA	GO:0004601///peroxidase activity+++GO:0005344///oxygen carrier activity+++GO:0019825///oxygen binding+++GO:0020037///heme binding+++GO:0030492///hemoglobin binding+++GO:0031720///haptoglobin binding+++GO:0031721///hemoglobin alpha binding+++GO:0031722///hemoglobin beta binding+++GO:0043177///organic acid binding+++GO:0044877///protein-containing complex binding+++GO:0046872///metal ion binding	molecular_function	catalytic activity+++antioxidant activity+++molecular carrier activity+++binding
15130	'Hbb-b2'	mRNA	GO:0004601///peroxidase activity+++GO:0005344///oxygen carrier activity+++GO:0019825///oxygen binding+++GO:0020037///heme binding+++GO:0031720///haptoglobin binding+++GO:0031721///hemoglobin alpha binding+++GO:0043177///organic acid binding+++GO:0046872///metal ion binding	molecular_function	catalytic activity+++antioxidant activity+++molecular carrier activity+++binding
15161	'Hcfc1'	mRNA	GO:0000978///RNA polymerase II proximal promoter sequence-specific DNA binding+++GO:0003682///chromatin binding+++GO:0003713///transcription coactivator activity+++GO:0005515///protein binding+++GO:0008134///transcription factor binding+++GO:0030674///protein binding, bridging+++GO:0033613///activating transcription factor binding+++GO:0042802///identical protein binding+++GO:0043995///histone ac…	molecular_function	binding+++transcription regulator activity+++catalytic activity
15165	'Hcn1'	mRNA	GO:0000166///nucleotide binding+++GO:0005216///ion channel activity+++GO:0005222///intracellular cAMP-activated cation channel activity+++GO:0005244///voltage-gated ion channel activity+++GO:0005248///voltage-gated sodium channel activity+++GO:0005249///voltage-gated potassium channel activity+++GO:0005267///potassium channel activity+++GO:0005272///sodium channel activity+++GO:0005515///protein …	molecular_function	binding+++transporter activity
15166	'Hcn2'	mRNA	GO:0000166///nucleotide binding+++GO:0005216///ion channel activity+++GO:0005222///intracellular cAMP-activated cation channel activity+++GO:0005244///voltage-gated ion channel activity+++GO:0005248///voltage-gated sodium channel activity+++GO:0005249///voltage-gated potassium channel activity+++GO:0005267///potassium channel activity+++GO:0005272///sodium channel activity+++GO:0005515///protein …	molecular_function	binding+++transporter activity
15182	'Hdac2'	mRNA	GO:0000978///RNA polymerase II proximal promoter sequence-specific DNA binding+++GO:0001103///RNA polymerase II repressing transcription factor binding+++GO:0001226///RNA polymerase II transcription corepressor binding+++GO:0003682///chromatin binding+++GO:0004407///histone deacetylase activity+++GO:0005515///protein binding+++GO:0008134///transcription factor binding+++GO:0016787///hydrolase act…	molecular_function	binding+++catalytic activity
15185	'Hdac6'	mRNA	GO:0000978///RNA polymerase II proximal promoter sequence-specific DNA binding+++GO:0001085///RNA polymerase II transcription factor binding+++GO:0001226///RNA polymerase II transcription corepressor binding+++GO:0001227///DNA-binding transcription repressor activity, RNA polymerase II-specific+++GO:0003677///DNA binding+++GO:0003682///chromatin binding+++GO:0003714///transcription corepressor ac…	molecular_function	binding+++transcription regulator activity+++catalytic activity
15191	'Hdgf'	mRNA	GO:0000166///nucleotide binding+++GO:0000978///RNA polymerase II proximal promoter sequence-specific DNA binding+++GO:0001222///transcription corepressor binding+++GO:0001227///DNA-binding transcription repressor activity, RNA polymerase II-specific+++GO:0003677///DNA binding+++GO:0003714///transcription corepressor activity+++GO:0003779///actin binding+++GO:0005515///protein binding+++GO:0008083…	molecular_function	binding+++transcription regulator activity+++molecular function regulator
15193	'Hdgfl2'	mRNA	GO:0003682///chromatin binding+++GO:0005515///protein binding	molecular_function	binding
15194	'Htt'	mRNA	GO:0002039///p53 binding+++GO:0005102///signaling receptor binding+++GO:0005515///protein binding+++GO:0005522///profilin binding+++GO:0008134///transcription factor binding+++GO:0019900///kinase binding+++GO:0031072///heat shock protein binding+++GO:0034452///dynactin binding+++GO:0042802///identical protein binding+++GO:0044325///ion channel binding+++GO:0045505///dynein intermediate chain bind…	molecular_function	binding
15207	'Hes3'	mRNA	GO:0000977///RNA polymerase II regulatory region sequence-specific DNA binding+++GO:0000978///RNA polymerase II proximal promoter sequence-specific DNA binding+++GO:0001227///DNA-binding transcription repressor activity, RNA polymerase II-specific+++GO:0003677///DNA binding+++GO:0008134///transcription factor binding+++GO:0046983///protein dimerization activity	molecular_function	binding+++transcription regulator activity
15218	'Foxn1'	mRNA	GO:0001228///DNA-binding transcription activator activity, RNA polymerase II-specific+++GO:0003677///DNA binding+++GO:0003700///DNA-binding transcription factor activity+++GO:0043565///sequence-specific DNA binding	molecular_function	transcription regulator activity+++binding
15220	'Foxq1'	mRNA	GO:0000978///RNA polymerase II proximal promoter sequence-specific DNA binding+++GO:0000981///DNA-binding transcription factor activity, RNA polymerase II-specific+++GO:0001227///DNA-binding transcription repressor activity, RNA polymerase II-specific+++GO:0003677///DNA binding+++GO:0003700///DNA-binding transcription factor activity+++GO:0043565///sequence-specific DNA binding	molecular_function	binding+++transcription regulator activity
15223	'Foxj1'	mRNA	GO:0000976///transcription regulatory region sequence-specific DNA binding+++GO:0000978///RNA polymerase II proximal promoter sequence-specific DNA binding+++GO:0001228///DNA-binding transcription activator activity, RNA polymerase II-specific+++GO:0003677///DNA binding+++GO:0003700///DNA-binding transcription factor activity+++GO:0043565///sequence-specific DNA binding	molecular_function	binding+++transcription regulator activity
15228	'Foxg1'	mRNA	GO:0001227///DNA-binding transcription repressor activity, RNA polymerase II-specific+++GO:0003677///DNA binding+++GO:0003700///DNA-binding transcription factor activity+++GO:0005515///protein binding+++GO:0043565///sequence-specific DNA binding	molecular_function	transcription regulator activity+++binding
15229	'Foxd1'	mRNA	GO:0000978///RNA polymerase II proximal promoter sequence-specific DNA binding+++GO:0000981///DNA-binding transcription factor activity, RNA polymerase II-specific+++GO:0001228///DNA-binding transcription activator activity, RNA polymerase II-specific+++GO:0003677///DNA binding+++GO:0003700///DNA-binding transcription factor activity+++GO:0008301///DNA binding, bending+++GO:0043565///sequence-spe…	molecular_function	binding+++transcription regulator activity
15245	'Hhip'	mRNA	GO:0003824///catalytic activity+++GO:0005515///protein binding+++GO:0008270///zinc ion binding+++GO:0046872///metal ion binding+++GO:0097108///hedgehog family protein binding	molecular_function	catalytic activity+++binding
15248	'Hic1'	mRNA	GO:0001227///DNA-binding transcription repressor activity, RNA polymerase II-specific+++GO:0003676///nucleic acid binding+++GO:0003677///DNA binding+++GO:0003700///DNA-binding transcription factor activity+++GO:0005515///protein binding+++GO:0042826///histone deacetylase binding+++GO:0043565///sequence-specific DNA binding+++GO:0046872///metal ion binding	molecular_function	transcription regulator activity+++binding
15251	'Hif1a'	mRNA	GO:0000977///RNA polymerase II regulatory region sequence-specific DNA binding+++GO:0000978///RNA polymerase II proximal promoter sequence-specific DNA binding+++GO:0000981///DNA-binding transcription factor activity, RNA polymerase II-specific+++GO:0001228///DNA-binding transcription activator activity, RNA polymerase II-specific+++GO:0002039///p53 binding+++GO:0003677///DNA binding+++GO:0003700…	molecular_function	binding+++transcription regulator activity
15257	'Hipk1'	mRNA	GO:0000166///nucleotide binding+++GO:0003677///DNA binding+++GO:0003714///transcription corepressor activity+++GO:0004672///protein kinase activity+++GO:0004674///protein serine/threonine kinase activity+++GO:0004713///protein tyrosine kinase activity+++GO:0005515///protein binding+++GO:0005524///ATP binding+++GO:0016301///kinase activity+++GO:0016740///transferase activity	molecular_function	binding+++transcription regulator activity+++catalytic activity
15258	'Hipk2'	mRNA	GO:0000166///nucleotide binding+++GO:0001102///RNA polymerase II activating transcription factor binding+++GO:0003677///DNA binding+++GO:0003713///transcription coactivator activity+++GO:0003714///transcription corepressor activity+++GO:0004672///protein kinase activity+++GO:0004674///protein serine/threonine kinase activity+++GO:0004713///protein tyrosine kinase activity+++GO:0005515///protein b…	molecular_function	binding+++transcription regulator activity+++catalytic activity
15260	'Hira'	mRNA	GO:0003714///transcription corepressor activity+++GO:0005515///protein binding	molecular_function	transcription regulator activity+++binding
15270	'H2ax'	mRNA	GO:0003677///DNA binding+++GO:0003684///damaged DNA binding+++GO:0005515///protein binding+++GO:0019899///enzyme binding+++GO:0042393///histone binding+++GO:0046982///protein heterodimerization activity	molecular_function	binding
15273	'Hivep2'	mRNA	GO:0000978///RNA polymerase II proximal promoter sequence-specific DNA binding+++GO:0001228///DNA-binding transcription activator activity, RNA polymerase II-specific+++GO:0003676///nucleic acid binding+++GO:0003677///DNA binding+++GO:0003700///DNA-binding transcription factor activity+++GO:0046872///metal ion binding	molecular_function	binding+++transcription regulator activity
15275	'Hk1'	mRNA	GO:0000166///nucleotide binding+++GO:0003824///catalytic activity+++GO:0004340///glucokinase activity+++GO:0004396///hexokinase activity+++GO:0004672///protein kinase activity+++GO:0005515///protein binding+++GO:0005524///ATP binding+++GO:0005536///glucose binding+++GO:0008865///fructokinase activity+++GO:0016301///kinase activity+++GO:0016740///transferase activity+++GO:0016773///phosphotransfer…	molecular_function	binding+++catalytic activity
15277	'Hk2'	mRNA	GO:0000166///nucleotide binding+++GO:0003824///catalytic activity+++GO:0004340///glucokinase activity+++GO:0004396///hexokinase activity+++GO:0005515///protein binding+++GO:0005524///ATP binding+++GO:0005536///glucose binding+++GO:0008865///fructokinase activity+++GO:0016301///kinase activity+++GO:0016740///transferase activity+++GO:0016773///phosphotransferase activity, alcohol group as acceptor…	molecular_function	binding+++catalytic activity
15284	'Hlx'	mRNA	GO:0003677///DNA binding+++GO:0043565///sequence-specific DNA binding	molecular_function	binding
15285	'Mnx1'	mRNA	GO:0003677///DNA binding+++GO:0043565///sequence-specific DNA binding	molecular_function	binding
15354	'Hmgb3'	mRNA	GO:0000400///four-way junction DNA binding+++GO:0003677///DNA binding+++GO:0003723///RNA binding+++GO:0008134///transcription factor binding+++GO:0008301///DNA binding, bending	molecular_function	binding
15357	'Hmgcr'	mRNA	GO:0004420///hydroxymethylglutaryl-CoA reductase (NADPH) activity+++GO:0016491///oxidoreductase activity+++GO:0016616///oxidoreductase activity, acting on the CH-OH group of donors, NAD or NADP as acceptor+++GO:0042282///hydroxymethylglutaryl-CoA reductase activity+++GO:0042802///identical protein binding+++GO:0050661///NADP binding+++GO:0050662///coenzyme binding+++GO:0051721///protein phosphata…	molecular_function	catalytic activity+++binding
15360	'Hmgcs2'	mRNA	GO:0003824///catalytic activity+++GO:0004421///hydroxymethylglutaryl-CoA synthase activity+++GO:0016740///transferase activity+++GO:0042802///identical protein binding	molecular_function	catalytic activity+++binding
15361	'Hmga1'	mRNA	GO:0000987///proximal promoter sequence-specific DNA binding+++GO:0001228///DNA-binding transcription activator activity, RNA polymerase II-specific+++GO:0003677///DNA binding+++GO:0003680///AT DNA binding+++GO:0003682///chromatin binding+++GO:0003713///transcription coactivator activity+++GO:0003906///DNA-(apurinic or apyrimidinic site) endonuclease activity+++GO:0008134///transcription factor b…	molecular_function	binding+++transcription regulator activity+++catalytic activity+++structural molecule activity
15364	'Hmga2'	mRNA	GO:0000978///RNA polymerase II proximal promoter sequence-specific DNA binding+++GO:0001227///DNA-binding transcription repressor activity, RNA polymerase II-specific+++GO:0001228///DNA-binding transcription activator activity, RNA polymerase II-specific+++GO:0003677///DNA binding+++GO:0003680///AT DNA binding+++GO:0003906///DNA-(apurinic or apyrimidinic site) endonuclease activity+++GO:0005515//…	molecular_function	binding+++transcription regulator activity+++catalytic activity
15370	'Nr4a1'	mRNA	GO:0000977///RNA polymerase II regulatory region sequence-specific DNA binding+++GO:0000978///RNA polymerase II proximal promoter sequence-specific DNA binding+++GO:0001228///DNA-binding transcription activator activity, RNA polymerase II-specific+++GO:0003677///DNA binding+++GO:0003700///DNA-binding transcription factor activity+++GO:0003707///steroid hormone receptor activity+++GO:0004879///nuc…	molecular_function	binding+++transcription regulator activity+++molecular transducer activity
15371	'Hmx1'	mRNA	GO:0000977///RNA polymerase II regulatory region sequence-specific DNA binding+++GO:0001227///DNA-binding transcription repressor activity, RNA polymerase II-specific+++GO:0003677///DNA binding+++GO:0043565///sequence-specific DNA binding	molecular_function	binding+++transcription regulator activity
15372	'Hmx2'	mRNA	GO:0003677///DNA binding+++GO:0043565///sequence-specific DNA binding	molecular_function	binding
15373	'Hmx3'	mRNA	GO:0000977///RNA polymerase II regulatory region sequence-specific DNA binding+++GO:0003677///DNA binding+++GO:0043565///sequence-specific DNA binding	molecular_function	binding
15378	'Hnf4a'	mRNA	GO:0000062///fatty-acyl-CoA binding+++GO:0000976///transcription regulatory region sequence-specific DNA binding+++GO:0000977///RNA polymerase II regulatory region sequence-specific DNA binding+++GO:0000978///RNA polymerase II proximal promoter sequence-specific DNA binding+++GO:0000981///DNA-binding transcription factor activity, RNA polymerase II-specific+++GO:0000987///proximal promoter sequen…	molecular_function	binding+++transcription regulator activity+++molecular transducer activity+++catalytic activity
15381	'Hnrnpc'	mRNA	GO:0003676///nucleic acid binding+++GO:0003723///RNA binding+++GO:0003729///mRNA binding+++GO:0003730///mRNA 3'-UTR binding+++GO:0004857///enzyme inhibitor activity+++GO:0008266///poly(U) RNA binding+++GO:0019904///protein domain specific binding+++GO:0042802///identical protein binding+++GO:0043021///ribonucleoprotein complex binding+++GO:0070034///telomerase RNA binding+++GO:1990247///N6-methyl…	molecular_function	binding+++molecular function regulator
15387	'Hnrnpk'	mRNA	GO:0000978///RNA polymerase II proximal promoter sequence-specific DNA binding+++GO:0000987///proximal promoter sequence-specific DNA binding+++GO:0001228///DNA-binding transcription activator activity, RNA polymerase II-specific+++GO:0003676///nucleic acid binding+++GO:0003677///DNA binding+++GO:0003690///double-stranded DNA binding+++GO:0003697///single-stranded DNA binding+++GO:0003723///RNA b…	molecular_function	binding+++transcription regulator activity
15394	'Hoxa1'	mRNA	GO:0001228///DNA-binding transcription activator activity, RNA polymerase II-specific+++GO:0003677///DNA binding+++GO:0005515///protein binding+++GO:0042802///identical protein binding+++GO:0043565///sequence-specific DNA binding	molecular_function	transcription regulator activity+++binding
15395	'Hoxa10'	mRNA	GO:0000978///RNA polymerase II proximal promoter sequence-specific DNA binding+++GO:0001228///DNA-binding transcription activator activity, RNA polymerase II-specific+++GO:0003677///DNA binding+++GO:0042826///histone deacetylase binding+++GO:0043565///sequence-specific DNA binding	molecular_function	binding+++transcription regulator activity
15399	'Hoxa2'	mRNA	GO:0000978///RNA polymerase II proximal promoter sequence-specific DNA binding+++GO:0001227///DNA-binding transcription repressor activity, RNA polymerase II-specific+++GO:0003677///DNA binding+++GO:0003700///DNA-binding transcription factor activity+++GO:0043565///sequence-specific DNA binding	molecular_function	binding+++transcription regulator activity
15401	'Hoxa4'	mRNA	GO:0000977///RNA polymerase II regulatory region sequence-specific DNA binding+++GO:0001228///DNA-binding transcription activator activity, RNA polymerase II-specific+++GO:0003677///DNA binding+++GO:0003700///DNA-binding transcription factor activity+++GO:0033613///activating transcription factor binding+++GO:0043565///sequence-specific DNA binding	molecular_function	binding+++transcription regulator activity
15405	'Hoxa9'	mRNA	GO:0000978///RNA polymerase II proximal promoter sequence-specific DNA binding+++GO:0001228///DNA-binding transcription activator activity, RNA polymerase II-specific+++GO:0003677///DNA binding+++GO:0003700///DNA-binding transcription factor activity+++GO:0005515///protein binding+++GO:0019899///enzyme binding+++GO:0043565///sequence-specific DNA binding	molecular_function	binding+++transcription regulator activity
15408	'Hoxb13'	mRNA	GO:0001227///DNA-binding transcription repressor activity, RNA polymerase II-specific+++GO:0003677///DNA binding+++GO:0005515///protein binding+++GO:0008327///methyl-CpG binding+++GO:0043565///sequence-specific DNA binding	molecular_function	transcription regulator activity+++binding
15410	'Hoxb3'	mRNA	GO:0000978///RNA polymerase II proximal promoter sequence-specific DNA binding+++GO:0001228///DNA-binding transcription activator activity, RNA polymerase II-specific+++GO:0003677///DNA binding+++GO:0003700///DNA-binding transcription factor activity+++GO:0043565///sequence-specific DNA binding	molecular_function	binding+++transcription regulator activity
15412	'Hoxb4'	mRNA	GO:0000977///RNA polymerase II regulatory region sequence-specific DNA binding+++GO:0001228///DNA-binding transcription activator activity, RNA polymerase II-specific+++GO:0003677///DNA binding+++GO:0003700///DNA-binding transcription factor activity+++GO:0033613///activating transcription factor binding+++GO:0043565///sequence-specific DNA binding	molecular_function	binding+++transcription regulator activity
15413	'Hoxb5'	mRNA	GO:0000978///RNA polymerase II proximal promoter sequence-specific DNA binding+++GO:0000981///DNA-binding transcription factor activity, RNA polymerase II-specific+++GO:0001228///DNA-binding transcription activator activity, RNA polymerase II-specific+++GO:0003677///DNA binding+++GO:0003700///DNA-binding transcription factor activity+++GO:0043565///sequence-specific DNA binding	molecular_function	binding+++transcription regulator activity
15416	'Hoxb8'	mRNA	GO:0001227///DNA-binding transcription repressor activity, RNA polymerase II-specific+++GO:0003677///DNA binding+++GO:0003700///DNA-binding transcription factor activity+++GO:0005515///protein binding+++GO:0043565///sequence-specific DNA binding	molecular_function	transcription regulator activity+++binding
15421	'Hoxc12'	mRNA	GO:0003674///molecular_function+++GO:0003677///DNA binding+++GO:0043565///sequence-specific DNA binding	molecular_function	molecular_function+++binding
15422	'Hoxc13'	mRNA	GO:0001228///DNA-binding transcription activator activity, RNA polymerase II-specific+++GO:0003677///DNA binding+++GO:0003682///chromatin binding+++GO:0043565///sequence-specific DNA binding	molecular_function	transcription regulator activity+++binding
15423	'Hoxc4'	mRNA	GO:0000977///RNA polymerase II regulatory region sequence-specific DNA binding+++GO:0000978///RNA polymerase II proximal promoter sequence-specific DNA binding+++GO:0001228///DNA-binding transcription activator activity, RNA polymerase II-specific+++GO:0003677///DNA binding+++GO:0003700///DNA-binding transcription factor activity+++GO:0033613///activating transcription factor binding+++GO:0043565…	molecular_function	binding+++transcription regulator activity
15424	'Hoxc5'	mRNA	GO:0000978///RNA polymerase II proximal promoter sequence-specific DNA binding+++GO:0000981///DNA-binding transcription factor activity, RNA polymerase II-specific+++GO:0003677///DNA binding+++GO:0003700///DNA-binding transcription factor activity+++GO:0043565///sequence-specific DNA binding	molecular_function	binding+++transcription regulator activity
15425	'Hoxc6'	mRNA	GO:0000978///RNA polymerase II proximal promoter sequence-specific DNA binding+++GO:0000981///DNA-binding transcription factor activity, RNA polymerase II-specific+++GO:0003677///DNA binding+++GO:0003700///DNA-binding transcription factor activity+++GO:0043565///sequence-specific DNA binding	molecular_function	binding+++transcription regulator activity
15429	'Hoxd1'	mRNA	GO:0003677///DNA binding+++GO:0043565///sequence-specific DNA binding	molecular_function	binding
15431	'Hoxd11'	mRNA	GO:0003677///DNA binding+++GO:0043565///sequence-specific DNA binding	molecular_function	binding
15432	'Hoxd12'	mRNA	GO:0003677///DNA binding+++GO:0005515///protein binding+++GO:0043565///sequence-specific DNA binding	molecular_function	binding
15433	'Hoxd13'	mRNA	GO:0000978///RNA polymerase II proximal promoter sequence-specific DNA binding+++GO:0000987///proximal promoter sequence-specific DNA binding+++GO:0001228///DNA-binding transcription activator activity, RNA polymerase II-specific+++GO:0003677///DNA binding+++GO:0003682///chromatin binding+++GO:0003700///DNA-binding transcription factor activity+++GO:0043565///sequence-specific DNA binding+++GO:19…	molecular_function	binding+++transcription regulator activity
15434	'Hoxd3'	mRNA	GO:0000977///RNA polymerase II regulatory region sequence-specific DNA binding+++GO:0000978///RNA polymerase II proximal promoter sequence-specific DNA binding+++GO:0001228///DNA-binding transcription activator activity, RNA polymerase II-specific+++GO:0003677///DNA binding+++GO:0003700///DNA-binding transcription factor activity+++GO:0043565///sequence-specific DNA binding	molecular_function	binding+++transcription regulator activity
15438	'Hoxd9'	mRNA	GO:0000977///RNA polymerase II regulatory region sequence-specific DNA binding+++GO:0000978///RNA polymerase II proximal promoter sequence-specific DNA binding+++GO:0001227///DNA-binding transcription repressor activity, RNA polymerase II-specific+++GO:0003677///DNA binding+++GO:0003700///DNA-binding transcription factor activity+++GO:0043565///sequence-specific DNA binding	molecular_function	binding+++transcription regulator activity
15441	'Hp1bp3'	mRNA	GO:0003677///DNA binding+++GO:0003682///chromatin binding+++GO:0031491///nucleosome binding	molecular_function	binding
15444	'Hpca'	mRNA	GO:0003779///actin binding+++GO:0005509///calcium ion binding+++GO:0005515///protein binding+++GO:0019900///kinase binding+++GO:0042802///identical protein binding+++GO:0046872///metal ion binding	molecular_function	binding
[truncated: 4,274 more rows]

## Sheet: Uninfected vs 21dpi MF
S. datasheet 5. The list of GO enrichment analysis of molecular functions of targets for differently expressed miRNAs in liver
[truncated: 9,854 more rows]

[truncated: 4 more sheets: 21dpi vs 14dpi MF, Uninfected vs 14dpi BP, Uninfected vs 21dpi BP, 21dpi vs 14dpi BP]
