# Supplementary material for: Dynamic miRNA profile of host T cells during early hepatic stages of Schistosoma japonicum infection
Source: Front Immunol. 2022 Sep 2;13:911139. doi: 10.3389/fimmu.2022.911139 (PMC9478579; doi:10.3389/fimmu.2022.911139)
Supplement: Supplementary Data Sheet 8 — The list of KEGG pathway analysis target genes for increased/decreased miRNAs in blood/liver T cells. [file DataSheet_8.xlsx]

## Sheet: decreased miRNAs in Blood 
S. datasheet 7. The list of predicted targets for decreased miRNAs in blood T cells
Gene ID	Gene Symbol	Type	KEGG Pathway Term	KEGG Pathway Term Level1	KEGG Pathway Term Level2
109880	'Braf'	mRNA	01521///EGFR tyrosine kinase inhibitor resistance+++01522///Endocrine resistance+++04010///MAPK signaling pathway+++04012///ErbB signaling pathway+++04013///MAPK signaling pathway - fly+++04015///Rap1 signaling pathway+++04024///cAMP signaling pathway+++04062///Chemokine signaling pathway+++04068///FoxO signaling pathway+++04150///mTOR signaling pathway+++04214///Apoptosis - fly+++04270///Vascula…	Human Diseases+++Environmental Information Processing+++Organismal Systems+++Cellular Processes	Drug resistance: antineoplastic+++Signal transduction+++Immune system+++Cell growth and death+++Circulatory system+++Development and regeneration+++Cellular community - eukaryotes+++Nervous system+++Cell motility+++Endocrine system+++Endocrine and metabolic disease+++Substance dependence+++Infectious disease: viral+++Cancer: overview+++Cancer: specific types
11793	'Atg5'	mRNA	04136///Autophagy - other+++04137///Mitophagy - animal+++04140///Autophagy - animal+++04211///Longevity regulating pathway+++04213///Longevity regulating pathway - multiple species+++04216///Ferroptosis+++04621///NOD-like receptor signaling pathway+++04622///RIG-I-like receptor signaling pathway+++05131///Shigellosis	Cellular Processes+++Organismal Systems+++Human Diseases	Transport and catabolism+++Aging+++Cell growth and death+++Immune system+++Infectious disease: bacterial
12477	'Ctla4'	mRNA	04514///Cell adhesion molecules (CAMs)+++04660///T cell receptor signaling pathway+++05320///Autoimmune thyroid disease+++05323///Rheumatoid arthritis	Environmental Information Processing+++Organismal Systems+++Human Diseases	Signaling molecules and interaction+++Immune system+++Immune disease
12632	'Cfl2'	mRNA	04360///Axon guidance+++04666///Fc gamma R-mediated phagocytosis+++04810///Regulation of actin cytoskeleton+++05133///Pertussis+++05170///Human immunodeficiency virus 1 infection	Organismal Systems+++Cellular Processes+++Human Diseases	Development and regeneration+++Immune system+++Cell motility+++Infectious disease: bacterial+++Infectious disease: viral
12843	'Col1a2'	mRNA	04151///PI3K-Akt signaling pathway+++04510///Focal adhesion+++04512///ECM-receptor interaction+++04611///Platelet activation+++04926///Relaxin signaling pathway+++04933///AGE-RAGE signaling pathway in diabetic complications+++04974///Protein digestion and absorption+++05146///Amoebiasis+++05165///Human papillomavirus infection+++05205///Proteoglycans in cancer	Environmental Information Processing+++Cellular Processes+++Organismal Systems+++Human Diseases	Signal transduction+++Cellular community - eukaryotes+++Signaling molecules and interaction+++Immune system+++Endocrine system+++Endocrine and metabolic disease+++Digestive system+++Infectious disease: parasitic+++Infectious disease: viral+++Cancer: overview
13654	'Egr2'	mRNA	04625///C-type lectin receptor signaling pathway+++05161///Hepatitis B+++05166///Human T-cell leukemia virus 1 infection+++05203///Viral carcinogenesis	Organismal Systems+++Human Diseases	Immune system+++Infectious disease: viral+++Cancer: overview
14678	'Gnai2'	mRNA	04015///Rap1 signaling pathway+++04022///cGMP-PKG signaling pathway+++04024///cAMP signaling pathway+++04062///Chemokine signaling pathway+++04071///Sphingolipid signaling pathway+++04261///Adrenergic signaling in cardiomyocytes+++04360///Axon guidance+++04371///Apelin signaling pathway+++04540///Gap junction+++04611///Platelet activation+++04670///Leukocyte transendothelial migration+++04713///C…	Environmental Information Processing+++Organismal Systems+++Cellular Processes+++Human Diseases	Signal transduction+++Immune system+++Circulatory system+++Development and regeneration+++Cellular community - eukaryotes+++Environmental adaptation+++Nervous system+++Endocrine system+++Endocrine and metabolic disease+++Digestive system+++Neurodegenerative disease+++Substance dependence+++Infectious disease: bacterial+++Infectious disease: parasitic+++Infectious disease: viral+++Cancer: overview
14724	'Gp1bb'	mRNA	04512///ECM-receptor interaction+++04611///Platelet activation+++04640///Hematopoietic cell lineage	Environmental Information Processing+++Organismal Systems	Signaling molecules and interaction+++Immune system
16177	'Il1r1'	mRNA	04010///MAPK signaling pathway+++04060///Cytokine-cytokine receptor interaction+++04064///NF-kappa B signaling pathway+++04380///Osteoclast differentiation+++04640///Hematopoietic cell lineage+++04659///Th17 cell differentiation+++04750///Inflammatory mediator regulation of TRP channels+++05130///Pathogenic Escherichia coli infection+++05131///Shigellosis+++05146///Amoebiasis+++05163///Human cyto…	Environmental Information Processing+++Organismal Systems+++Human Diseases	Signal transduction+++Signaling molecules and interaction+++Development and regeneration+++Immune system+++Sensory system+++Infectious disease: bacterial+++Infectious disease: parasitic+++Infectious disease: viral+++Cardiovascular disease
16362	'Irf1'	mRNA	04625///C-type lectin receptor signaling pathway+++04668///TNF signaling pathway+++04917///Prolactin signaling pathway+++05133///Pertussis+++05165///Human papillomavirus infection	Organismal Systems+++Environmental Information Processing+++Human Diseases	Immune system+++Signal transduction+++Endocrine system+++Infectious disease: bacterial+++Infectious disease: viral
17329	'Cxcl9'	mRNA	04060///Cytokine-cytokine receptor interaction+++04061///Viral protein interaction with cytokine and cytokine receptor+++04062///Chemokine signaling pathway+++04620///Toll-like receptor signaling pathway	Environmental Information Processing+++Organismal Systems	Signaling molecules and interaction+++Immune system
17390	'Mmp2'	mRNA	01522///Endocrine resistance+++04670///Leukocyte transendothelial migration+++04912///GnRH signaling pathway+++04915///Estrogen signaling pathway+++04926///Relaxin signaling pathway+++04933///AGE-RAGE signaling pathway in diabetic complications+++05200///Pathways in cancer+++05205///Proteoglycans in cancer+++05219///Bladder cancer+++05418///Fluid shear stress and atherosclerosis	Human Diseases+++Organismal Systems	Drug resistance: antineoplastic+++Immune system+++Endocrine system+++Endocrine and metabolic disease+++Cancer: overview+++Cancer: specific types+++Cardiovascular disease
18044	'Nfya'	mRNA	04612///Antigen processing and presentation+++05152///Tuberculosis	Organismal Systems+++Human Diseases	Immune system+++Infectious disease: bacterial
18717	'Pip5k1c'	mRNA	00562///Inositol phosphate metabolism+++04070///Phosphatidylinositol signaling system+++04072///Phospholipase D signaling pathway+++04144///Endocytosis+++04666///Fc gamma R-mediated phagocytosis+++04810///Regulation of actin cytoskeleton+++05135///Yersinia infection+++05231///Choline metabolism in cancer	Metabolism+++Environmental Information Processing+++Cellular Processes+++Organismal Systems+++Human Diseases	Carbohydrate metabolism+++Signal transduction+++Transport and catabolism+++Immune system+++Cell motility+++Infectious disease: bacterial+++Cancer: overview
18787	'Serpine1'	mRNA	04066///HIF-1 signaling pathway+++04115///p53 signaling pathway+++04218///Cellular senescence+++04371///Apelin signaling pathway+++04390///Hippo signaling pathway+++04610///Complement and coagulation cascades+++04933///AGE-RAGE signaling pathway in diabetic complications+++05142///Chagas disease (American trypanosomiasis)	Environmental Information Processing+++Cellular Processes+++Organismal Systems+++Human Diseases	Signal transduction+++Cell growth and death+++Immune system+++Endocrine and metabolic disease+++Infectious disease: parasitic
19247	'Ptpn11'	mRNA	04013///MAPK signaling pathway - fly+++04014///Ras signaling pathway+++04072///Phospholipase D signaling pathway+++04360///Axon guidance+++04625///C-type lectin receptor signaling pathway+++04630///Jak-STAT signaling pathway+++04650///Natural killer cell mediated cytotoxicity+++04670///Leukocyte transendothelial migration+++04722///Neurotrophin signaling pathway+++04920///Adipocytokine signaling …	Environmental Information Processing+++Organismal Systems+++Human Diseases	Signal transduction+++Development and regeneration+++Immune system+++Nervous system+++Endocrine system+++Endocrine and metabolic disease+++Infectious disease: bacterial+++Infectious disease: viral+++Cancer: overview+++Cancer: specific types
271844	'Pla2g4f'	mRNA	00564///Glycerophospholipid metabolism+++00565///Ether lipid metabolism+++00590///Arachidonic acid metabolism+++00591///Linoleic acid metabolism+++00592///alpha-Linolenic acid metabolism+++04010///MAPK signaling pathway+++04014///Ras signaling pathway+++04072///Phospholipase D signaling pathway+++04217///Necroptosis+++04270///Vascular smooth muscle contraction+++04370///VEGF signaling pathway+++0…	Metabolism+++Environmental Information Processing+++Cellular Processes+++Organismal Systems+++Human Diseases	Lipid metabolism+++Signal transduction+++Cell growth and death+++Circulatory system+++Immune system+++Nervous system+++Sensory system+++Endocrine system+++Cancer: overview
59008	'Anapc5'	mRNA	04110///Cell cycle+++04114///Oocyte meiosis+++04120///Ubiquitin mediated proteolysis+++04657///IL-17 signaling pathway+++04914///Progesterone-mediated oocyte maturation+++05166///Human T-cell leukemia virus 1 infection	Cellular Processes+++Genetic Information Processing+++Organismal Systems+++Human Diseases	Cell growth and death+++Folding, sorting and degradation+++Immune system+++Endocrine system+++Infectious disease: viral
59310	'Myl10'	mRNA	04510///Focal adhesion+++04670///Leukocyte transendothelial migration+++04810///Regulation of actin cytoskeleton+++05131///Shigellosis	Cellular Processes+++Organismal Systems+++Human Diseases	Cellular community - eukaryotes+++Immune system+++Cell motility+++Infectious disease: bacterial
77040	'Atg16l1'	mRNA	04136///Autophagy - other+++04140///Autophagy - animal+++04621///NOD-like receptor signaling pathway+++05131///Shigellosis	Cellular Processes+++Organismal Systems+++Human Diseases	Transport and catabolism+++Immune system+++Infectious disease: bacterial

## Sheet: increased miRNAs in Blood 
S. datasheet 7. The list of predicted targets for increased miRNAs in blood T cells
Gene ID	Gene Symbol	Type	KEGG Pathway Term	KEGG Pathway Term Level1	KEGG Pathway Term Level2
108101	'Fermt3'	mRNA	04611///Platelet activation	Organismal Systems	Immune system
11421	'Ace'	mRNA	04614///Renin-angiotensin system+++04924///Renin secretion+++05142///Chagas disease (American trypanosomiasis)+++05410///Hypertrophic cardiomyopathy (HCM)	Organismal Systems+++Human Diseases	Endocrine system+++Infectious disease: parasitic+++Cardiovascular disease
12767	'Cxcr4'	mRNA	04020///Calcium signaling pathway+++04060///Cytokine-cytokine receptor interaction+++04061///Viral protein interaction with cytokine and cytokine receptor+++04062///Chemokine signaling pathway+++04144///Endocytosis+++04360///Axon guidance+++04670///Leukocyte transendothelial migration+++04672///Intestinal immune network for IgA production+++04810///Regulation of actin cytoskeleton+++05163///Human…	Environmental Information Processing+++Organismal Systems+++Cellular Processes+++Human Diseases	Signal transduction+++Signaling molecules and interaction+++Immune system+++Transport and catabolism+++Development and regeneration+++Cell motility+++Infectious disease: viral+++Cancer: overview
14469	'Gbp2'	mRNA	04621///NOD-like receptor signaling pathway	Organismal Systems	Immune system
16822	'Lcp2'	mRNA	04015///Rap1 signaling pathway+++04380///Osteoclast differentiation+++04611///Platelet activation+++04650///Natural killer cell mediated cytotoxicity+++04660///T cell receptor signaling pathway+++04664///Fc epsilon RI signaling pathway+++05135///Yersinia infection	Environmental Information Processing+++Organismal Systems+++Human Diseases	Signal transduction+++Development and regeneration+++Immune system+++Infectious disease: bacterial
17874	'Myd88'	mRNA	04010///MAPK signaling pathway+++04064///NF-kappa B signaling pathway+++04620///Toll-like receptor signaling pathway+++04621///NOD-like receptor signaling pathway+++04624///Toll and Imd signaling pathway+++05130///Pathogenic Escherichia coli infection+++05131///Shigellosis+++05132///Salmonella infection+++05133///Pertussis+++05134///Legionellosis+++05135///Yersinia infection+++05140///Leishmanias…	Environmental Information Processing+++Organismal Systems+++Human Diseases	Signal transduction+++Immune system+++Infectious disease: bacterial+++Infectious disease: parasitic+++Infectious disease: viral+++Cancer: overview
18037	'Nfkbie'	mRNA	04658///Th1 and Th2 cell differentiation+++04659///Th17 cell differentiation+++04660///T cell receptor signaling pathway+++04662///B cell receptor signaling pathway+++04722///Neurotrophin signaling pathway+++04920///Adipocytokine signaling pathway+++05169///Epstein-Barr virus infection+++05235///PD-L1 expression and PD-1 checkpoint pathway in cancer	Organismal Systems+++Human Diseases	Immune system+++Nervous system+++Endocrine system+++Infectious disease: viral+++Cancer: overview
18708	'Pik3r1'	mRNA	01521///EGFR tyrosine kinase inhibitor resistance+++01522///Endocrine resistance+++01524///Platinum drug resistance+++04012///ErbB signaling pathway+++04014///Ras signaling pathway+++04015///Rap1 signaling pathway+++04024///cAMP signaling pathway+++04062///Chemokine signaling pathway+++04066///HIF-1 signaling pathway+++04068///FoxO signaling pathway+++04070///Phosphatidylinositol signaling system…	Human Diseases+++Environmental Information Processing+++Organismal Systems+++Cellular Processes	Drug resistance: antineoplastic+++Signal transduction+++Immune system+++Transport and catabolism+++Cell growth and death+++Aging+++Development and regeneration+++Cellular community - eukaryotes+++Nervous system+++Sensory system+++Cell motility+++Endocrine system+++Endocrine and metabolic disease+++Excretory system+++Digestive system+++Infectious disease: bacterial+++Infectious disease: parasitic+…
18815	'Plg'	mRNA	04080///Neuroactive ligand-receptor interaction+++04610///Complement and coagulation cascades+++05150///Staphylococcus aureus infection+++05164///Influenza A	Environmental Information Processing+++Organismal Systems+++Human Diseases	Signaling molecules and interaction+++Immune system+++Infectious disease: bacterial+++Infectious disease: viral
19058	'Ppp3r1'	mRNA	04010///MAPK signaling pathway+++04020///Calcium signaling pathway+++04022///cGMP-PKG signaling pathway+++04114///Oocyte meiosis+++04218///Cellular senescence+++04310///Wnt signaling pathway+++04360///Axon guidance+++04370///VEGF signaling pathway+++04380///Osteoclast differentiation+++04625///C-type lectin receptor signaling pathway+++04650///Natural killer cell mediated cytotoxicity+++04658///T…	Environmental Information Processing+++Cellular Processes+++Organismal Systems+++Human Diseases	Signal transduction+++Cell growth and death+++Development and regeneration+++Immune system+++Nervous system+++Endocrine system+++Neurodegenerative disease+++Substance dependence+++Infectious disease: bacterial+++Infectious disease: viral+++Cancer: overview
19303	'Pxn'	mRNA	04062///Chemokine signaling pathway+++04370///VEGF signaling pathway+++04510///Focal adhesion+++04670///Leukocyte transendothelial migration+++04810///Regulation of actin cytoskeleton+++05100///Bacterial invasion of epithelial cells+++05131///Shigellosis+++05135///Yersinia infection+++05163///Human cytomegalovirus infection+++05165///Human papillomavirus infection+++05170///Human immunodeficiency…	Organismal Systems+++Environmental Information Processing+++Cellular Processes+++Human Diseases	Immune system+++Signal transduction+++Cellular community - eukaryotes+++Cell motility+++Infectious disease: bacterial+++Infectious disease: viral+++Cancer: overview
21673	'Dntt'	mRNA	03450///Non-homologous end-joining+++04640///Hematopoietic cell lineage	Genetic Information Processing+++Organismal Systems	Replication and repair+++Immune system
21809	'Tgfb3'	mRNA	04010///MAPK signaling pathway+++04060///Cytokine-cytokine receptor interaction+++04068///FoxO signaling pathway+++04110///Cell cycle+++04218///Cellular senescence+++04350///TGF-beta signaling pathway+++04390///Hippo signaling pathway+++04933///AGE-RAGE signaling pathway in diabetic complications+++05140///Leishmaniasis+++05142///Chagas disease (American trypanosomiasis)+++05144///Malaria+++05145…	Environmental Information Processing+++Cellular Processes+++Human Diseases	Signal transduction+++Signaling molecules and interaction+++Cell growth and death+++Endocrine and metabolic disease+++Infectious disease: parasitic+++Infectious disease: bacterial+++Infectious disease: viral+++Cancer: overview+++Cancer: specific types+++Immune disease+++Cardiovascular disease
22177	'Tyrobp'	mRNA	04380///Osteoclast differentiation+++04650///Natural killer cell mediated cytotoxicity	Organismal Systems	Development and regeneration+++Immune system
22325	'Vav2'	mRNA	04015///Rap1 signaling pathway+++04024///cAMP signaling pathway+++04062///Chemokine signaling pathway+++04510///Focal adhesion+++04650///Natural killer cell mediated cytotoxicity+++04660///T cell receptor signaling pathway+++04662///B cell receptor signaling pathway+++04664///Fc epsilon RI signaling pathway+++04666///Fc gamma R-mediated phagocytosis+++04670///Leukocyte transendothelial migration+…	Environmental Information Processing+++Organismal Systems+++Cellular Processes+++Human Diseases	Signal transduction+++Immune system+++Cellular community - eukaryotes+++Cell motility+++Infectious disease: bacterial+++Cancer: overview
26399	'Map2k6'	mRNA	04010///MAPK signaling pathway+++04015///Rap1 signaling pathway+++04212///Longevity regulating pathway - worm+++04218///Cellular senescence+++04380///Osteoclast differentiation+++04620///Toll-like receptor signaling pathway+++04664///Fc epsilon RI signaling pathway+++04668///TNF signaling pathway+++04750///Inflammatory mediator regulation of TRP channels+++04912///GnRH signaling pathway+++04935//…	Environmental Information Processing+++Organismal Systems+++Cellular Processes+++Human Diseases	Signal transduction+++Aging+++Cell growth and death+++Development and regeneration+++Immune system+++Sensory system+++Endocrine system+++Neurodegenerative disease+++Infectious disease: bacterial+++Infectious disease: parasitic+++Infectious disease: viral+++Cancer: overview+++Cardiovascular disease
26414	'Mapk10'	mRNA	01522///Endocrine resistance+++04010///MAPK signaling pathway+++04012///ErbB signaling pathway+++04013///MAPK signaling pathway - fly+++04014///Ras signaling pathway+++04024///cAMP signaling pathway+++04068///FoxO signaling pathway+++04071///Sphingolipid signaling pathway+++04137///Mitophagy - animal+++04140///Autophagy - animal+++04141///Protein processing in endoplasmic reticulum+++04210///Apop…	Human Diseases+++Environmental Information Processing+++Cellular Processes+++Genetic Information Processing+++Organismal Systems	Drug resistance: antineoplastic+++Signal transduction+++Transport and catabolism+++Folding, sorting and degradation+++Cell growth and death+++Aging+++Development and regeneration+++Cellular community - eukaryotes+++Immune system+++Nervous system+++Sensory system+++Endocrine system+++Endocrine and metabolic disease+++Infectious disease: bacterial+++Infectious disease: parasitic+++Infectious diseas…
54473	'Tollip'	mRNA	04620///Toll-like receptor signaling pathway	Organismal Systems	Immune system
93742	'Pard3'	mRNA	04015///Rap1 signaling pathway+++04062///Chemokine signaling pathway+++04080///Neuroactive ligand-receptor interaction+++04144///Endocytosis+++04360///Axon guidance+++04390///Hippo signaling pathway+++04391///Hippo signaling pathway - fly+++04520///Adherens junction+++04530///Tight junction+++05165///Human papillomavirus infection	Environmental Information Processing+++Organismal Systems+++Cellular Processes+++Human Diseases	Signal transduction+++Immune system+++Signaling molecules and interaction+++Transport and catabolism+++Development and regeneration+++Cellular community - eukaryotes+++Infectious disease: viral

## Sheet: decreased miRNAs in Liver 
S. datasheet 7. The list of predicted targets for decreased miRNAs in liver T cells
Gene ID	Gene Symbol	Type	KEGG Pathway Term	KEGG Pathway Term Level1	KEGG Pathway Term Level2
109700	'Itga1'	mRNA	04151///PI3K-Akt signaling pathway+++04510///Focal adhesion+++04512///ECM-receptor interaction+++04640///Hematopoietic cell lineage+++04810///Regulation of actin cytoskeleton+++05165///Human papillomavirus infection+++05410///Hypertrophic cardiomyopathy (HCM)+++05412///Arrhythmogenic right ventricular cardiomyopathy (ARVC)+++05414///Dilated cardiomyopathy (DCM)	Environmental Information Processing+++Cellular Processes+++Organismal Systems+++Human Diseases	Signal transduction+++Cellular community - eukaryotes+++Signaling molecules and interaction+++Immune system+++Cell motility+++Infectious disease: viral+++Cardiovascular disease
109880	'Braf'	mRNA	01521///EGFR tyrosine kinase inhibitor resistance+++01522///Endocrine resistance+++04010///MAPK signaling pathway+++04012///ErbB signaling pathway+++04013///MAPK signaling pathway - fly+++04015///Rap1 signaling pathway+++04024///cAMP signaling pathway+++04062///Chemokine signaling pathway+++04068///FoxO signaling pathway+++04150///mTOR signaling pathway+++04214///Apoptosis - fly+++04270///Vascula…	Human Diseases+++Environmental Information Processing+++Organismal Systems+++Cellular Processes	Drug resistance: antineoplastic+++Signal transduction+++Immune system+++Cell growth and death+++Circulatory system+++Development and regeneration+++Cellular community - eukaryotes+++Nervous system+++Cell motility+++Endocrine system+++Endocrine and metabolic disease+++Substance dependence+++Infectious disease: viral+++Cancer: overview+++Cancer: specific types
12632	'Cfl2'	mRNA	04360///Axon guidance+++04666///Fc gamma R-mediated phagocytosis+++04810///Regulation of actin cytoskeleton+++05133///Pertussis+++05170///Human immunodeficiency virus 1 infection	Organismal Systems+++Cellular Processes+++Human Diseases	Development and regeneration+++Immune system+++Cell motility+++Infectious disease: bacterial+++Infectious disease: viral
12775	'Ccr7'	mRNA	04060///Cytokine-cytokine receptor interaction+++04061///Viral protein interaction with cytokine and cytokine receptor+++04062///Chemokine signaling pathway	Environmental Information Processing+++Organismal Systems	Signaling molecules and interaction+++Immune system
12912	'Creb1'	mRNA	04022///cGMP-PKG signaling pathway+++04024///cAMP signaling pathway+++04151///PI3K-Akt signaling pathway+++04152///AMPK signaling pathway+++04211///Longevity regulating pathway+++04261///Adrenergic signaling in cardiomyocytes+++04380///Osteoclast differentiation+++04612///Antigen processing and presentation+++04668///TNF signaling pathway+++04710///Circadian rhythm+++04713///Circadian entrainment…	Environmental Information Processing+++Organismal Systems+++Human Diseases	Signal transduction+++Aging+++Circulatory system+++Development and regeneration+++Immune system+++Environmental adaptation+++Nervous system+++Endocrine system+++Endocrine and metabolic disease+++Excretory system+++Neurodegenerative disease+++Substance dependence+++Infectious disease: bacterial+++Infectious disease: viral+++Cancer: overview+++Cancer: specific types
13388	'Dll1'	mRNA	01522///Endocrine resistance+++04330///Notch signaling pathway+++04658///Th1 and Th2 cell differentiation+++05200///Pathways in cancer+++05224///Breast cancer	Human Diseases+++Environmental Information Processing+++Organismal Systems	Drug resistance: antineoplastic+++Signal transduction+++Immune system+++Cancer: overview+++Cancer: specific types
14678	'Gnai2'	mRNA	04015///Rap1 signaling pathway+++04022///cGMP-PKG signaling pathway+++04024///cAMP signaling pathway+++04062///Chemokine signaling pathway+++04071///Sphingolipid signaling pathway+++04261///Adrenergic signaling in cardiomyocytes+++04360///Axon guidance+++04371///Apelin signaling pathway+++04540///Gap junction+++04611///Platelet activation+++04670///Leukocyte transendothelial migration+++04713///C…	Environmental Information Processing+++Organismal Systems+++Cellular Processes+++Human Diseases	Signal transduction+++Immune system+++Circulatory system+++Development and regeneration+++Cellular community - eukaryotes+++Environmental adaptation+++Nervous system+++Endocrine system+++Endocrine and metabolic disease+++Digestive system+++Neurodegenerative disease+++Substance dependence+++Infectious disease: bacterial+++Infectious disease: parasitic+++Infectious disease: viral+++Cancer: overview
14773	'Grk5'	mRNA	04062///Chemokine signaling pathway+++04144///Endocytosis+++04341///Hedgehog signaling pathway - fly+++05032///Morphine addiction	Organismal Systems+++Cellular Processes+++Environmental Information Processing+++Human Diseases	Immune system+++Transport and catabolism+++Signal transduction+++Substance dependence
15234	'Hgf'	mRNA	01521///EGFR tyrosine kinase inhibitor resistance+++04010///MAPK signaling pathway+++04014///Ras signaling pathway+++04015///Rap1 signaling pathway+++04151///PI3K-Akt signaling pathway+++04510///Focal adhesion+++05144///Malaria+++05200///Pathways in cancer+++05205///Proteoglycans in cancer+++05211///Renal cell carcinoma+++05218///Melanoma+++05225///Hepatocellular carcinoma+++05226///Gastric cancer	Human Diseases+++Environmental Information Processing+++Cellular Processes	Drug resistance: antineoplastic+++Signal transduction+++Cellular community - eukaryotes+++Infectious disease: parasitic+++Cancer: overview+++Cancer: specific types
16177	'Il1r1'	mRNA	04010///MAPK signaling pathway+++04060///Cytokine-cytokine receptor interaction+++04064///NF-kappa B signaling pathway+++04380///Osteoclast differentiation+++04640///Hematopoietic cell lineage+++04659///Th17 cell differentiation+++04750///Inflammatory mediator regulation of TRP channels+++05130///Pathogenic Escherichia coli infection+++05131///Shigellosis+++05146///Amoebiasis+++05163///Human cyto…	Environmental Information Processing+++Organismal Systems+++Human Diseases	Signal transduction+++Signaling molecules and interaction+++Development and regeneration+++Immune system+++Sensory system+++Infectious disease: bacterial+++Infectious disease: parasitic+++Infectious disease: viral+++Cardiovascular disease
16362	'Irf1'	mRNA	04625///C-type lectin receptor signaling pathway+++04668///TNF signaling pathway+++04917///Prolactin signaling pathway+++05133///Pertussis+++05165///Human papillomavirus infection	Organismal Systems+++Environmental Information Processing+++Human Diseases	Immune system+++Signal transduction+++Endocrine system+++Infectious disease: bacterial+++Infectious disease: viral
16886	'Limk2'	mRNA	04360///Axon guidance+++04666///Fc gamma R-mediated phagocytosis+++04810///Regulation of actin cytoskeleton+++05170///Human immunodeficiency virus 1 infection	Organismal Systems+++Cellular Processes+++Human Diseases	Development and regeneration+++Immune system+++Cell motility+++Infectious disease: viral
18044	'Nfya'	mRNA	04612///Antigen processing and presentation+++05152///Tuberculosis	Organismal Systems+++Human Diseases	Immune system+++Infectious disease: bacterial
18707	'Pik3cd'	mRNA	00562///Inositol phosphate metabolism+++01521///EGFR tyrosine kinase inhibitor resistance+++01522///Endocrine resistance+++01524///Platinum drug resistance+++04012///ErbB signaling pathway+++04014///Ras signaling pathway+++04015///Rap1 signaling pathway+++04024///cAMP signaling pathway+++04062///Chemokine signaling pathway+++04066///HIF-1 signaling pathway+++04068///FoxO signaling pathway+++04070…	Metabolism+++Human Diseases+++Environmental Information Processing+++Organismal Systems+++Cellular Processes	Carbohydrate metabolism+++Drug resistance: antineoplastic+++Signal transduction+++Immune system+++Transport and catabolism+++Cell growth and death+++Aging+++Development and regeneration+++Cellular community - eukaryotes+++Nervous system+++Sensory system+++Cell motility+++Endocrine system+++Endocrine and metabolic disease+++Excretory system+++Digestive system+++Infectious disease: bacterial+++Infe…
18717	'Pip5k1c'	mRNA	00562///Inositol phosphate metabolism+++04070///Phosphatidylinositol signaling system+++04072///Phospholipase D signaling pathway+++04144///Endocytosis+++04666///Fc gamma R-mediated phagocytosis+++04810///Regulation of actin cytoskeleton+++05135///Yersinia infection+++05231///Choline metabolism in cancer	Metabolism+++Environmental Information Processing+++Cellular Processes+++Organismal Systems+++Human Diseases	Carbohydrate metabolism+++Signal transduction+++Transport and catabolism+++Immune system+++Cell motility+++Infectious disease: bacterial+++Cancer: overview
18787	'Serpine1'	mRNA	04066///HIF-1 signaling pathway+++04115///p53 signaling pathway+++04218///Cellular senescence+++04371///Apelin signaling pathway+++04390///Hippo signaling pathway+++04610///Complement and coagulation cascades+++04933///AGE-RAGE signaling pathway in diabetic complications+++05142///Chagas disease (American trypanosomiasis)	Environmental Information Processing+++Cellular Processes+++Organismal Systems+++Human Diseases	Signal transduction+++Cell growth and death+++Immune system+++Endocrine and metabolic disease+++Infectious disease: parasitic
19247	'Ptpn11'	mRNA	04013///MAPK signaling pathway - fly+++04014///Ras signaling pathway+++04072///Phospholipase D signaling pathway+++04360///Axon guidance+++04625///C-type lectin receptor signaling pathway+++04630///Jak-STAT signaling pathway+++04650///Natural killer cell mediated cytotoxicity+++04670///Leukocyte transendothelial migration+++04722///Neurotrophin signaling pathway+++04920///Adipocytokine signaling …	Environmental Information Processing+++Organismal Systems+++Human Diseases	Signal transduction+++Development and regeneration+++Immune system+++Nervous system+++Endocrine system+++Endocrine and metabolic disease+++Infectious disease: bacterial+++Infectious disease: viral+++Cancer: overview+++Cancer: specific types
19264	'Ptprc'	mRNA	04514///Cell adhesion molecules (CAMs)+++04660///T cell receptor signaling pathway+++04666///Fc gamma R-mediated phagocytosis+++05340///Primary immunodeficiency	Environmental Information Processing+++Organismal Systems+++Human Diseases	Signaling molecules and interaction+++Immune system+++Immune disease
20779	'Src'	mRNA	01521///EGFR tyrosine kinase inhibitor resistance+++01522///Endocrine resistance+++04012///ErbB signaling pathway+++04013///MAPK signaling pathway - fly+++04015///Rap1 signaling pathway+++04062///Chemokine signaling pathway+++04137///Mitophagy - animal+++04144///Endocytosis+++04360///Axon guidance+++04370///VEGF signaling pathway+++04510///Focal adhesion+++04520///Adherens junction+++04530///Tigh…	Human Diseases+++Environmental Information Processing+++Organismal Systems+++Cellular Processes	Drug resistance: antineoplastic+++Signal transduction+++Immune system+++Transport and catabolism+++Development and regeneration+++Cellular community - eukaryotes+++Nervous system+++Sensory system+++Cell motility+++Endocrine system+++Infectious disease: bacterial+++Infectious disease: viral+++Cancer: overview+++Cancer: specific types+++Cardiovascular disease
21356	'Tapbp'	mRNA	04612///Antigen processing and presentation+++05163///Human cytomegalovirus infection+++05168///Herpes simplex virus 1 infection+++05169///Epstein-Barr virus infection+++05170///Human immunodeficiency virus 1 infection	Organismal Systems+++Human Diseases	Immune system+++Infectious disease: viral
214230	'Pak6'	mRNA	04012///ErbB signaling pathway+++04014///Ras signaling pathway+++04360///Axon guidance+++04510///Focal adhesion+++04660///T cell receptor signaling pathway+++04810///Regulation of actin cytoskeleton+++05170///Human immunodeficiency virus 1 infection+++05211///Renal cell carcinoma	Environmental Information Processing+++Organismal Systems+++Cellular Processes+++Human Diseases	Signal transduction+++Development and regeneration+++Cellular community - eukaryotes+++Immune system+++Cell motility+++Infectious disease: viral+++Cancer: specific types
22330	'Vcl'	mRNA	04510///Focal adhesion+++04520///Adherens junction+++04670///Leukocyte transendothelial migration+++04810///Regulation of actin cytoskeleton+++05100///Bacterial invasion of epithelial cells+++05131///Shigellosis+++05146///Amoebiasis	Cellular Processes+++Organismal Systems+++Human Diseases	Cellular community - eukaryotes+++Immune system+++Cell motility+++Infectious disease: bacterial+++Infectious disease: parasitic
223864	'Rapgef3'	mRNA	04015///Rap1 signaling pathway+++04024///cAMP signaling pathway+++04072///Phospholipase D signaling pathway+++04261///Adrenergic signaling in cardiomyocytes+++04670///Leukocyte transendothelial migration+++04720///Long-term potentiation+++04726///Serotonergic synapse	Environmental Information Processing+++Organismal Systems	Signal transduction+++Circulatory system+++Immune system+++Nervous system
24055	'Sh3bp2'	mRNA	04650///Natural killer cell mediated cytotoxicity	Organismal Systems	Immune system
270151	'Nlrx1'	mRNA	04621///NOD-like receptor signaling pathway+++04622///RIG-I-like receptor signaling pathway+++05164///Influenza A	Organismal Systems+++Human Diseases	Immune system+++Infectious disease: viral
30955	'Pik3cg'	mRNA	00562///Inositol phosphate metabolism+++04022///cGMP-PKG signaling pathway+++04062///Chemokine signaling pathway+++04072///Phospholipase D signaling pathway+++04151///PI3K-Akt signaling pathway+++04261///Adrenergic signaling in cardiomyocytes+++04371///Apelin signaling pathway+++04611///Platelet activation+++04725///Cholinergic synapse+++04921///Oxytocin signaling pathway+++05145///Toxoplasmosis+…	Metabolism+++Environmental Information Processing+++Organismal Systems+++Human Diseases	Carbohydrate metabolism+++Signal transduction+++Immune system+++Circulatory system+++Nervous system+++Endocrine system+++Infectious disease: parasitic+++Infectious disease: viral
329581	'Birc7'	mRNA	04120///Ubiquitin mediated proteolysis+++04215///Apoptosis - multiple species+++05145///Toxoplasmosis+++05200///Pathways in cancer+++05222///Small cell lung cancer	Genetic Information Processing+++Cellular Processes+++Human Diseases	Folding, sorting and degradation+++Cell growth and death+++Infectious disease: parasitic+++Cancer: overview+++Cancer: specific types
68089	'Arpc4'	mRNA	04144///Endocytosis+++04666///Fc gamma R-mediated phagocytosis+++04810///Regulation of actin cytoskeleton+++05100///Bacterial invasion of epithelial cells+++05130///Pathogenic Escherichia coli infection+++05131///Shigellosis+++05132///Salmonella infection	Cellular Processes+++Organismal Systems+++Human Diseases	Transport and catabolism+++Immune system+++Cell motility+++Infectious disease: bacterial
72049	'Tnfrsf13c'	mRNA	04060///Cytokine-cytokine receptor interaction+++04064///NF-kappa B signaling pathway+++04672///Intestinal immune network for IgA production+++05166///Human T-cell leukemia virus 1 infection+++05340///Primary immunodeficiency	Environmental Information Processing+++Organismal Systems+++Human Diseases	Signaling molecules and interaction+++Signal transduction+++Immune system+++Infectious disease: viral+++Immune disease
77040	'Atg16l1'	mRNA	04136///Autophagy - other+++04140///Autophagy - animal+++04621///NOD-like receptor signaling pathway+++05131///Shigellosis	Cellular Processes+++Organismal Systems+++Human Diseases	Transport and catabolism+++Immune system+++Infectious disease: bacterial
77125	'Il33'	mRNA	04060///Cytokine-cytokine receptor interaction+++04217///Necroptosis+++04623///Cytosolic DNA-sensing pathway+++05164///Influenza A	Environmental Information Processing+++Cellular Processes+++Organismal Systems+++Human Diseases	Signaling molecules and interaction+++Cell growth and death+++Immune system+++Infectious disease: viral

## Sheet: increased miRNAs in Liver
S. datasheet 8. The list of KEGG pathway analysis target genes for increased miRNAs in liver T cells
Gene ID	Gene Symbol	Type	KEGG Pathway Term	KEGG Pathway Term Level1	KEGG Pathway Term Level2
108101	'Fermt3'	mRNA	04611///Platelet activation	Organismal Systems	Immune system
109676	'Ank2'	mRNA	04624///Toll and Imd signaling pathway+++05205///Proteoglycans in cancer	Organismal Systems+++Human Diseases	Immune system+++Cancer: overview
110157	'Raf1'	mRNA	01521///EGFR tyrosine kinase inhibitor resistance+++01522///Endocrine resistance+++04010///MAPK signaling pathway+++04012///ErbB signaling pathway+++04014///Ras signaling pathway+++04015///Rap1 signaling pathway+++04022///cGMP-PKG signaling pathway+++04024///cAMP signaling pathway+++04062///Chemokine signaling pathway+++04068///FoxO signaling pathway+++04071///Sphingolipid signaling pathway+++040…	Human Diseases+++Environmental Information Processing+++Organismal Systems+++Cellular Processes	Drug resistance: antineoplastic+++Signal transduction+++Immune system+++Transport and catabolism+++Cell growth and death+++Circulatory system+++Development and regeneration+++Cellular community - eukaryotes+++Nervous system+++Cell motility+++Endocrine system+++Substance dependence+++Infectious disease: bacterial+++Infectious disease: viral+++Cancer: overview+++Cancer: specific types
11421	'Ace'	mRNA	04614///Renin-angiotensin system+++04924///Renin secretion+++05142///Chagas disease (American trypanosomiasis)+++05410///Hypertrophic cardiomyopathy (HCM)	Organismal Systems+++Human Diseases	Endocrine system+++Infectious disease: parasitic+++Cardiovascular disease
11513	'Adcy7'	mRNA	00230///Purine metabolism+++01522///Endocrine resistance+++04015///Rap1 signaling pathway+++04020///Calcium signaling pathway+++04022///cGMP-PKG signaling pathway+++04024///cAMP signaling pathway+++04062///Chemokine signaling pathway+++04072///Phospholipase D signaling pathway+++04114///Oocyte meiosis+++04211///Longevity regulating pathway+++04213///Longevity regulating pathway - multiple species…	Metabolism+++Human Diseases+++Environmental Information Processing+++Organismal Systems+++Cellular Processes	Nucleotide metabolism+++Drug resistance: antineoplastic+++Signal transduction+++Immune system+++Cell growth and death+++Aging+++Circulatory system+++Cellular community - eukaryotes+++Environmental adaptation+++Nervous system+++Sensory system+++Endocrine system+++Endocrine and metabolic disease+++Digestive system+++Substance dependence+++Infectious disease: viral+++Cancer: overview+++Cardiovascula…
12330	'Canx'	mRNA	04141///Protein processing in endoplasmic reticulum+++04145///Phagosome+++04612///Antigen processing and presentation+++04918///Thyroid hormone synthesis+++05166///Human T-cell leukemia virus 1 infection	Genetic Information Processing+++Cellular Processes+++Organismal Systems+++Human Diseases	Folding, sorting and degradation+++Transport and catabolism+++Immune system+++Endocrine system+++Infectious disease: viral
12767	'Cxcr4'	mRNA	04020///Calcium signaling pathway+++04060///Cytokine-cytokine receptor interaction+++04061///Viral protein interaction with cytokine and cytokine receptor+++04062///Chemokine signaling pathway+++04144///Endocytosis+++04360///Axon guidance+++04670///Leukocyte transendothelial migration+++04672///Intestinal immune network for IgA production+++04810///Regulation of actin cytoskeleton+++05163///Human…	Environmental Information Processing+++Organismal Systems+++Cellular Processes+++Human Diseases	Signal transduction+++Signaling molecules and interaction+++Immune system+++Transport and catabolism+++Development and regeneration+++Cell motility+++Infectious disease: viral+++Cancer: overview
14064	'F2rl2'	mRNA	04080///Neuroactive ligand-receptor interaction+++04610///Complement and coagulation cascades	Environmental Information Processing+++Organismal Systems	Signaling molecules and interaction+++Immune system
14469	'Gbp2'	mRNA	04621///NOD-like receptor signaling pathway	Organismal Systems	Immune system
16179	'Irak1'	mRNA	04010///MAPK signaling pathway+++04064///NF-kappa B signaling pathway+++04620///Toll-like receptor signaling pathway+++04624///Toll and Imd signaling pathway+++04722///Neurotrophin signaling pathway+++05130///Pathogenic Escherichia coli infection+++05133///Pertussis+++05135///Yersinia infection+++05140///Leishmaniasis+++05142///Chagas disease (American trypanosomiasis)+++05145///Toxoplasmosis+++0…	Environmental Information Processing+++Organismal Systems+++Human Diseases	Signal transduction+++Immune system+++Nervous system+++Infectious disease: bacterial+++Infectious disease: parasitic+++Infectious disease: viral
16185	'Il2rb'	mRNA	04060///Cytokine-cytokine receptor interaction+++04061///Viral protein interaction with cytokine and cytokine receptor+++04144///Endocytosis+++04151///PI3K-Akt signaling pathway+++04630///Jak-STAT signaling pathway+++04658///Th1 and Th2 cell differentiation+++04659///Th17 cell differentiation+++05162///Measles+++05166///Human T-cell leukemia virus 1 infection+++05200///Pathways in cancer+++05202/…	Environmental Information Processing+++Cellular Processes+++Organismal Systems+++Human Diseases	Signaling molecules and interaction+++Transport and catabolism+++Signal transduction+++Immune system+++Infectious disease: viral+++Cancer: overview
16706	'Ksr1'	mRNA	04014///Ras signaling pathway+++04625///C-type lectin receptor signaling pathway+++05152///Tuberculosis	Environmental Information Processing+++Organismal Systems+++Human Diseases	Signal transduction+++Immune system+++Infectious disease: bacterial
16822	'Lcp2'	mRNA	04015///Rap1 signaling pathway+++04380///Osteoclast differentiation+++04611///Platelet activation+++04650///Natural killer cell mediated cytotoxicity+++04660///T cell receptor signaling pathway+++04664///Fc epsilon RI signaling pathway+++05135///Yersinia infection	Environmental Information Processing+++Organismal Systems+++Human Diseases	Signal transduction+++Development and regeneration+++Immune system+++Infectious disease: bacterial
16886	'Limk2'	mRNA	04360///Axon guidance+++04666///Fc gamma R-mediated phagocytosis+++04810///Regulation of actin cytoskeleton+++05170///Human immunodeficiency virus 1 infection	Organismal Systems+++Cellular Processes+++Human Diseases	Development and regeneration+++Immune system+++Cell motility+++Infectious disease: viral
170731	'Mfn2'	mRNA	04137///Mitophagy - animal+++04214///Apoptosis - fly+++04621///NOD-like receptor signaling pathway	Cellular Processes+++Organismal Systems	Transport and catabolism+++Cell growth and death+++Immune system
17874	'Myd88'	mRNA	04010///MAPK signaling pathway+++04064///NF-kappa B signaling pathway+++04620///Toll-like receptor signaling pathway+++04621///NOD-like receptor signaling pathway+++04624///Toll and Imd signaling pathway+++05130///Pathogenic Escherichia coli infection+++05131///Shigellosis+++05132///Salmonella infection+++05133///Pertussis+++05134///Legionellosis+++05135///Yersinia infection+++05140///Leishmanias…	Environmental Information Processing+++Organismal Systems+++Human Diseases	Signal transduction+++Immune system+++Infectious disease: bacterial+++Infectious disease: parasitic+++Infectious disease: viral+++Cancer: overview
17931	'Ppp1r12a'	mRNA	04022///cGMP-PKG signaling pathway+++04024///cAMP signaling pathway+++04270///Vascular smooth muscle contraction+++04510///Focal adhesion+++04611///Platelet activation+++04810///Regulation of actin cytoskeleton+++04921///Oxytocin signaling pathway+++05205///Proteoglycans in cancer	Environmental Information Processing+++Organismal Systems+++Cellular Processes+++Human Diseases	Signal transduction+++Circulatory system+++Cellular community - eukaryotes+++Immune system+++Cell motility+++Endocrine system+++Cancer: overview
18045	'Nfyb'	mRNA	04612///Antigen processing and presentation+++05152///Tuberculosis+++05166///Human T-cell leukemia virus 1 infection	Organismal Systems+++Human Diseases	Immune system+++Infectious disease: bacterial+++Infectious disease: viral
18129	'Notch2'	mRNA	01522///Endocrine resistance+++04320///Dorso-ventral axis formation+++04330///Notch signaling pathway+++04658///Th1 and Th2 cell differentiation+++04919///Thyroid hormone signaling pathway+++05165///Human papillomavirus infection+++05200///Pathways in cancer+++05206///MicroRNAs in cancer+++05224///Breast cancer	Human Diseases+++Organismal Systems+++Environmental Information Processing	Drug resistance: antineoplastic+++Development and regeneration+++Signal transduction+++Immune system+++Endocrine system+++Infectious disease: viral+++Cancer: overview+++Cancer: specific types
19058	'Ppp3r1'	mRNA	04010///MAPK signaling pathway+++04020///Calcium signaling pathway+++04022///cGMP-PKG signaling pathway+++04114///Oocyte meiosis+++04218///Cellular senescence+++04310///Wnt signaling pathway+++04360///Axon guidance+++04370///VEGF signaling pathway+++04380///Osteoclast differentiation+++04625///C-type lectin receptor signaling pathway+++04650///Natural killer cell mediated cytotoxicity+++04658///T…	Environmental Information Processing+++Cellular Processes+++Organismal Systems+++Human Diseases	Signal transduction+++Cell growth and death+++Development and regeneration+++Immune system+++Nervous system+++Endocrine system+++Neurodegenerative disease+++Substance dependence+++Infectious disease: bacterial+++Infectious disease: viral+++Cancer: overview
19303	'Pxn'	mRNA	04062///Chemokine signaling pathway+++04370///VEGF signaling pathway+++04510///Focal adhesion+++04670///Leukocyte transendothelial migration+++04810///Regulation of actin cytoskeleton+++05100///Bacterial invasion of epithelial cells+++05131///Shigellosis+++05135///Yersinia infection+++05163///Human cytomegalovirus infection+++05165///Human papillomavirus infection+++05170///Human immunodeficiency…	Organismal Systems+++Environmental Information Processing+++Cellular Processes+++Human Diseases	Immune system+++Signal transduction+++Cellular community - eukaryotes+++Cell motility+++Infectious disease: bacterial+++Infectious disease: viral+++Cancer: overview
20779	'Src'	mRNA	01521///EGFR tyrosine kinase inhibitor resistance+++01522///Endocrine resistance+++04012///ErbB signaling pathway+++04013///MAPK signaling pathway - fly+++04015///Rap1 signaling pathway+++04062///Chemokine signaling pathway+++04137///Mitophagy - animal+++04144///Endocytosis+++04360///Axon guidance+++04370///VEGF signaling pathway+++04510///Focal adhesion+++04520///Adherens junction+++04530///Tigh…	Human Diseases+++Environmental Information Processing+++Organismal Systems+++Cellular Processes	Drug resistance: antineoplastic+++Signal transduction+++Immune system+++Transport and catabolism+++Development and regeneration+++Cellular community - eukaryotes+++Nervous system+++Sensory system+++Cell motility+++Endocrine system+++Infectious disease: bacterial+++Infectious disease: viral+++Cancer: overview+++Cancer: specific types+++Cardiovascular disease
213435	'Mylk3'	mRNA	04020///Calcium signaling pathway+++04022///cGMP-PKG signaling pathway+++04270///Vascular smooth muscle contraction+++04371///Apelin signaling pathway+++04510///Focal adhesion+++04611///Platelet activation+++04810///Regulation of actin cytoskeleton+++04921///Oxytocin signaling pathway+++04971///Gastric acid secretion	Environmental Information Processing+++Organismal Systems+++Cellular Processes	Signal transduction+++Circulatory system+++Cellular community - eukaryotes+++Immune system+++Cell motility+++Endocrine system+++Digestive system
216033	'Ctnna3'	mRNA	04390///Hippo signaling pathway+++04520///Adherens junction+++04670///Leukocyte transendothelial migration+++05100///Bacterial invasion of epithelial cells+++05200///Pathways in cancer+++05213///Endometrial cancer+++05226///Gastric cancer+++05412///Arrhythmogenic right ventricular cardiomyopathy (ARVC)	Environmental Information Processing+++Cellular Processes+++Organismal Systems+++Human Diseases	Signal transduction+++Cellular community - eukaryotes+++Immune system+++Infectious disease: bacterial+++Cancer: overview+++Cancer: specific types+++Cardiovascular disease
21673	'Dntt'	mRNA	03450///Non-homologous end-joining+++04640///Hematopoietic cell lineage	Genetic Information Processing+++Organismal Systems	Replication and repair+++Immune system
218038	'Amph'	mRNA	04144///Endocytosis+++04666///Fc gamma R-mediated phagocytosis	Cellular Processes+++Organismal Systems	Transport and catabolism+++Immune system
21809	'Tgfb3'	mRNA	04010///MAPK signaling pathway+++04060///Cytokine-cytokine receptor interaction+++04068///FoxO signaling pathway+++04110///Cell cycle+++04218///Cellular senescence+++04350///TGF-beta signaling pathway+++04390///Hippo signaling pathway+++04933///AGE-RAGE signaling pathway in diabetic complications+++05140///Leishmaniasis+++05142///Chagas disease (American trypanosomiasis)+++05144///Malaria+++05145…	Environmental Information Processing+++Cellular Processes+++Human Diseases	Signal transduction+++Signaling molecules and interaction+++Cell growth and death+++Endocrine and metabolic disease+++Infectious disease: parasitic+++Infectious disease: bacterial+++Infectious disease: viral+++Cancer: overview+++Cancer: specific types+++Immune disease+++Cardiovascular disease
21812	'Tgfbr1'	mRNA	04010///MAPK signaling pathway+++04060///Cytokine-cytokine receptor interaction+++04068///FoxO signaling pathway+++04144///Endocytosis+++04218///Cellular senescence+++04350///TGF-beta signaling pathway+++04371///Apelin signaling pathway+++04380///Osteoclast differentiation+++04390///Hippo signaling pathway+++04520///Adherens junction+++04659///Th17 cell differentiation+++04926///Relaxin signaling…	Environmental Information Processing+++Cellular Processes+++Organismal Systems+++Human Diseases	Signal transduction+++Signaling molecules and interaction+++Transport and catabolism+++Cell growth and death+++Development and regeneration+++Cellular community - eukaryotes+++Immune system+++Endocrine system+++Endocrine and metabolic disease+++Infectious disease: parasitic+++Infectious disease: viral+++Cancer: overview+++Cancer: specific types
22177	'Tyrobp'	mRNA	04380///Osteoclast differentiation+++04650///Natural killer cell mediated cytotoxicity	Organismal Systems	Development and regeneration+++Immune system
22323	'Vasp'	mRNA	04015///Rap1 signaling pathway+++04022///cGMP-PKG signaling pathway+++04510///Focal adhesion+++04530///Tight junction+++04611///Platelet activation+++04666///Fc gamma R-mediated phagocytosis+++04670///Leukocyte transendothelial migration	Environmental Information Processing+++Cellular Processes+++Organismal Systems	Signal transduction+++Cellular community - eukaryotes+++Immune system
22335	'Vdac3'	mRNA	04020///Calcium signaling pathway+++04022///cGMP-PKG signaling pathway+++04216///Ferroptosis+++04217///Necroptosis+++04218///Cellular senescence+++04621///NOD-like receptor signaling pathway+++04979///Cholesterol metabolism+++05012///Parkinson disease+++05016///Huntington disease+++05161///Hepatitis B+++05166///Human T-cell leukemia virus 1 infection+++05203///Viral carcinogenesis	Environmental Information Processing+++Cellular Processes+++Organismal Systems+++Human Diseases	Signal transduction+++Cell growth and death+++Immune system+++Digestive system+++Neurodegenerative disease+++Infectious disease: viral+++Cancer: overview
227753	'Gsn'	mRNA	04666///Fc gamma R-mediated phagocytosis+++04810///Regulation of actin cytoskeleton+++05203///Viral carcinogenesis	Organismal Systems+++Cellular Processes+++Human Diseases	Immune system+++Cell motility+++Cancer: overview
242653	'Cldn19'	mRNA	04514///Cell adhesion molecules (CAMs)+++04530///Tight junction+++04670///Leukocyte transendothelial migration+++05130///Pathogenic Escherichia coli infection+++05160///Hepatitis C	Environmental Information Processing+++Cellular Processes+++Organismal Systems+++Human Diseases	Signaling molecules and interaction+++Cellular community - eukaryotes+++Immune system+++Infectious disease: bacterial+++Infectious disease: viral
26399	'Map2k6'	mRNA	04010///MAPK signaling pathway+++04015///Rap1 signaling pathway+++04212///Longevity regulating pathway - worm+++04218///Cellular senescence+++04380///Osteoclast differentiation+++04620///Toll-like receptor signaling pathway+++04664///Fc epsilon RI signaling pathway+++04668///TNF signaling pathway+++04750///Inflammatory mediator regulation of TRP channels+++04912///GnRH signaling pathway+++04935//…	Environmental Information Processing+++Organismal Systems+++Cellular Processes+++Human Diseases	Signal transduction+++Aging+++Cell growth and death+++Development and regeneration+++Immune system+++Sensory system+++Endocrine system+++Neurodegenerative disease+++Infectious disease: bacterial+++Infectious disease: parasitic+++Infectious disease: viral+++Cancer: overview+++Cardiovascular disease
54473	'Tollip'	mRNA	04620///Toll-like receptor signaling pathway	Organismal Systems	Immune system
59079	'Erbin'	mRNA	04621///NOD-like receptor signaling pathway	Organismal Systems	Immune system
67526	'Atg12'	mRNA	04068///FoxO signaling pathway+++04136///Autophagy - other+++04140///Autophagy - animal+++04621///NOD-like receptor signaling pathway+++04622///RIG-I-like receptor signaling pathway+++05131///Shigellosis	Environmental Information Processing+++Cellular Processes+++Organismal Systems+++Human Diseases	Signal transduction+++Transport and catabolism+++Immune system+++Infectious disease: bacterial
70405	'Calml3'	mRNA	04014///Ras signaling pathway+++04015///Rap1 signaling pathway+++04020///Calcium signaling pathway+++04022///cGMP-PKG signaling pathway+++04024///cAMP signaling pathway+++04070///Phosphatidylinositol signaling system+++04114///Oocyte meiosis+++04218///Cellular senescence+++04261///Adrenergic signaling in cardiomyocytes+++04270///Vascular smooth muscle contraction+++04371///Apelin signaling pathwa…	Environmental Information Processing+++Cellular Processes+++Organismal Systems+++Human Diseases	Signal transduction+++Cell growth and death+++Circulatory system+++Immune system+++Environmental adaptation+++Nervous system+++Sensory system+++Endocrine system+++Digestive system+++Neurodegenerative disease+++Substance dependence+++Infectious disease: bacterial+++Infectious disease: viral+++Cancer: overview+++Cancer: specific types+++Cardiovascular disease
71609	'Tradd'	mRNA	04010///MAPK signaling pathway+++04064///NF-kappa B signaling pathway+++04071///Sphingolipid signaling pathway+++04210///Apoptosis+++04217///Necroptosis+++04622///RIG-I-like receptor signaling pathway+++04657///IL-17 signaling pathway+++04668///TNF signaling pathway+++04920///Adipocytokine signaling pathway+++05130///Pathogenic Escherichia coli infection+++05131///Shigellosis+++05152///Tuberculos…	Environmental Information Processing+++Cellular Processes+++Organismal Systems+++Human Diseases	Signal transduction+++Cell growth and death+++Immune system+++Endocrine system+++Infectious disease: bacterial+++Infectious disease: viral+++Cancer: overview
74006	'Dnm1l'	mRNA	04214///Apoptosis - fly+++04217///Necroptosis+++04621///NOD-like receptor signaling pathway+++04668///TNF signaling pathway	Cellular Processes+++Organismal Systems+++Environmental Information Processing	Cell growth and death+++Immune system+++Signal transduction
78390	'Pla2g4d'	mRNA	00564///Glycerophospholipid metabolism+++00565///Ether lipid metabolism+++00590///Arachidonic acid metabolism+++00591///Linoleic acid metabolism+++00592///alpha-Linolenic acid metabolism+++04010///MAPK signaling pathway+++04014///Ras signaling pathway+++04072///Phospholipase D signaling pathway+++04217///Necroptosis+++04270///Vascular smooth muscle contraction+++04370///VEGF signaling pathway+++0…	Metabolism+++Environmental Information Processing+++Cellular Processes+++Organismal Systems+++Human Diseases	Lipid metabolism+++Signal transduction+++Cell growth and death+++Circulatory system+++Immune system+++Nervous system+++Sensory system+++Endocrine system+++Cancer: overview
93742	'Pard3'	mRNA	04015///Rap1 signaling pathway+++04062///Chemokine signaling pathway+++04080///Neuroactive ligand-receptor interaction+++04144///Endocytosis+++04360///Axon guidance+++04390///Hippo signaling pathway+++04391///Hippo signaling pathway - fly+++04520///Adherens junction+++04530///Tight junction+++05165///Human papillomavirus infection	Environmental Information Processing+++Organismal Systems+++Cellular Processes+++Human Diseases	Signal transduction+++Immune system+++Signaling molecules and interaction+++Transport and catabolism+++Development and regeneration+++Cellular community - eukaryotes+++Infectious disease: viral
93765	'Ube2n'	mRNA	04120///Ubiquitin mediated proteolysis+++04624///Toll and Imd signaling pathway+++05131///Shigellosis	Genetic Information Processing+++Organismal Systems+++Human Diseases	Folding, sorting and degradation+++Immune system+++Infectious disease: bacterial
